# Supplementary material for: Gadd45a Protein Promotes Skeletal Muscle Atrophy by Forming a Complex with the Protein Kinase MEKK4
Source: J Biol Chem. 2016 Jun 29;291(34):17496–509. doi: 10.1074/jbc.M116.740308 (PMC5016147; doi:10.1074/jbc.M116.740308)
Supplement: Supplemental Data [file 10.1074_M116.740308_jbc.M116.740308-1.xlsx]

## Sheet: Supplemental Table 1
Supplemental Table 1: All Mass Spectrometric Data
															Mouse Triceps Data from Deshmukh et al
SWProt	Accessions	Names	gene name	Gadd45a TAP Total Search Score	Gadd45a TAP # Unique Peptides	Gadd45a TAP Spectral Count	Gadd45a TAP Theoretical Unique Peptides	Gadd45a TAP Weighted Spectral Count	Control TAP Total Search Score	Control TAP # Unique Peptides	Control TAP Spectral Count	Control TAP Theoretical Unique Peptides	Control TAP Weighted Spectral Count	Spectral Count Ratio (Gadd45a/Control)	Protein Abundance in Mouse Skeletal Muscle (% of Total)	Protein Abundance Rank (Out of 8310 Total)
O08648	sp|O08648|M3K4_MOUSE	Mitogen-activated protein kinase kinase kinase 4 OS=Mus musculus GN=Map3k4 PE=1 SV=2	Map3k4	130	62	297	555	0.535135							0.000629017	2545
Q8R429	sp|Q8R429|AT2A1_MOUSE	Sarcoplasmic/endoplasmic reticulum calcium ATPase 1 OS=Mus musculus GN=Atp2a1 PE=2 SV=1	Atp2a1	100.78	47	419	300	1.39667	10.19	5	11	300	0.0366667	38.0909	2.59951	4
Q5SX39	sp|Q5SX39|MYH4_MOUSE	Myosin-4 OS=Mus musculus GN=Myh4 PE=1 SV=1	Myh4	83.47	34	109	860	0.126744	18.07	9	15	860	0.0174419	7.26667	16.4377	2
A2ABU4	sp|A2ABU4|MYOM3_MOUSE	Myomesin-3 OS=Mus musculus GN=Myom3 PE=1 SV=1	Myom3	73.72	33	81	387	0.209302							0.021184	325
Q5SX40	sp|Q5SX40|MYH1_MOUSE	Myosin-1 OS=Mus musculus GN=Myh1 PE=1 SV=1	Myh1	65.38	28	95	844	0.112559							1.72483	9
O55143	sp|O55143|AT2A2_MOUSE	Sarcoplasmic/endoplasmic reticulum calcium ATPase 2 OS=Mus musculus GN=Atp2a2 PE=1 SV=2	Atp2a2	61.91	27	151	300	0.503333							0.00659969	756
Q8VHX6	sp|Q8VHX6|FLNC_MOUSE	Filamin-C OS=Mus musculus GN=Flnc PE=1 SV=3	Flnc	61.84	24	45	623	0.0722311							0.401053	42
P63017	sp|P63017|HSP7C_MOUSE	Heat shock cognate 71 kDa protein OS=Mus musculus GN=Hspa8 PE=1 SV=1	Hspa8	61.65	28	207	213	0.971831	34.97	17	77	213	0.361502	2.68831	0.294785	46
Q7TQ48	sp|Q7TQ48|SRCA_MOUSE	Sarcalumenin OS=Mus musculus GN=Srl PE=1 SV=1	Srl	58.9	28	174	172	1.01163	2.44	1	3	172	0.0174419	58	0.520152	31
Q7TMM9	sp|Q7TMM9|TBB2A_MOUSE	Tubulin beta-2A chain OS=Mus musculus GN=Tubb2a PE=1 SV=1	Tubb2a	55.69	28	335	139	2.41007							6.56951e-05	5251
P48316	sp|P48316|GA45A_MOUSE	Growth arrest and DNA damage-inducible protein GADD45 alpha OS=Mus musculus GN=Gadd45a PE=1 SV=1	Gadd45a	54.41	30	335	37	9.05405	4	2	9	37	0.243243	37.2222	0	NA
P68372	sp|P68372|TBB4B_MOUSE	Tubulin beta-4B chain OS=Mus musculus GN=Tubb4b PE=1 SV=1	Tubb4b	53.87	27	352	136	2.58824							0.146119	70
P99024	sp|P99024|TBB5_MOUSE	Tubulin beta-5 chain OS=Mus musculus GN=Tubb5 PE=1 SV=1	Tubb5	53.87	27	343	133	2.57895							0.00270111	1307
Q9CWF2	sp|Q9CWF2|TBB2B_MOUSE	Tubulin beta-2B chain OS=Mus musculus GN=Tubb2b PE=1 SV=1	Tubb2b	53.68	27	334	139	2.40288							0.00178899	1613
P20029	sp|P20029|GRP78_MOUSE	78 kDa glucose-regulated protein OS=Mus musculus GN=Hspa5 PE=1 SV=3	Hspa5	50.97	24	107	210	0.509524	59.43	29	149	210	0.709524	0.718121	0.0371954	210
Q03265	sp|Q03265|ATPA_MOUSE	ATP synthase subunit alpha, mitochondrial OS=Mus musculus GN=Atp5a1 PE=1 SV=1	Atp5a1	50.79	24	136	191	0.712042	6.02	3	6	191	0.0314136	22.6667	0.4823	35
P68134	sp|P68134|ACTS_MOUSE	Actin, alpha skeletal muscle OS=Mus musculus GN=Acta1 PE=1 SV=1	Acta1	49.82	21	208	140	1.48571	12.94	6	19	140	0.135714	10.9474	2.56019	5
P68033	sp|P68033|ACTC_MOUSE	Actin, alpha cardiac muscle 1 OS=Mus musculus GN=Actc1 PE=1 SV=1	Actc1	49.82	21	176	134	1.31343							0	NA
P10126	sp|P10126|EF1A1_MOUSE	Elongation factor 1-alpha 1 OS=Mus musculus GN=Eef1a1 PE=1 SV=3	Eef1a1	48.94	26	171	142	1.20423							0.013756	438
Q922F4	sp|Q922F4|TBB6_MOUSE	Tubulin beta-6 chain OS=Mus musculus GN=Tubb6 PE=1 SV=1	Tubb6	47.76	24	238	142	1.67606							0.00083665	2268
P68369	sp|P68369|TBA1A_MOUSE	Tubulin alpha-1A chain OS=Mus musculus GN=Tuba1a PE=1 SV=1	Tuba1a	46.35	23	147	105	1.4							0.0733958	128
Q8BFR5	sp|Q8BFR5|EFTU_MOUSE	Elongation factor Tu, mitochondrial OS=Mus musculus GN=Tufm PE=1 SV=1	Tufm	44.67	22	80	162	0.493827							0.053092	155
Q8CC88	sp|Q8CC88|VWA8_MOUSE	von Willebrand factor A domain-containing protein 8 OS=Mus musculus GN=Vwa8 PE=2 SV=2	Vwa8	43.77	17	36	619	0.0581583							0	NA
P68373	sp|P68373|TBA1C_MOUSE	Tubulin alpha-1C chain OS=Mus musculus GN=Tuba1c PE=1 SV=1	Tuba1c	42.11	21	134	105	1.27619							6.69312e-05	5224
Q924X2	sp|Q924X2|CPT1B_MOUSE	Carnitine O-palmitoyltransferase 1, muscle isoform OS=Mus musculus GN=Cpt1b PE=2 SV=1	Cpt1b	42	19	86	280	0.307143							0.0495187	168
P47857	sp|P47857|K6PF_MOUSE	6-phosphofructokinase, muscle type OS=Mus musculus GN=Pfkm PE=1 SV=3	Pfkm	40.9	19	70	241	0.290456							0.47497	36
P68368	sp|P68368|TBA4A_MOUSE	Tubulin alpha-4A chain OS=Mus musculus GN=Tuba4a PE=1 SV=1	Tuba4a	40.18	20	128	105	1.21905							0.0172588	374
P52332	sp|P52332|JAK1_MOUSE	Tyrosine-protein kinase JAK1 OS=Mus musculus GN=Jak1 PE=1 SV=1	Jak1	38.17	16	39	458	0.0851528	2.02	1	1	458	0.00218341	39	0.000120304	4495
P11499	sp|P11499|HS90B_MOUSE	Heat shock protein HSP 90-beta OS=Mus musculus GN=Hsp90ab1 PE=1 SV=3	Hsp90ab1	37.95	16	86	272	0.316176							0.133943	74
P60710	sp|P60710|ACTB_MOUSE	Actin, cytoplasmic 1 OS=Mus musculus GN=Actb PE=1 SV=1	Actb	37.76	17	164	134	1.22388							0.0401846	198
P63260	sp|P63260|ACTG_MOUSE	Actin, cytoplasmic 2 OS=Mus musculus GN=Actg1 PE=1 SV=1	Actg1	37.76	17	150	134	1.1194							0.0401846	198
Q8BH59	sp|Q8BH59|CMC1_MOUSE	Calcium-binding mitochondrial carrier protein Aralar1 OS=Mus musculus GN=Slc25a12 PE=1 SV=1	Slc25a12	36	17	61	155	0.393548							0.129478	78
Q5XKE0	sp|Q5XKE0|MYPC2_MOUSE	Myosin-binding protein C, fast-type OS=Mus musculus GN=Mybpc2 PE=1 SV=1	Mybpc2	33.36	12	29	365	0.0794521							1.13233	13
P56480	sp|P56480|ATPB_MOUSE	ATP synthase subunit beta, mitochondrial OS=Mus musculus GN=Atp5b PE=1 SV=2	Atp5b	32.85	15	66	159	0.415094							0.569985	25
E9Q555	sp|E9Q555|RN213_MOUSE	E3 ubiquitin-protein ligase RNF213 OS=Mus musculus GN=Rnf213 PE=2 SV=1	Rnf213	31.71	9	17	1562	0.0108835							0.000472479	2853
Q9JJZ2	sp|Q9JJZ2|TBA8_MOUSE	Tubulin alpha-8 chain OS=Mus musculus GN=Tuba8 PE=1 SV=1	Tuba8	31.26	15	86	112	0.767857							0.00457545	952
Q9Z0X1	sp|Q9Z0X1|AIFM1_MOUSE	Apoptosis-inducing factor 1, mitochondrial OS=Mus musculus GN=Aifm1 PE=1 SV=1	Aifm1	31	15	62	196	0.316327							0.0131193	467
Q8BWT1	sp|Q8BWT1|THIM_MOUSE	3-ketoacyl-CoA thiolase, mitochondrial OS=Mus musculus GN=Acaa2 PE=1 SV=3	Acaa2	29.93	15	61	129	0.472868							0.0745939	125
Q80SU7	sp|Q80SU7|GVIN1_MOUSE	Interferon-induced very large GTPase 1 OS=Mus musculus GN=Gvin1 PE=1 SV=1	Gvin1	29.73	11	16	741	0.0215924							0.000282351	3465
Q6ZQ73	sp|Q6ZQ73|CAND2_MOUSE	Cullin-associated NEDD8-dissociated protein 2 OS=Mus musculus GN=Cand2 PE=1 SV=2	Cand2	29.59	14	47	340	0.138235							0.0288103	255
Q61696	sp|Q61696|HS71A_MOUSE; sp|P17879|HS71B_MOUSE	Heat shock 70 kDa protein 1A OS=Mus musculus GN=Hspa1a PE=1 SV=2; Heat shock 70 kDa protein 1B OS=Mus musculus GN=Hspa1b PE=1 SV=3	Hspa1a	29.35	13	42	193	0.217617							0.000842152	2263
P48962	sp|P48962|ADT1_MOUSE	ADP/ATP translocase 1 OS=Mus musculus GN=Slc25a4 PE=1 SV=4	Slc25a4	28.6	14	53	130	0.407692	2.01	1	1	130	0.00769231	53	0.515063	32
P58252	sp|P58252|EF2_MOUSE	Elongation factor 2 OS=Mus musculus GN=Eef2 PE=1 SV=2	Eef2	26.64	12	26	322	0.0807453							0.0987364	99
P42225	sp|P42225|STAT1_MOUSE	Signal transducer and activator of transcription 1 OS=Mus musculus GN=Stat1 PE=1 SV=1	Stat1	26.61	12	37	262	0.141221							0.000431932	2951
P62631	sp|P62631|EF1A2_MOUSE	Elongation factor 1-alpha 2 OS=Mus musculus GN=Eef1a2 PE=1 SV=1	Eef1a2	26.35	13	71	143	0.496503							0.25284	50
Q8BMS1	sp|Q8BMS1|ECHA_MOUSE	Trifunctional enzyme subunit alpha, mitochondrial OS=Mus musculus GN=Hadha PE=1 SV=1	Hadha	26.3	11	23	283	0.0812721							0.220731	60
A2ASS6	sp|A2ASS6|TITIN_MOUSE	Titin OS=Mus musculus GN=Ttn PE=1 SV=1	Ttn	26.03	13	14	10325	0.00135593							16.4377	1
Q61655	sp|Q61655|DD19A_MOUSE	ATP-dependent RNA helicase DDX19A OS=Mus musculus GN=Ddx19a PE=2 SV=2	Ddx19a	25.92	12	38	194	0.195876							0.00212835	1471
P17156	sp|P17156|HSP72_MOUSE	Heat shock-related 70 kDa protein 2 OS=Mus musculus GN=Hspa2 PE=1 SV=2	Hspa2	25.66	12	67	216	0.310185							0.00079337	2320
P07901	sp|P07901|HS90A_MOUSE	Heat shock protein HSP 90-alpha OS=Mus musculus GN=Hsp90aa1 PE=1 SV=4	Hsp90aa1	25.55	9	50	269	0.185874							0.00750955	705
P38647	sp|P38647|GRP75_MOUSE	Stress-70 protein, mitochondrial OS=Mus musculus GN=Hspa9 PE=1 SV=3	Hspa9	23.84	12	25	276	0.0905797							0.0510727	163
O88879	sp|O88879|APAF_MOUSE	Apoptotic protease-activating factor 1 OS=Mus musculus GN=Apaf1 PE=1 SV=3	Apaf1	23.2	10	16	342	0.0467836							1.57363e-05	6852
P51881	sp|P51881|ADT2_MOUSE	ADP/ATP translocase 2 OS=Mus musculus GN=Slc25a5 PE=1 SV=3	Slc25a5	23.04	11	42	133	0.315789							0.00840695	643
Q60936	sp|Q60936|ADCK3_MOUSE	Chaperone activity of bc1 complex-like, mitochondrial OS=Mus musculus GN=Adck3 PE=2 SV=2	Adck3	22.62	11	40	183	0.218579							0.0266147	271
P16858	sp|P16858|G3P_MOUSE	Glyceraldehyde-3-phosphate dehydrogenase OS=Mus musculus GN=Gapdh PE=1 SV=2	Gapdh	21.73	10	38	100	0.38							1.29567	11
A2AUC9	sp|A2AUC9|KLH41_MOUSE	Kelch-like protein 41 OS=Mus musculus GN=Klhl41 PE=1 SV=1	Klhl41	21.11	8	25	182	0.137363							0	NA
Q9Z2I9	sp|Q9Z2I9|SUCB1_MOUSE	Succinyl-CoA ligase [ADP-forming] subunit beta, mitochondrial OS=Mus musculus GN=Sucla2 PE=1 SV=2	Sucla2	20.07	9	24	178	0.134831							0.0755663	124
Q9EPU0	sp|Q9EPU0|RENT1_MOUSE	Regulator of nonsense transcripts 1 OS=Mus musculus GN=Upf1 PE=1 SV=2	Upf1	19.77	9	18	282	0.0638298							0.00330923	1147
Q8VC16	sp|Q8VC16|LRC14_MOUSE	Leucine-rich repeat-containing protein 14 OS=Mus musculus GN=Lrrc14 PE=2 SV=1	Lrrc14	19.24	8	23	134	0.171642							3.78418e-05	5900
Q60766	sp|Q60766|IRGM1_MOUSE	Immunity-related GTPase family M protein 1 OS=Mus musculus GN=Irgm1 PE=1 SV=1	Irgm1	19.05	7	25	132	0.189394							0.00154661	1723
P23927	sp|P23927|CRYAB_MOUSE	Alpha-crystallin B chain OS=Mus musculus GN=Cryab PE=1 SV=2	Cryab	18.63	10	44	46	0.956522							0.0616583	143
P16330	sp|P16330|CN37_MOUSE	2',3'-cyclic-nucleotide 3'-phosphodiesterase OS=Mus musculus GN=Cnp PE=1 SV=3	Cnp	18.63	9	16	153	0.104575							0.00120636	1934
O09110	sp|O09110|MP2K3_MOUSE	Dual specificity mitogen-activated protein kinase kinase 3 OS=Mus musculus GN=Map2k3 PE=1 SV=2	Map2k3	18.4	9	22	151	0.145695							0.00273533	1300
P46471	sp|P46471|PRS7_MOUSE	26S protease regulatory subunit 7 OS=Mus musculus GN=Psmc2 PE=1 SV=5	Psmc2	17.87	7	14	181	0.0773481							0.00805561	660
P39054	sp|P39054|DYN2_MOUSE	Dynamin-2 OS=Mus musculus GN=Dnm2 PE=1 SV=2	Dnm2	17.69	8	25	291	0.0859107							0.00353728	1112
P62196	sp|P62196|PRS8_MOUSE	26S protease regulatory subunit 8 OS=Mus musculus GN=Psmc5 PE=1 SV=1	Psmc5	16.78	8	22	204	0.107843							0.00875643	620
P18654	sp|P18654|KS6A3_MOUSE	Ribosomal protein S6 kinase alpha-3 OS=Mus musculus GN=Rps6ka3 PE=1 SV=2	Rps6ka3	16.5	8	10	251	0.0398406							0.00417104	1001
Q02105	sp|Q02105|C1QC_MOUSE	Complement C1q subcomponent subunit C OS=Mus musculus GN=C1qc PE=2 SV=2	C1qc	16.42	7	54	56	0.964286	16.23	7	39	56	0.696429	1.38462	0.000183874	3986
Q62407	sp|Q62407|SPEG_MOUSE	Striated muscle-specific serine/threonine-protein kinase OS=Mus musculus GN=Speg PE=1 SV=2	Speg	16.42	7	19	776	0.0244845							0.0422839	190
P60122	sp|P60122|RUVB1_MOUSE	RuvB-like 1 OS=Mus musculus GN=Ruvbl1 PE=1 SV=1	Ruvbl1	15.94	8	24	151	0.15894							0.0011397	1971
Q8CGC7	sp|Q8CGC7|SYEP_MOUSE	Bifunctional glutamate/proline--tRNA ligase OS=Mus musculus GN=Eprs PE=1 SV=4	Eprs	15.81	7	20	499	0.0400802							0.0404848	196
Q925I1	sp|Q925I1|ATAD3_MOUSE	ATPase family AAA domain-containing protein 3 OS=Mus musculus GN=Atad3 PE=1 SV=1	Atad3	15.5	7	15	240	0.0625							0.00272595	1301
Q99LE6	sp|Q99LE6|ABCF2_MOUSE	ATP-binding cassette sub-family F member 2 OS=Mus musculus GN=Abcf2 PE=2 SV=1	Abcf2	15.26	6	19	268	0.0708955							0.00425056	993
Q9WTM5	sp|Q9WTM5|RUVB2_MOUSE	RuvB-like 2 OS=Mus musculus GN=Ruvbl2 PE=2 SV=3	Ruvbl2	14.84	7	21	175	0.12							0.00122763	1916
Q6PIE5	sp|Q6PIE5|AT1A2_MOUSE	Sodium/potassium-transporting ATPase subunit alpha-2 OS=Mus musculus GN=Atp1a2 PE=1 SV=1	Atp1a2	14.7	6	13	297	0.043771							0.0872488	109
Q9JHS4	sp|Q9JHS4|CLPX_MOUSE	ATP-dependent Clp protease ATP-binding subunit clpX-like, mitochondrial OS=Mus musculus GN=Clpx PE=1 SV=2	Clpx	14.67	7	14	205	0.0682927							0.000993108	2094
Q8VDM4	sp|Q8VDM4|PSMD2_MOUSE	26S proteasome non-ATPase regulatory subunit 2 OS=Mus musculus GN=Psmd2 PE=1 SV=1	Psmd2	14.52	5	12	263	0.0456274							0.0191583	350
P63038	sp|P63038|CH60_MOUSE	60 kDa heat shock protein, mitochondrial OS=Mus musculus GN=Hspd1 PE=1 SV=1	Hspd1	14.39	6	17	220	0.0772727							0.0631986	140
Q91VR2	sp|Q91VR2|ATPG_MOUSE	ATP synthase subunit gamma, mitochondrial OS=Mus musculus GN=Atp5c1 PE=1 SV=1	Atp5c1	14.38	8	19	112	0.169643	8.13	4	9	112	0.0803571	2.11111	0.0798677	116
P14106	sp|P14106|C1QB_MOUSE	Complement C1q subcomponent subunit B OS=Mus musculus GN=C1qb PE=1 SV=2	C1qb	14.21	6	30	52	0.576923	8.01	4	19	52	0.365385	1.57895	5.41598e-05	5477
P14602	sp|P14602|HSPB1_MOUSE	Heat shock protein beta-1 OS=Mus musculus GN=Hspb1 PE=1 SV=3	Hspb1	13.91	6	20	43	0.465116							0.0337265	228
P98086	sp|P98086|C1QA_MOUSE	Complement C1q subcomponent subunit A OS=Mus musculus GN=C1qa PE=1 SV=2	C1qa	13.79	6	48	57	0.842105	10.19	5	31	57	0.54386	1.54839	0	NA
Q9Z2I8	sp|Q9Z2I8|SUCB2_MOUSE	Succinyl-CoA ligase [GDP-forming] subunit beta, mitochondrial OS=Mus musculus GN=Suclg2 PE=2 SV=3	Suclg2	13.55	7	13	136	0.0955882							0.00638943	771
Q9QYJ0	sp|Q9QYJ0|DNJA2_MOUSE	DnaJ homolog subfamily A member 2 OS=Mus musculus GN=Dnaja2 PE=1 SV=1	Dnaja2	13.48	6	12	156	0.0769231							0.00954358	581
Q8CIE6	sp|Q8CIE6|COPA_MOUSE	Coatomer subunit alpha OS=Mus musculus GN=Copa PE=1 SV=2	Copa	13.28	6	8	408	0.0196078							0.00426051	990
P42932	sp|P42932|TCPQ_MOUSE	T-complex protein 1 subunit theta OS=Mus musculus GN=Cct8 PE=1 SV=3	Cct8	13.11	6	12	207	0.057971							0.0113662	515
Q3V1D3	sp|Q3V1D3|AMPD1_MOUSE	AMP deaminase 1 OS=Mus musculus GN=Ampd1 PE=2 SV=1	Ampd1	13.03	5	9	236	0.0381356							0.229104	58
Q3U1J4	sp|Q3U1J4|DDB1_MOUSE	DNA damage-binding protein 1 OS=Mus musculus GN=Ddb1 PE=1 SV=2	Ddb1	12.97	3	4	249	0.0160643							0.0139687	435
Q62425	sp|Q62425|NDUA4_MOUSE	NADH dehydrogenase [ubiquinone] 1 alpha subcomplex subunit 4 OS=Mus musculus GN=Ndufa4 PE=1 SV=2	Ndufa4	12.55	6	29	28	1.03571							0.0443533	181
Q99JY0	sp|Q99JY0|ECHB_MOUSE	Trifunctional enzyme subunit beta, mitochondrial OS=Mus musculus GN=Hadhb PE=1 SV=1	Hadhb	12.52	6	13	162	0.0802469							0.0856228	112
P62334	sp|P62334|PRS10_MOUSE	26S protease regulatory subunit 10B OS=Mus musculus GN=Psmc6 PE=1 SV=1	Psmc6	12.24	6	13	170	0.0764706							0.00907922	605
P11983	sp|P11983|TCPA_MOUSE	T-complex protein 1 subunit alpha OS=Mus musculus GN=Tcp1 PE=1 SV=3	Tcp1	12.14	6	15	200	0.075							0.0129429	471
P14869	sp|P14869|RLA0_MOUSE	60S acidic ribosomal protein P0 OS=Mus musculus GN=Rplp0 PE=1 SV=3	Rplp0	12.14	6	13	99	0.131313							0.02536	277
Q8VEM8	sp|Q8VEM8|MPCP_MOUSE	Phosphate carrier protein, mitochondrial OS=Mus musculus GN=Slc25a3 PE=1 SV=1	Slc25a3	12.13	6	11	131	0.0839695							0.0784479	118
Q99N57	sp|Q99N57|RAF1_MOUSE	RAF proto-oncogene serine/threonine-protein kinase OS=Mus musculus GN=Raf1 PE=1 SV=2	Raf1	12.08	5	20	243	0.0823045							0.000430128	2956
Q9CR62	sp|Q9CR62|M2OM_MOUSE	Mitochondrial 2-oxoglutarate/malate carrier protein OS=Mus musculus GN=Slc25a11 PE=1 SV=3	Slc25a11	12.03	5	13	123	0.105691							0.0279075	261
Q9R112	sp|Q9R112|SQRD_MOUSE	Sulfide:quinone oxidoreductase, mitochondrial OS=Mus musculus GN=Sqrdl PE=2 SV=3	Sqrdl	11.91	6	12	177	0.0677966							0.00412719	1012
P04627	sp|P04627|ARAF_MOUSE	Serine/threonine-protein kinase A-Raf OS=Mus musculus GN=Araf PE=2 SV=2	Araf	11.44	4	13	182	0.0714286							0.000152752	4214
Q9CZJ2	sp|Q9CZJ2|HS12B_MOUSE	Heat shock 70 kDa protein 12B OS=Mus musculus GN=Hspa12b PE=1 SV=1	Hspa12b	11.08	5	13	220	0.0590909							0.00262814	1330
P54775	sp|P54775|PRS6B_MOUSE	26S protease regulatory subunit 6B OS=Mus musculus GN=Psmc4 PE=1 SV=2	Psmc4	10.79	4	7	125	0.056							0.00825486	653
Q80XN0	sp|Q80XN0|BDH_MOUSE	D-beta-hydroxybutyrate dehydrogenase, mitochondrial OS=Mus musculus GN=Bdh1 PE=1 SV=2	Bdh1	10.66	5	13	137	0.0948905							0.00399209	1027
P42125	sp|P42125|ECI1_MOUSE	Enoyl-CoA delta isomerase 1, mitochondrial OS=Mus musculus GN=Eci1 PE=2 SV=2	Eci1	10.63	5	14	107	0.130841							0.0485803	171
Q62234	sp|Q62234|MYOM1_MOUSE	Myomesin-1 OS=Mus musculus GN=Myom1 PE=1 SV=2	Myom1	10.35	5	5	511	0.00978474							0.000134129	4356
Q9DCW4	sp|Q9DCW4|ETFB_MOUSE	Electron transfer flavoprotein subunit beta OS=Mus musculus GN=Etfb PE=1 SV=3	Etfb	10.21	5	19	86	0.22093							0.0528137	156
Q3ULJ0	sp|Q3ULJ0|GPD1L_MOUSE	Glycerol-3-phosphate dehydrogenase 1-like protein OS=Mus musculus GN=Gpd1l PE=1 SV=2	Gpd1l	10.13	5	7	115	0.0608696							0.00624462	780
P05064	sp|P05064|ALDOA_MOUSE	Fructose-bisphosphate aldolase A OS=Mus musculus GN=Aldoa PE=1 SV=2	Aldoa	10.11	4	13	87	0.149425	8.07	4	10	87	0.114943	1.3	1.57816	10
Q62009	sp|Q62009|POSTN_MOUSE	Periostin OS=Mus musculus GN=Postn PE=1 SV=2	Postn	9.91	4	8	250	0.032							0.00172055	1640
O88685	sp|O88685|PRS6A_MOUSE	26S protease regulatory subunit 6A OS=Mus musculus GN=Psmc3 PE=1 SV=2	Psmc3	9.75	5	7	193	0.0362694							0.0073594	714
Q9JK53	sp|Q9JK53|PRELP_MOUSE	Prolargin OS=Mus musculus GN=Prelp PE=2 SV=2	Prelp	9.73	4	12	108	0.111111							0.0262928	274
P62192	sp|P62192|PRS4_MOUSE	26S protease regulatory subunit 4 OS=Mus musculus GN=Psmc1 PE=1 SV=1	Psmc1	9.55	4	10	166	0.060241							0.0073865	713
P01869	sp|P01869|IGH1M_MOUSE; sp|P01868|IGHG1_MOUSE	Ig gamma-1 chain C region, membrane-bound form OS=Mus musculus GN=Ighg1 PE=1 SV=2; Ig gamma-1 chain C region secreted form OS=Mus musculus GN=Ighg1 PE=1 SV=1	Ighg1	9.46	6	28	62	0.451613	2	1	1	62	0.016129	28	0.00199665	1539
P35700	sp|P35700|PRDX1_MOUSE	Peroxiredoxin-1 OS=Mus musculus GN=Prdx1 PE=1 SV=1	Prdx1	9.08	4	5	65	0.0769231							0.0934214	106
Q9D783	sp|Q9D783|KLH40_MOUSE	Kelch-like protein 40 OS=Mus musculus GN=Klhl40 PE=2 SV=1	Klhl40	9	4	15	162	0.0925926							0	NA
Q91VT4	sp|Q91VT4|CBR4_MOUSE	Carbonyl reductase family member 4 OS=Mus musculus GN=Cbr4 PE=2 SV=2	Cbr4	8.81	4	9	96	0.09375							0.00421642	997
Q8CCF0	sp|Q8CCF0|PRP31_MOUSE	U4/U6 small nuclear ribonucleoprotein Prp31 OS=Mus musculus GN=Prpf31 PE=2 SV=3	Prpf31	8.68	3	11	164	0.0670732	8.17	4	9	164	0.054878	1.22222	0.000179125	4022
P80318	sp|P80318|TCPG_MOUSE	T-complex protein 1 subunit gamma OS=Mus musculus GN=Cct3 PE=1 SV=1	Cct3	8.12	3	10	217	0.0460829	1.66	1	1	217	0.00460829	10	0.0146693	424
Q3TMP8	sp|Q3TMP8|TM38A_MOUSE	Trimeric intracellular cation channel type A OS=Mus musculus GN=Tmem38a PE=1 SV=2	Tmem38a	8.07	4	7	46	0.152174							0.0207464	330
P02088	sp|P02088|HBB1_MOUSE	Hemoglobin subunit beta-1 OS=Mus musculus GN=Hbb-b1 PE=1 SV=2	Hbb-b1	8	3	6	41	0.146341	11.01	5	14	41	0.341463	0.428571	0.409127	41
Q9JMH9	sp|Q9JMH9|MY18A_MOUSE	Unconventional myosin-XVIIIa OS=Mus musculus GN=Myo18a PE=1 SV=2	Myo18a	7.89	4	6	835	0.00718563							0.0054409	847
P60335	sp|P60335|PCBP1_MOUSE	Poly(rC)-binding protein 1 OS=Mus musculus GN=Pcbp1 PE=1 SV=1	Pcbp1	7.87	3	4	84	0.047619							0.0132495	459
Q9CY27	sp|Q9CY27|TECR_MOUSE	Very-long-chain enoyl-CoA reductase OS=Mus musculus GN=Tecr PE=1 SV=1	Tecr	7.79	4	9	85	0.105882							0.0268251	268
Q61081	sp|Q61081|CDC37_MOUSE	Hsp90 co-chaperone Cdc37 OS=Mus musculus GN=Cdc37 PE=2 SV=1	Cdc37	7.61	3	11	179	0.0614525							0.000843527	2261
P97742	sp|P97742|CPT1A_MOUSE	Carnitine O-palmitoyltransferase 1, liver isoform OS=Mus musculus GN=Cpt1a PE=1 SV=4	Cpt1a	7.55	3	11	278	0.0395683							0.000207019	3846
P45952	sp|P45952|ACADM_MOUSE	Medium-chain specific acyl-CoA dehydrogenase, mitochondrial OS=Mus musculus GN=Acadm PE=1 SV=1	Acadm	7.49	3	8	155	0.0516129							0.0272328	266
Q99LC5	sp|Q99LC5|ETFA_MOUSE	Electron transfer flavoprotein subunit alpha, mitochondrial OS=Mus musculus GN=Etfa PE=1 SV=2	Etfa	7.39	3	5	85	0.0588235							0.070769	130
P01899	sp|P01899|HA11_MOUSE	H-2 class I histocompatibility antigen, D-B alpha chain OS=Mus musculus GN=H2-D1 PE=1 SV=2	H2-D1	7.34	4	6	114	0.0526316							0.00092394	2176
E9Q557	sp|E9Q557|DESP_MOUSE	Desmoplakin OS=Mus musculus GN=Dsp PE=2 SV=1	Dsp	7.29	3	5	1225	0.00408163	12.46	5	15	1225	0.0122449	0.333333	6.85921e-05	5192
Q8BJY1	sp|Q8BJY1|PSMD5_MOUSE	26S proteasome non-ATPase regulatory subunit 5 OS=Mus musculus GN=Psmd5 PE=1 SV=4	Psmd5	7.17	4	7	126	0.0555556							0.00322412	1166
Q9Z2B9	sp|Q9Z2B9|KS6A4_MOUSE	Ribosomal protein S6 kinase alpha-4 OS=Mus musculus GN=Rps6ka4 PE=1 SV=2	Rps6ka4	7.1	3	6	200	0.03							1.96963e-05	6620
Q8JZQ2	sp|Q8JZQ2|AFG32_MOUSE	AFG3-like protein 2 OS=Mus musculus GN=Afg3l2 PE=1 SV=1	Afg3l2	6.96	3	7	278	0.0251799							0.00489055	912
Q3TXS7	sp|Q3TXS7|PSMD1_MOUSE	26S proteasome non-ATPase regulatory subunit 1 OS=Mus musculus GN=Psmd1 PE=1 SV=1	Psmd1	6.65	3	7	289	0.0242215							0.0109334	524
Q9D7H3	sp|Q9D7H3|RTCA_MOUSE	RNA 3'-terminal phosphate cyclase OS=Mus musculus GN=RtcA PE=2 SV=2	RtcA	6.6	3	10	119	0.0840336							0.0023145	1419
P14430	sp|P14430|HA18_MOUSE	H-2 class I histocompatibility antigen, Q8 alpha chain OS=Mus musculus GN=H2-Q8 PE=2 SV=1	H2-Q8	6.6	4	5	93	0.0537634							0	NA
O70152	sp|O70152|DPM1_MOUSE	Dolichol-phosphate mannosyltransferase OS=Mus musculus GN=Dpm1 PE=2 SV=1	Dpm1	6.59	3	5	92	0.0543478							0.00017529	4053
P80314	sp|P80314|TCPB_MOUSE	T-complex protein 1 subunit beta OS=Mus musculus GN=Cct2 PE=1 SV=4	Cct2	6.55	4	5	198	0.0252525							0.0304906	247
Q9CXI0	sp|Q9CXI0|COQ5_MOUSE	2-methoxy-6-polyprenyl-1,4-benzoquinol methylase, mitochondrial OS=Mus musculus GN=Coq5 PE=2 SV=2	Coq5	6.34	3	8	119	0.0672269							0.00514133	881
Q9JIK5	sp|Q9JIK5|DDX21_MOUSE	Nucleolar RNA helicase 2 OS=Mus musculus GN=Ddx21 PE=1 SV=3	Ddx21	6.23	3	3	317	0.00946372							0.00107748	2015
P18760	sp|P18760|COF1_MOUSE	Cofilin-1 OS=Mus musculus GN=Cfl1 PE=1 SV=3	Cfl1	6.17	3	8	70	0.114286							0.0115919	510
P80315	sp|P80315|TCPD_MOUSE	T-complex protein 1 subunit delta OS=Mus musculus GN=Cct4 PE=1 SV=3	Cct4	6.17	2	3	204	0.0147059							0.0131662	466
Q8VEJ9	sp|Q8VEJ9|VPS4A_MOUSE	Vacuolar protein sorting-associated protein 4A OS=Mus musculus GN=Vps4a PE=1 SV=1	Vps4a	6.11	2	4	168	0.0238095							0.00128337	1865
O09165	sp|O09165|CASQ1_MOUSE	Calsequestrin-1 OS=Mus musculus GN=Casq1 PE=2 SV=3	Casq1	6.03	3	10	57	0.175439							0.248156	52
P47856	sp|P47856|GFPT1_MOUSE	Glutamine--fructose-6-phosphate aminotransferase [isomerizing] 1 OS=Mus musculus GN=Gfpt1 PE=1 SV=3	Gfpt1	6.03	3	3	261	0.0114943							0.000357918	3172
P16381	sp|P16381|DDX3L_MOUSE	Putative ATP-dependent RNA helicase Pl10 OS=Mus musculus GN=D1Pas1 PE=1 SV=1	D1Pas1	6.01	3	4	249	0.0160643							0.00945863	585
P0CG50	sp|P0CG50|UBC_MOUSE; sp|P0CG49|UBB_MOUSE	Polyubiquitin-C OS=Mus musculus GN=Ubc PE=1 SV=2; Polyubiquitin-B OS=Mus musculus GN=Ubb PE=1 SV=1	Ubc	6	3	15	307	0.0488599							4.95696e-05	5587
O88667	sp|O88667|RAD_MOUSE	GTP-binding protein RAD OS=Mus musculus GN=Rrad PE=1 SV=1	Rrad	6	3	10	83	0.120482							3.62829e-06	7910
Q9D880	sp|Q9D880|TIM50_MOUSE	Mitochondrial import inner membrane translocase subunit TIM50 OS=Mus musculus GN=Timm50 PE=1 SV=1	Timm50	6	3	7	88	0.0795455							0.00303911	1217
Q02257	sp|Q02257|PLAK_MOUSE	Junction plakoglobin OS=Mus musculus GN=Jup PE=1 SV=3	Jup	6	3	6	200	0.03	12.98	6	18	200	0.09	0.333333	0.0009258	2173
Q9D6M3	sp|Q9D6M3|GHC1_MOUSE	Mitochondrial glutamate carrier 1 OS=Mus musculus GN=Slc25a22 PE=1 SV=1	Slc25a22	6	3	4	107	0.0373832							0.000702238	2431
P29351	sp|P29351|PTN6_MOUSE	Tyrosine-protein phosphatase non-receptor type 6 OS=Mus musculus GN=Ptpn6 PE=1 SV=2	Ptpn6	5.83	3	6	178	0.0337079							1.74287e-05	6740
O08756	sp|O08756|HCD2_MOUSE	3-hydroxyacyl-CoA dehydrogenase type-2 OS=Mus musculus GN=Hsd17b10 PE=1 SV=4	Hsd17b10	5.8	3	5	59	0.0847458							0.0164515	385
Q9WUM5	sp|Q9WUM5|SUCA_MOUSE	Succinyl-CoA ligase [ADP/GDP-forming] subunit alpha, mitochondrial OS=Mus musculus GN=Suclg1 PE=1 SV=4	Suclg1	5.77	3	4	86	0.0465116							0.0489621	170
P70236	sp|P70236|MP2K6_MOUSE	Dual specificity mitogen-activated protein kinase kinase 6 OS=Mus musculus GN=Map2k6 PE=1 SV=1	Map2k6	5.75	3	9	130	0.0692308							0.00981216	565
O55222	sp|O55222|ILK_MOUSE	Integrin-linked protein kinase OS=Mus musculus GN=Ilk PE=1 SV=2	Ilk	5.75	2	3	193	0.015544							0.00337233	1132
Q9EQU3	sp|Q9EQU3|TLR9_MOUSE	Toll-like receptor 9 OS=Mus musculus GN=Tlr9 PE=1 SV=3	Tlr9	5.72	2	5	199	0.0251256							0	NA
O08749	sp|O08749|DLDH_MOUSE	Dihydrolipoyl dehydrogenase, mitochondrial OS=Mus musculus GN=Dld PE=1 SV=2	Dld	5.71	3	4	127	0.0314961							0.0738683	127
Q91VI7	sp|Q91VI7|RINI_MOUSE	Ribonuclease inhibitor OS=Mus musculus GN=Rnh1 PE=1 SV=1	Rnh1	5.55	3	5	98	0.0510204	2	1	1	98	0.0102041	5	0.0171634	376
P62908	sp|P62908|RS3_MOUSE	40S ribosomal protein S3 OS=Mus musculus GN=Rps3 PE=1 SV=1	Rps3	5.52	2	4	103	0.038835							0.015924	396
Q9Z2Z9	sp|Q9Z2Z9|GFPT2_MOUSE	Glutamine--fructose-6-phosphate aminotransferase [isomerizing] 2 OS=Mus musculus GN=Gfpt2 PE=2 SV=3	Gfpt2	5.37	2	5	243	0.0205761							0	NA
Q9DB77	sp|Q9DB77|QCR2_MOUSE	Cytochrome b-c1 complex subunit 2, mitochondrial OS=Mus musculus GN=Uqcrc2 PE=1 SV=1	Uqcrc2	5.28	3	4	105	0.0380952							0.159354	68
Q9CQA9	sp|Q9CQA9|NTPCR_MOUSE	Cancer-related nucleoside-triphosphatase homolog OS=Mus musculus GN=Ntpcr PE=2 SV=1	Ntpcr	5.21	2	3	53	0.0566038							0.00062998	2544
Q8VEK3	sp|Q8VEK3|HNRPU_MOUSE	Heterogeneous nuclear ribonucleoprotein U OS=Mus musculus GN=Hnrnpu PE=1 SV=1	Hnrnpu	5.15	2	3	264	0.0113636							0.00768073	690
Q9D0I9	sp|Q9D0I9|SYRC_MOUSE	Arginine--tRNA ligase, cytoplasmic OS=Mus musculus GN=Rars PE=2 SV=2	Rars	4.96	2	3	258	0.0116279							0.0153197	408
Q149B8	sp|Q149B8|CA170_MOUSE	Uncharacterized protein C1orf170 homolog OS=Mus musculus PE=2 SV=1	2310042D19Rik	4.9	2	5	95	0.0526316							0.00379729	1057
P63037	sp|P63037|DNJA1_MOUSE	DnaJ homolog subfamily A member 1 OS=Mus musculus GN=Dnaja1 PE=1 SV=1	Dnaja1	4.68	3	4	151	0.0264901							0.000542383	2699
P18826	sp|P18826|KPB1_MOUSE	Phosphorylase b kinase regulatory subunit alpha, skeletal muscle isoform OS=Mus musculus GN=Phka1 PE=1 SV=3	Phka1	4.53	1	1	324	0.00308642							0.0485673	172
Q99J62	sp|Q99J62|RFC4_MOUSE	Replication factor C subunit 4 OS=Mus musculus GN=Rfc4 PE=1 SV=1	Rfc4	4.47	2	4	107	0.0373832							1.34194e-05	7000
Q9JIF7	sp|Q9JIF7|COPB_MOUSE	Coatomer subunit beta OS=Mus musculus GN=Copb1 PE=1 SV=1	Copb1	4.32	2	3	332	0.00903614							0.00435945	980
P80316	sp|P80316|TCPE_MOUSE	T-complex protein 1 subunit epsilon OS=Mus musculus GN=Cct5 PE=1 SV=1	Cct5	4.27	2	4	243	0.0164609							0.0112902	517
P14685	sp|P14685|PSMD3_MOUSE	26S proteasome non-ATPase regulatory subunit 3 OS=Mus musculus GN=Psmd3 PE=1 SV=3	Psmd3	4.21	2	3	235	0.012766							0.0066928	746
P06151	sp|P06151|LDHA_MOUSE	L-lactate dehydrogenase A chain OS=Mus musculus GN=Ldha PE=1 SV=3	Ldha	4.19	2	4	121	0.0330579							0.676302	21
Q9DC69	sp|Q9DC69|NDUA9_MOUSE	NADH dehydrogenase [ubiquinone] 1 alpha subcomplex subunit 9, mitochondrial OS=Mus musculus GN=Ndufa9 PE=1 SV=2	Ndufa9	4.15	2	4	137	0.0291971							0.0649832	139
Q7TSH2	sp|Q7TSH2|KPBB_MOUSE	Phosphorylase b kinase regulatory subunit beta OS=Mus musculus GN=Phkb PE=1 SV=1	Phkb	4.09	2	5	300	0.0166667							0.0507265	164
P50608	sp|P50608|FMOD_MOUSE	Fibromodulin OS=Mus musculus GN=Fmod PE=2 SV=1	Fmod	4.09	2	4	67	0.0597015							0.0228958	304
Q8K0U4	sp|Q8K0U4|HS12A_MOUSE	Heat shock 70 kDa protein 12A OS=Mus musculus GN=Hspa12a PE=1 SV=1	Hspa12a	4.07	2	7	203	0.0344828							0.00101875	2068
Q8C050	sp|Q8C050|KS6A5_MOUSE	Ribosomal protein S6 kinase alpha-5 OS=Mus musculus GN=Rps6ka5 PE=1 SV=2	Rps6ka5	4.07	2	4	229	0.0174672							7.47776e-05	5081
Q8JZR0	sp|Q8JZR0|ACSL5_MOUSE	Long-chain-fatty-acid--CoA ligase 5 OS=Mus musculus GN=Acsl5 PE=2 SV=1	Acsl5	4.01	2	3	171	0.0175439							2.73776e-05	6270
Q61102	sp|Q61102|ABCB7_MOUSE	ATP-binding cassette sub-family B member 7, mitochondrial OS=Mus musculus GN=Abcb7 PE=1 SV=3	Abcb7	4.01	2	3	209	0.0143541							0.00365102	1087
P50171	sp|P50171|DHB8_MOUSE	Estradiol 17-beta-dehydrogenase 8 OS=Mus musculus GN=Hsd17b8 PE=1 SV=2	Hsd17b8	4	2	5	57	0.0877193							0.00280199	1281
O35226	sp|O35226|PSMD4_MOUSE	26S proteasome non-ATPase regulatory subunit 4 OS=Mus musculus GN=Psmd4 PE=1 SV=1	Psmd4	4	2	4	70	0.0571429							6.80331e-05	5205
P05977	sp|P05977|MYL1_MOUSE	Myosin light chain 1/3, skeletal muscle isoform OS=Mus musculus GN=Myl1 PE=1 SV=2	Myl1	4	2	4	80	0.05							1.21161	12
Q9D1G3	sp|Q9D1G3|HHATL_MOUSE	Protein-cysteine N-palmitoyltransferase HHAT-like protein OS=Mus musculus GN=Hhatl PE=1 SV=2	Hhatl	4	2	3	93	0.0322581							0.0455077	178
Q8BMS4	sp|Q8BMS4|COQ3_MOUSE	Hexaprenyldihydroxybenzoate methyltransferase, mitochondrial OS=Mus musculus GN=Coq3 PE=2 SV=1	Coq3	4	2	2	91	0.021978							0.00361599	1094
Q9D6R2	sp|Q9D6R2|IDH3A_MOUSE	Isocitrate dehydrogenase [NAD] subunit alpha, mitochondrial OS=Mus musculus GN=Idh3a PE=1 SV=1	Idh3a	3.78	2	3	128	0.0234375							0.13345	75
P61620	sp|P61620|S61A1_MOUSE	Protein transport protein Sec61 subunit alpha isoform 1 OS=Mus musculus GN=Sec61a1 PE=2 SV=2	Sec61a1	3.76	2	3	84	0.0357143							0.00088163	2218
P28654	sp|P28654|PGS2_MOUSE	Decorin OS=Mus musculus GN=Dcn PE=2 SV=1	Dcn	3.6	2	3	94	0.0319149							0.0405543	195
P18242	sp|P18242|CATD_MOUSE	Cathepsin D OS=Mus musculus GN=Ctsd PE=1 SV=1	Ctsd	3.58	2	2	94	0.0212766							0.00979679	566
P14206	sp|P14206|RSSA_MOUSE	40S ribosomal protein SA OS=Mus musculus GN=Rpsa PE=1 SV=4	Rpsa	3.57	2	3	85	0.0352941							0.0218741	317
Q64282	sp|Q64282|IFIT1_MOUSE	Interferon-induced protein with tetratricopeptide repeats 1 OS=Mus musculus GN=Ifit1 PE=1 SV=2	Ifit1	3.53	2	2	151	0.013245							3.26158e-05	6068
Q8CFI7	sp|Q8CFI7|RPB2_MOUSE	DNA-directed RNA polymerase II subunit RPB2 OS=Mus musculus GN=Polr2b PE=2 SV=2	Polr2b	3.41	2	5	397	0.0125945							0.000373758	3129
P56501	sp|P56501|UCP3_MOUSE	Mitochondrial uncoupling protein 3 OS=Mus musculus GN=Ucp3 PE=2 SV=1	Ucp3	3.37	2	2	141	0.0141844							0.0012786	1874
Q9D358	sp|Q9D358|PPAC_MOUSE	Low molecular weight phosphotyrosine protein phosphatase OS=Mus musculus GN=Acp1 PE=1 SV=3	Acp1	3.35	1	3	60	0.05							0.000956946	2142
P35821	sp|P35821|PTN1_MOUSE	Tyrosine-protein phosphatase non-receptor type 1 OS=Mus musculus GN=Ptpn1 PE=1 SV=2	Ptpn1	3.3	1	1	167	0.00598802							0.000382544	3105
P16460	sp|P16460|ASSY_MOUSE	Argininosuccinate synthase OS=Mus musculus GN=Ass1 PE=1 SV=1	Ass1	3.28	2	2	138	0.0144928							0.000105548	4654
O35593	sp|O35593|PSDE_MOUSE	26S proteasome non-ATPase regulatory subunit 14 OS=Mus musculus GN=Psmd14 PE=1 SV=2	Psmd14	3.23	2	2	109	0.0183486							0.00259158	1345
Q80XB4	sp|Q80XB4|NRAP_MOUSE	Nebulin-related-anchoring protein OS=Mus musculus GN=Nrap PE=1 SV=3	Nrap	3.07	2	2	856	0.00233645							0.0370385	211
P52480	sp|P52480|KPYM_MOUSE	Pyruvate kinase isozymes M1/M2 OS=Mus musculus GN=Pkm PE=1 SV=4	Pkm	2.47	1	2	209	0.00956938							0.619293	24
E9PZQ0	sp|E9PZQ0|RYR1_MOUSE	Ryanodine receptor 1 OS=Mus musculus GN=Ryr1 PE=1 SV=1	Ryr1	2.47	2	2	1420	0.00140845							0.562664	27
P07934	sp|P07934|PHKG1_MOUSE	Phosphorylase b kinase gamma catalytic chain, skeletal muscle/heart isoform OS=Mus musculus GN=Phkg1 PE=2 SV=3	Phkg1	2.15	1	1	147	0.00680272							0.0185678	357
P07724	sp|P07724|ALBU_MOUSE	Serum albumin OS=Mus musculus GN=Alb PE=1 SV=3	Alb	2.08	1	1	184	0.00543478	4	2	5	184	0.0271739	0.2	0.968191	16
Q9DBU3	sp|Q9DBU3|RIOK3_MOUSE	Serine/threonine-protein kinase RIO3 OS=Mus musculus GN=Riok3 PE=2 SV=3	Riok3	2.01	1	1	164	0.00609756							6.68738e-05	5225
P01631	sp|P01631|KV2A7_MOUSE	Ig kappa chain V-II region 26-10 OS=Mus musculus PE=1 SV=1	Igkv1-115	2	1	6	20	0.3	2	1	3	20	0.15	2	0.000233764	3694
Q9R0Y5	sp|Q9R0Y5|KAD1_MOUSE	Adenylate kinase isoenzyme 1 OS=Mus musculus GN=Ak1 PE=1 SV=1	Ak1	2	1	2	78	0.025641							0.233683	56
Q9R0N0	sp|Q9R0N0|GALK1_MOUSE	Galactokinase OS=Mus musculus GN=Galk1 PE=2 SV=1	Galk1	2	1	1	92	0.0108696							0.000260185	3547
Q8CE90	sp|Q8CE90|MP2K7_MOUSE	Dual specificity mitogen-activated protein kinase kinase 7 OS=Mus musculus GN=Map2k7 PE=1 SV=1	Map2k7	1.82	1	1	160	0.00625							0.000108032	4620
Q8C3P7	sp|Q8C3P7|MTA70_MOUSE	N6-adenosine-methyltransferase 70 kDa subunit OS=Mus musculus GN=Mettl3 PE=2 SV=2	Mettl3	1.6	1	2	155	0.0129032	2	1	5	155	0.0322581	0.4	6.97861e-06	7529
P07310	sp|P07310|KCRM_MOUSE	Creatine kinase M-type OS=Mus musculus GN=Ckm PE=1 SV=1	Ckm	1.58	1	1	131	0.00763359							2.10999	6
Q9QZL0	sp|Q9QZL0|RIPK3_MOUSE	Receptor-interacting serine/threonine-protein kinase 3 OS=Mus musculus GN=Ripk3 PE=1 SV=1	Ripk3	1.53	1	1	118	0.00847458							8.82034e-06	7347
Q08189	sp|Q08189|TGM3_MOUSE	Protein-glutamine gamma-glutamyltransferase E OS=Mus musculus GN=Tgm3 PE=1 SV=2	Tgm3	1.32	1	1	195	0.00512821	2	1	3	195	0.0153846	0.333333	1.67492e-05	6782
Q91WB2	sp|Q91WB2|PPAC3_MOUSE	Probable lipid phosphate phosphatase PPAPDC3 OS=Mus musculus GN=Ppapdc3 PE=1 SV=1	Ppapdc3	1.08	1	1	86	0.0116279							0.000223118	3746
P01942	sp|P01942|HBA_MOUSE	Hemoglobin subunit alpha OS=Mus musculus GN=Hba PE=1 SV=2	Hba				35	0	4.02	2	4	35	0.114286	0	0.299291	45
P20152	sp|P20152|VIME_MOUSE	Vimentin OS=Mus musculus GN=Vim PE=1 SV=3	Vim				197	0	4	2	3	197	0.0152284	0	0.0817801	115
P07356	sp|P07356|ANXA2_MOUSE	Annexin A2 OS=Mus musculus GN=Anxa2 PE=1 SV=2	Anxa2				144	0	4	2	3	144	0.0208333	0	0.0291129	253

## Sheet: Supplemental Table 2
Supplemental Table 2: Exclusion of proteins with Gadd45a/Control spectral count ratio < 30 from Supplemental Table 1
															Mouse Triceps Data from Deshmukh et al
SWProt	Accessions	Names	gene name	Gadd45a TAP Total Search Score	Gadd45a TAP # Unique Peptides	Gadd45a TAP Spectral Count	Gadd45a TAP Theoretical Unique Peptides	Gadd45a TAP Weighted Spectral Count	Control TAP Total Search Score	Control TAP # Unique Peptides	Control TAP Spectral Count	Control TAP Theoretical Unique Peptides	Control TAP Weighted Spectral Count	Spectral Count Ratio (Gadd45a/Control)	Protein Abundance in Mouse Skeletal Muscle (% of Total)	Protein Abundance Rank (Out of 8310 Total)
O08648	sp|O08648|M3K4_MOUSE	Mitogen-activated protein kinase kinase kinase 4 OS=Mus musculus GN=Map3k4 PE=1 SV=2	Map3k4	130	62	297	555	0.535135							0.000629017	2545
Q8R429	sp|Q8R429|AT2A1_MOUSE	Sarcoplasmic/endoplasmic reticulum calcium ATPase 1 OS=Mus musculus GN=Atp2a1 PE=2 SV=1	Atp2a1	100.78	47	419	300	1.39667	10.19	5	11	300	0.0366667	38.0909	2.59951	4
A2ABU4	sp|A2ABU4|MYOM3_MOUSE	Myomesin-3 OS=Mus musculus GN=Myom3 PE=1 SV=1	Myom3	73.72	33	81	387	0.209302							0.021184	325
Q5SX40	sp|Q5SX40|MYH1_MOUSE	Myosin-1 OS=Mus musculus GN=Myh1 PE=1 SV=1	Myh1	65.38	28	95	844	0.112559							1.72483	9
O55143	sp|O55143|AT2A2_MOUSE	Sarcoplasmic/endoplasmic reticulum calcium ATPase 2 OS=Mus musculus GN=Atp2a2 PE=1 SV=2	Atp2a2	61.91	27	151	300	0.503333							0.00659969	756
Q8VHX6	sp|Q8VHX6|FLNC_MOUSE	Filamin-C OS=Mus musculus GN=Flnc PE=1 SV=3	Flnc	61.84	24	45	623	0.0722311							0.401053	42
Q7TQ48	sp|Q7TQ48|SRCA_MOUSE	Sarcalumenin OS=Mus musculus GN=Srl PE=1 SV=1	Srl	58.9	28	174	172	1.01163	2.44	1	3	172	0.0174419	58	0.520152	31
Q7TMM9	sp|Q7TMM9|TBB2A_MOUSE	Tubulin beta-2A chain OS=Mus musculus GN=Tubb2a PE=1 SV=1	Tubb2a	55.69	28	335	139	2.41007							6.56951e-05	5251
P48316	sp|P48316|GA45A_MOUSE	Growth arrest and DNA damage-inducible protein GADD45 alpha OS=Mus musculus GN=Gadd45a PE=1 SV=1	Gadd45a	54.41	30	335	37	9.05405	4	2	9	37	0.243243	37.2222	0	NA
P68372	sp|P68372|TBB4B_MOUSE	Tubulin beta-4B chain OS=Mus musculus GN=Tubb4b PE=1 SV=1	Tubb4b	53.87	27	352	136	2.58824							0.146119	70
P99024	sp|P99024|TBB5_MOUSE	Tubulin beta-5 chain OS=Mus musculus GN=Tubb5 PE=1 SV=1	Tubb5	53.87	27	343	133	2.57895							0.00270111	1307
Q9CWF2	sp|Q9CWF2|TBB2B_MOUSE	Tubulin beta-2B chain OS=Mus musculus GN=Tubb2b PE=1 SV=1	Tubb2b	53.68	27	334	139	2.40288							0.00178899	1613
P68033	sp|P68033|ACTC_MOUSE	Actin, alpha cardiac muscle 1 OS=Mus musculus GN=Actc1 PE=1 SV=1	Actc1	49.82	21	176	134	1.31343							0	NA
P10126	sp|P10126|EF1A1_MOUSE	Elongation factor 1-alpha 1 OS=Mus musculus GN=Eef1a1 PE=1 SV=3	Eef1a1	48.94	26	171	142	1.20423							0.013756	438
Q922F4	sp|Q922F4|TBB6_MOUSE	Tubulin beta-6 chain OS=Mus musculus GN=Tubb6 PE=1 SV=1	Tubb6	47.76	24	238	142	1.67606							0.00083665	2268
P68369	sp|P68369|TBA1A_MOUSE	Tubulin alpha-1A chain OS=Mus musculus GN=Tuba1a PE=1 SV=1	Tuba1a	46.35	23	147	105	1.4							0.0733958	128
Q8BFR5	sp|Q8BFR5|EFTU_MOUSE	Elongation factor Tu, mitochondrial OS=Mus musculus GN=Tufm PE=1 SV=1	Tufm	44.67	22	80	162	0.493827							0.053092	155
Q8CC88	sp|Q8CC88|VWA8_MOUSE	von Willebrand factor A domain-containing protein 8 OS=Mus musculus GN=Vwa8 PE=2 SV=2	Vwa8	43.77	17	36	619	0.0581583							0	NA
P68373	sp|P68373|TBA1C_MOUSE	Tubulin alpha-1C chain OS=Mus musculus GN=Tuba1c PE=1 SV=1	Tuba1c	42.11	21	134	105	1.27619							6.69312e-05	5224
Q924X2	sp|Q924X2|CPT1B_MOUSE	Carnitine O-palmitoyltransferase 1, muscle isoform OS=Mus musculus GN=Cpt1b PE=2 SV=1	Cpt1b	42	19	86	280	0.307143							0.0495187	168
P47857	sp|P47857|K6PF_MOUSE	6-phosphofructokinase, muscle type OS=Mus musculus GN=Pfkm PE=1 SV=3	Pfkm	40.9	19	70	241	0.290456							0.47497	36
P68368	sp|P68368|TBA4A_MOUSE	Tubulin alpha-4A chain OS=Mus musculus GN=Tuba4a PE=1 SV=1	Tuba4a	40.18	20	128	105	1.21905							0.0172588	374
P52332	sp|P52332|JAK1_MOUSE	Tyrosine-protein kinase JAK1 OS=Mus musculus GN=Jak1 PE=1 SV=1	Jak1	38.17	16	39	458	0.0851528	2.02	1	1	458	0.00218341	39	0.000120304	4495
P11499	sp|P11499|HS90B_MOUSE	Heat shock protein HSP 90-beta OS=Mus musculus GN=Hsp90ab1 PE=1 SV=3	Hsp90ab1	37.95	16	86	272	0.316176							0.133943	74
P60710	sp|P60710|ACTB_MOUSE	Actin, cytoplasmic 1 OS=Mus musculus GN=Actb PE=1 SV=1	Actb	37.76	17	164	134	1.22388							0.0401846	198
P63260	sp|P63260|ACTG_MOUSE	Actin, cytoplasmic 2 OS=Mus musculus GN=Actg1 PE=1 SV=1	Actg1	37.76	17	150	134	1.1194							0.0401846	198
Q8BH59	sp|Q8BH59|CMC1_MOUSE	Calcium-binding mitochondrial carrier protein Aralar1 OS=Mus musculus GN=Slc25a12 PE=1 SV=1	Slc25a12	36	17	61	155	0.393548							0.129478	78
Q5XKE0	sp|Q5XKE0|MYPC2_MOUSE	Myosin-binding protein C, fast-type OS=Mus musculus GN=Mybpc2 PE=1 SV=1	Mybpc2	33.36	12	29	365	0.0794521							1.13233	13
P56480	sp|P56480|ATPB_MOUSE	ATP synthase subunit beta, mitochondrial OS=Mus musculus GN=Atp5b PE=1 SV=2	Atp5b	32.85	15	66	159	0.415094							0.569985	25
E9Q555	sp|E9Q555|RN213_MOUSE	E3 ubiquitin-protein ligase RNF213 OS=Mus musculus GN=Rnf213 PE=2 SV=1	Rnf213	31.71	9	17	1562	0.0108835							0.000472479	2853
Q9JJZ2	sp|Q9JJZ2|TBA8_MOUSE	Tubulin alpha-8 chain OS=Mus musculus GN=Tuba8 PE=1 SV=1	Tuba8	31.26	15	86	112	0.767857							0.00457545	952
Q9Z0X1	sp|Q9Z0X1|AIFM1_MOUSE	Apoptosis-inducing factor 1, mitochondrial OS=Mus musculus GN=Aifm1 PE=1 SV=1	Aifm1	31	15	62	196	0.316327							0.0131193	467
Q8BWT1	sp|Q8BWT1|THIM_MOUSE	3-ketoacyl-CoA thiolase, mitochondrial OS=Mus musculus GN=Acaa2 PE=1 SV=3	Acaa2	29.93	15	61	129	0.472868							0.0745939	125
Q80SU7	sp|Q80SU7|GVIN1_MOUSE	Interferon-induced very large GTPase 1 OS=Mus musculus GN=Gvin1 PE=1 SV=1	Gvin1	29.73	11	16	741	0.0215924							0.000282351	3465
Q6ZQ73	sp|Q6ZQ73|CAND2_MOUSE	Cullin-associated NEDD8-dissociated protein 2 OS=Mus musculus GN=Cand2 PE=1 SV=2	Cand2	29.59	14	47	340	0.138235							0.0288103	255
Q61696	sp|Q61696|HS71A_MOUSE; sp|P17879|HS71B_MOUSE	Heat shock 70 kDa protein 1A OS=Mus musculus GN=Hspa1a PE=1 SV=2; Heat shock 70 kDa protein 1B OS=Mus musculus GN=Hspa1b PE=1 SV=3	Hspa1a	29.35	13	42	193	0.217617							0.000842152	2263
P48962	sp|P48962|ADT1_MOUSE	ADP/ATP translocase 1 OS=Mus musculus GN=Slc25a4 PE=1 SV=4	Slc25a4	28.6	14	53	130	0.407692	2.01	1	1	130	0.00769231	53	0.515063	32
P58252	sp|P58252|EF2_MOUSE	Elongation factor 2 OS=Mus musculus GN=Eef2 PE=1 SV=2	Eef2	26.64	12	26	322	0.0807453							0.0987364	99
P42225	sp|P42225|STAT1_MOUSE	Signal transducer and activator of transcription 1 OS=Mus musculus GN=Stat1 PE=1 SV=1	Stat1	26.61	12	37	262	0.141221							0.000431932	2951
P62631	sp|P62631|EF1A2_MOUSE	Elongation factor 1-alpha 2 OS=Mus musculus GN=Eef1a2 PE=1 SV=1	Eef1a2	26.35	13	71	143	0.496503							0.25284	50
Q8BMS1	sp|Q8BMS1|ECHA_MOUSE	Trifunctional enzyme subunit alpha, mitochondrial OS=Mus musculus GN=Hadha PE=1 SV=1	Hadha	26.3	11	23	283	0.0812721							0.220731	60
A2ASS6	sp|A2ASS6|TITIN_MOUSE	Titin OS=Mus musculus GN=Ttn PE=1 SV=1	Ttn	26.03	13	14	10325	0.00135593							16.4377	1
Q61655	sp|Q61655|DD19A_MOUSE	ATP-dependent RNA helicase DDX19A OS=Mus musculus GN=Ddx19a PE=2 SV=2	Ddx19a	25.92	12	38	194	0.195876							0.00212835	1471
P17156	sp|P17156|HSP72_MOUSE	Heat shock-related 70 kDa protein 2 OS=Mus musculus GN=Hspa2 PE=1 SV=2	Hspa2	25.66	12	67	216	0.310185							0.00079337	2320
P07901	sp|P07901|HS90A_MOUSE	Heat shock protein HSP 90-alpha OS=Mus musculus GN=Hsp90aa1 PE=1 SV=4	Hsp90aa1	25.55	9	50	269	0.185874							0.00750955	705
P38647	sp|P38647|GRP75_MOUSE	Stress-70 protein, mitochondrial OS=Mus musculus GN=Hspa9 PE=1 SV=3	Hspa9	23.84	12	25	276	0.0905797							0.0510727	163
O88879	sp|O88879|APAF_MOUSE	Apoptotic protease-activating factor 1 OS=Mus musculus GN=Apaf1 PE=1 SV=3	Apaf1	23.2	10	16	342	0.0467836							1.57363e-05	6852
P51881	sp|P51881|ADT2_MOUSE	ADP/ATP translocase 2 OS=Mus musculus GN=Slc25a5 PE=1 SV=3	Slc25a5	23.04	11	42	133	0.315789							0.00840695	643
Q60936	sp|Q60936|ADCK3_MOUSE	Chaperone activity of bc1 complex-like, mitochondrial OS=Mus musculus GN=Adck3 PE=2 SV=2	Adck3	22.62	11	40	183	0.218579							0.0266147	271
P16858	sp|P16858|G3P_MOUSE	Glyceraldehyde-3-phosphate dehydrogenase OS=Mus musculus GN=Gapdh PE=1 SV=2	Gapdh	21.73	10	38	100	0.38							1.29567	11
A2AUC9	sp|A2AUC9|KLH41_MOUSE	Kelch-like protein 41 OS=Mus musculus GN=Klhl41 PE=1 SV=1	Klhl41	21.11	8	25	182	0.137363							0	NA
Q9Z2I9	sp|Q9Z2I9|SUCB1_MOUSE	Succinyl-CoA ligase [ADP-forming] subunit beta, mitochondrial OS=Mus musculus GN=Sucla2 PE=1 SV=2	Sucla2	20.07	9	24	178	0.134831							0.0755663	124
Q9EPU0	sp|Q9EPU0|RENT1_MOUSE	Regulator of nonsense transcripts 1 OS=Mus musculus GN=Upf1 PE=1 SV=2	Upf1	19.77	9	18	282	0.0638298							0.00330923	1147
Q8VC16	sp|Q8VC16|LRC14_MOUSE	Leucine-rich repeat-containing protein 14 OS=Mus musculus GN=Lrrc14 PE=2 SV=1	Lrrc14	19.24	8	23	134	0.171642							3.78418e-05	5900
Q60766	sp|Q60766|IRGM1_MOUSE	Immunity-related GTPase family M protein 1 OS=Mus musculus GN=Irgm1 PE=1 SV=1	Irgm1	19.05	7	25	132	0.189394							0.00154661	1723
P23927	sp|P23927|CRYAB_MOUSE	Alpha-crystallin B chain OS=Mus musculus GN=Cryab PE=1 SV=2	Cryab	18.63	10	44	46	0.956522							0.0616583	143
P16330	sp|P16330|CN37_MOUSE	2',3'-cyclic-nucleotide 3'-phosphodiesterase OS=Mus musculus GN=Cnp PE=1 SV=3	Cnp	18.63	9	16	153	0.104575							0.00120636	1934
O09110	sp|O09110|MP2K3_MOUSE	Dual specificity mitogen-activated protein kinase kinase 3 OS=Mus musculus GN=Map2k3 PE=1 SV=2	Map2k3	18.4	9	22	151	0.145695							0.00273533	1300
P46471	sp|P46471|PRS7_MOUSE	26S protease regulatory subunit 7 OS=Mus musculus GN=Psmc2 PE=1 SV=5	Psmc2	17.87	7	14	181	0.0773481							0.00805561	660
P39054	sp|P39054|DYN2_MOUSE	Dynamin-2 OS=Mus musculus GN=Dnm2 PE=1 SV=2	Dnm2	17.69	8	25	291	0.0859107							0.00353728	1112
P62196	sp|P62196|PRS8_MOUSE	26S protease regulatory subunit 8 OS=Mus musculus GN=Psmc5 PE=1 SV=1	Psmc5	16.78	8	22	204	0.107843							0.00875643	620
P18654	sp|P18654|KS6A3_MOUSE	Ribosomal protein S6 kinase alpha-3 OS=Mus musculus GN=Rps6ka3 PE=1 SV=2	Rps6ka3	16.5	8	10	251	0.0398406							0.00417104	1001
Q62407	sp|Q62407|SPEG_MOUSE	Striated muscle-specific serine/threonine-protein kinase OS=Mus musculus GN=Speg PE=1 SV=2	Speg	16.42	7	19	776	0.0244845							0.0422839	190
P60122	sp|P60122|RUVB1_MOUSE	RuvB-like 1 OS=Mus musculus GN=Ruvbl1 PE=1 SV=1	Ruvbl1	15.94	8	24	151	0.15894							0.0011397	1971
Q8CGC7	sp|Q8CGC7|SYEP_MOUSE	Bifunctional glutamate/proline--tRNA ligase OS=Mus musculus GN=Eprs PE=1 SV=4	Eprs	15.81	7	20	499	0.0400802							0.0404848	196
Q925I1	sp|Q925I1|ATAD3_MOUSE	ATPase family AAA domain-containing protein 3 OS=Mus musculus GN=Atad3 PE=1 SV=1	Atad3	15.5	7	15	240	0.0625							0.00272595	1301
Q99LE6	sp|Q99LE6|ABCF2_MOUSE	ATP-binding cassette sub-family F member 2 OS=Mus musculus GN=Abcf2 PE=2 SV=1	Abcf2	15.26	6	19	268	0.0708955							0.00425056	993
Q9WTM5	sp|Q9WTM5|RUVB2_MOUSE	RuvB-like 2 OS=Mus musculus GN=Ruvbl2 PE=2 SV=3	Ruvbl2	14.84	7	21	175	0.12							0.00122763	1916
Q6PIE5	sp|Q6PIE5|AT1A2_MOUSE	Sodium/potassium-transporting ATPase subunit alpha-2 OS=Mus musculus GN=Atp1a2 PE=1 SV=1	Atp1a2	14.7	6	13	297	0.043771							0.0872488	109
Q9JHS4	sp|Q9JHS4|CLPX_MOUSE	ATP-dependent Clp protease ATP-binding subunit clpX-like, mitochondrial OS=Mus musculus GN=Clpx PE=1 SV=2	Clpx	14.67	7	14	205	0.0682927							0.000993108	2094
Q8VDM4	sp|Q8VDM4|PSMD2_MOUSE	26S proteasome non-ATPase regulatory subunit 2 OS=Mus musculus GN=Psmd2 PE=1 SV=1	Psmd2	14.52	5	12	263	0.0456274							0.0191583	350
P63038	sp|P63038|CH60_MOUSE	60 kDa heat shock protein, mitochondrial OS=Mus musculus GN=Hspd1 PE=1 SV=1	Hspd1	14.39	6	17	220	0.0772727							0.0631986	140
P14602	sp|P14602|HSPB1_MOUSE	Heat shock protein beta-1 OS=Mus musculus GN=Hspb1 PE=1 SV=3	Hspb1	13.91	6	20	43	0.465116							0.0337265	228
Q9Z2I8	sp|Q9Z2I8|SUCB2_MOUSE	Succinyl-CoA ligase [GDP-forming] subunit beta, mitochondrial OS=Mus musculus GN=Suclg2 PE=2 SV=3	Suclg2	13.55	7	13	136	0.0955882							0.00638943	771
Q9QYJ0	sp|Q9QYJ0|DNJA2_MOUSE	DnaJ homolog subfamily A member 2 OS=Mus musculus GN=Dnaja2 PE=1 SV=1	Dnaja2	13.48	6	12	156	0.0769231							0.00954358	581
Q8CIE6	sp|Q8CIE6|COPA_MOUSE	Coatomer subunit alpha OS=Mus musculus GN=Copa PE=1 SV=2	Copa	13.28	6	8	408	0.0196078							0.00426051	990
P42932	sp|P42932|TCPQ_MOUSE	T-complex protein 1 subunit theta OS=Mus musculus GN=Cct8 PE=1 SV=3	Cct8	13.11	6	12	207	0.057971							0.0113662	515
Q3V1D3	sp|Q3V1D3|AMPD1_MOUSE	AMP deaminase 1 OS=Mus musculus GN=Ampd1 PE=2 SV=1	Ampd1	13.03	5	9	236	0.0381356							0.229104	58
Q3U1J4	sp|Q3U1J4|DDB1_MOUSE	DNA damage-binding protein 1 OS=Mus musculus GN=Ddb1 PE=1 SV=2	Ddb1	12.97	3	4	249	0.0160643							0.0139687	435
Q62425	sp|Q62425|NDUA4_MOUSE	NADH dehydrogenase [ubiquinone] 1 alpha subcomplex subunit 4 OS=Mus musculus GN=Ndufa4 PE=1 SV=2	Ndufa4	12.55	6	29	28	1.03571							0.0443533	181
Q99JY0	sp|Q99JY0|ECHB_MOUSE	Trifunctional enzyme subunit beta, mitochondrial OS=Mus musculus GN=Hadhb PE=1 SV=1	Hadhb	12.52	6	13	162	0.0802469							0.0856228	112
P62334	sp|P62334|PRS10_MOUSE	26S protease regulatory subunit 10B OS=Mus musculus GN=Psmc6 PE=1 SV=1	Psmc6	12.24	6	13	170	0.0764706							0.00907922	605
P14869	sp|P14869|RLA0_MOUSE	60S acidic ribosomal protein P0 OS=Mus musculus GN=Rplp0 PE=1 SV=3	Rplp0	12.14	6	13	99	0.131313							0.02536	277
P11983	sp|P11983|TCPA_MOUSE	T-complex protein 1 subunit alpha OS=Mus musculus GN=Tcp1 PE=1 SV=3	Tcp1	12.14	6	15	200	0.075							0.0129429	471
Q8VEM8	sp|Q8VEM8|MPCP_MOUSE	Phosphate carrier protein, mitochondrial OS=Mus musculus GN=Slc25a3 PE=1 SV=1	Slc25a3	12.13	6	11	131	0.0839695							0.0784479	118
Q99N57	sp|Q99N57|RAF1_MOUSE	RAF proto-oncogene serine/threonine-protein kinase OS=Mus musculus GN=Raf1 PE=1 SV=2	Raf1	12.08	5	20	243	0.0823045							0.000430128	2956
Q9CR62	sp|Q9CR62|M2OM_MOUSE	Mitochondrial 2-oxoglutarate/malate carrier protein OS=Mus musculus GN=Slc25a11 PE=1 SV=3	Slc25a11	12.03	5	13	123	0.105691							0.0279075	261
Q9R112	sp|Q9R112|SQRD_MOUSE	Sulfide:quinone oxidoreductase, mitochondrial OS=Mus musculus GN=Sqrdl PE=2 SV=3	Sqrdl	11.91	6	12	177	0.0677966							0.00412719	1012
P04627	sp|P04627|ARAF_MOUSE	Serine/threonine-protein kinase A-Raf OS=Mus musculus GN=Araf PE=2 SV=2	Araf	11.44	4	13	182	0.0714286							0.000152752	4214
Q9CZJ2	sp|Q9CZJ2|HS12B_MOUSE	Heat shock 70 kDa protein 12B OS=Mus musculus GN=Hspa12b PE=1 SV=1	Hspa12b	11.08	5	13	220	0.0590909							0.00262814	1330
P54775	sp|P54775|PRS6B_MOUSE	26S protease regulatory subunit 6B OS=Mus musculus GN=Psmc4 PE=1 SV=2	Psmc4	10.79	4	7	125	0.056							0.00825486	653
Q80XN0	sp|Q80XN0|BDH_MOUSE	D-beta-hydroxybutyrate dehydrogenase, mitochondrial OS=Mus musculus GN=Bdh1 PE=1 SV=2	Bdh1	10.66	5	13	137	0.0948905							0.00399209	1027
P42125	sp|P42125|ECI1_MOUSE	Enoyl-CoA delta isomerase 1, mitochondrial OS=Mus musculus GN=Eci1 PE=2 SV=2	Eci1	10.63	5	14	107	0.130841							0.0485803	171
Q62234	sp|Q62234|MYOM1_MOUSE	Myomesin-1 OS=Mus musculus GN=Myom1 PE=1 SV=2	Myom1	10.35	5	5	511	0.00978474							0.000134129	4356
Q9DCW4	sp|Q9DCW4|ETFB_MOUSE	Electron transfer flavoprotein subunit beta OS=Mus musculus GN=Etfb PE=1 SV=3	Etfb	10.21	5	19	86	0.22093							0.0528137	156
Q3ULJ0	sp|Q3ULJ0|GPD1L_MOUSE	Glycerol-3-phosphate dehydrogenase 1-like protein OS=Mus musculus GN=Gpd1l PE=1 SV=2	Gpd1l	10.13	5	7	115	0.0608696							0.00624462	780
Q62009	sp|Q62009|POSTN_MOUSE	Periostin OS=Mus musculus GN=Postn PE=1 SV=2	Postn	9.91	4	8	250	0.032							0.00172055	1640
O88685	sp|O88685|PRS6A_MOUSE	26S protease regulatory subunit 6A OS=Mus musculus GN=Psmc3 PE=1 SV=2	Psmc3	9.75	5	7	193	0.0362694							0.0073594	714
Q9JK53	sp|Q9JK53|PRELP_MOUSE	Prolargin OS=Mus musculus GN=Prelp PE=2 SV=2	Prelp	9.73	4	12	108	0.111111							0.0262928	274
P62192	sp|P62192|PRS4_MOUSE	26S protease regulatory subunit 4 OS=Mus musculus GN=Psmc1 PE=1 SV=1	Psmc1	9.55	4	10	166	0.060241							0.0073865	713
P01869	sp|P01869|IGH1M_MOUSE; sp|P01868|IGHG1_MOUSE	Ig gamma-1 chain C region, membrane-bound form OS=Mus musculus GN=Ighg1 PE=1 SV=2; Ig gamma-1 chain C region secreted form OS=Mus musculus GN=Ighg1 PE=1 SV=1	Ighg1	9.46	6	28	62	0.451613	2	1	1	62	0.016129	28	0.00199665	1539
P35700	sp|P35700|PRDX1_MOUSE	Peroxiredoxin-1 OS=Mus musculus GN=Prdx1 PE=1 SV=1	Prdx1	9.08	4	5	65	0.0769231							0.0934214	106
Q9D783	sp|Q9D783|KLH40_MOUSE	Kelch-like protein 40 OS=Mus musculus GN=Klhl40 PE=2 SV=1	Klhl40	9	4	15	162	0.0925926							0	NA
Q91VT4	sp|Q91VT4|CBR4_MOUSE	Carbonyl reductase family member 4 OS=Mus musculus GN=Cbr4 PE=2 SV=2	Cbr4	8.81	4	9	96	0.09375							0.00421642	997
Q3TMP8	sp|Q3TMP8|TM38A_MOUSE	Trimeric intracellular cation channel type A OS=Mus musculus GN=Tmem38a PE=1 SV=2	Tmem38a	8.07	4	7	46	0.152174							0.0207464	330
Q9JMH9	sp|Q9JMH9|MY18A_MOUSE	Unconventional myosin-XVIIIa OS=Mus musculus GN=Myo18a PE=1 SV=2	Myo18a	7.89	4	6	835	0.00718563							0.0054409	847
P60335	sp|P60335|PCBP1_MOUSE	Poly(rC)-binding protein 1 OS=Mus musculus GN=Pcbp1 PE=1 SV=1	Pcbp1	7.87	3	4	84	0.047619							0.0132495	459
Q9CY27	sp|Q9CY27|TECR_MOUSE	Very-long-chain enoyl-CoA reductase OS=Mus musculus GN=Tecr PE=1 SV=1	Tecr	7.79	4	9	85	0.105882							0.0268251	268
Q61081	sp|Q61081|CDC37_MOUSE	Hsp90 co-chaperone Cdc37 OS=Mus musculus GN=Cdc37 PE=2 SV=1	Cdc37	7.61	3	11	179	0.0614525							0.000843527	2261
P97742	sp|P97742|CPT1A_MOUSE	Carnitine O-palmitoyltransferase 1, liver isoform OS=Mus musculus GN=Cpt1a PE=1 SV=4	Cpt1a	7.55	3	11	278	0.0395683							0.000207019	3846
P45952	sp|P45952|ACADM_MOUSE	Medium-chain specific acyl-CoA dehydrogenase, mitochondrial OS=Mus musculus GN=Acadm PE=1 SV=1	Acadm	7.49	3	8	155	0.0516129							0.0272328	266
Q99LC5	sp|Q99LC5|ETFA_MOUSE	Electron transfer flavoprotein subunit alpha, mitochondrial OS=Mus musculus GN=Etfa PE=1 SV=2	Etfa	7.39	3	5	85	0.0588235							0.070769	130
P01899	sp|P01899|HA11_MOUSE	H-2 class I histocompatibility antigen, D-B alpha chain OS=Mus musculus GN=H2-D1 PE=1 SV=2	H2-D1	7.34	4	6	114	0.0526316							0.00092394	2176
Q8BJY1	sp|Q8BJY1|PSMD5_MOUSE	26S proteasome non-ATPase regulatory subunit 5 OS=Mus musculus GN=Psmd5 PE=1 SV=4	Psmd5	7.17	4	7	126	0.0555556							0.00322412	1166
Q9Z2B9	sp|Q9Z2B9|KS6A4_MOUSE	Ribosomal protein S6 kinase alpha-4 OS=Mus musculus GN=Rps6ka4 PE=1 SV=2	Rps6ka4	7.1	3	6	200	0.03							1.96963e-05	6620
Q8JZQ2	sp|Q8JZQ2|AFG32_MOUSE	AFG3-like protein 2 OS=Mus musculus GN=Afg3l2 PE=1 SV=1	Afg3l2	6.96	3	7	278	0.0251799							0.00489055	912
Q3TXS7	sp|Q3TXS7|PSMD1_MOUSE	26S proteasome non-ATPase regulatory subunit 1 OS=Mus musculus GN=Psmd1 PE=1 SV=1	Psmd1	6.65	3	7	289	0.0242215							0.0109334	524
Q9D7H3	sp|Q9D7H3|RTCA_MOUSE	RNA 3'-terminal phosphate cyclase OS=Mus musculus GN=RtcA PE=2 SV=2	RtcA	6.6	3	10	119	0.0840336							0.0023145	1419
P14430	sp|P14430|HA18_MOUSE	H-2 class I histocompatibility antigen, Q8 alpha chain OS=Mus musculus GN=H2-Q8 PE=2 SV=1	H2-Q8	6.6	4	5	93	0.0537634							0	NA
O70152	sp|O70152|DPM1_MOUSE	Dolichol-phosphate mannosyltransferase OS=Mus musculus GN=Dpm1 PE=2 SV=1	Dpm1	6.59	3	5	92	0.0543478							0.00017529	4053
P80314	sp|P80314|TCPB_MOUSE	T-complex protein 1 subunit beta OS=Mus musculus GN=Cct2 PE=1 SV=4	Cct2	6.55	4	5	198	0.0252525							0.0304906	247
Q9CXI0	sp|Q9CXI0|COQ5_MOUSE	2-methoxy-6-polyprenyl-1,4-benzoquinol methylase, mitochondrial OS=Mus musculus GN=Coq5 PE=2 SV=2	Coq5	6.34	3	8	119	0.0672269							0.00514133	881
Q9JIK5	sp|Q9JIK5|DDX21_MOUSE	Nucleolar RNA helicase 2 OS=Mus musculus GN=Ddx21 PE=1 SV=3	Ddx21	6.23	3	3	317	0.00946372							0.00107748	2015
P80315	sp|P80315|TCPD_MOUSE	T-complex protein 1 subunit delta OS=Mus musculus GN=Cct4 PE=1 SV=3	Cct4	6.17	2	3	204	0.0147059							0.0131662	466
P18760	sp|P18760|COF1_MOUSE	Cofilin-1 OS=Mus musculus GN=Cfl1 PE=1 SV=3	Cfl1	6.17	3	8	70	0.114286							0.0115919	510
Q8VEJ9	sp|Q8VEJ9|VPS4A_MOUSE	Vacuolar protein sorting-associated protein 4A OS=Mus musculus GN=Vps4a PE=1 SV=1	Vps4a	6.11	2	4	168	0.0238095							0.00128337	1865
O09165	sp|O09165|CASQ1_MOUSE	Calsequestrin-1 OS=Mus musculus GN=Casq1 PE=2 SV=3	Casq1	6.03	3	10	57	0.175439							0.248156	52
P47856	sp|P47856|GFPT1_MOUSE	Glutamine--fructose-6-phosphate aminotransferase [isomerizing] 1 OS=Mus musculus GN=Gfpt1 PE=1 SV=3	Gfpt1	6.03	3	3	261	0.0114943							0.000357918	3172
P16381	sp|P16381|DDX3L_MOUSE	Putative ATP-dependent RNA helicase Pl10 OS=Mus musculus GN=D1Pas1 PE=1 SV=1	D1Pas1	6.01	3	4	249	0.0160643							0.00945863	585
Q9D880	sp|Q9D880|TIM50_MOUSE	Mitochondrial import inner membrane translocase subunit TIM50 OS=Mus musculus GN=Timm50 PE=1 SV=1	Timm50	6	3	7	88	0.0795455							0.00303911	1217
Q9D6M3	sp|Q9D6M3|GHC1_MOUSE	Mitochondrial glutamate carrier 1 OS=Mus musculus GN=Slc25a22 PE=1 SV=1	Slc25a22	6	3	4	107	0.0373832							0.000702238	2431
P0CG50	sp|P0CG50|UBC_MOUSE; sp|P0CG49|UBB_MOUSE	Polyubiquitin-C OS=Mus musculus GN=Ubc PE=1 SV=2; Polyubiquitin-B OS=Mus musculus GN=Ubb PE=1 SV=1	Ubc	6	3	15	307	0.0488599							4.95696e-05	5587
O88667	sp|O88667|RAD_MOUSE	GTP-binding protein RAD OS=Mus musculus GN=Rrad PE=1 SV=1	Rrad	6	3	10	83	0.120482							3.62829e-06	7910
P29351	sp|P29351|PTN6_MOUSE	Tyrosine-protein phosphatase non-receptor type 6 OS=Mus musculus GN=Ptpn6 PE=1 SV=2	Ptpn6	5.83	3	6	178	0.0337079							1.74287e-05	6740
O08756	sp|O08756|HCD2_MOUSE	3-hydroxyacyl-CoA dehydrogenase type-2 OS=Mus musculus GN=Hsd17b10 PE=1 SV=4	Hsd17b10	5.8	3	5	59	0.0847458							0.0164515	385
Q9WUM5	sp|Q9WUM5|SUCA_MOUSE	Succinyl-CoA ligase [ADP/GDP-forming] subunit alpha, mitochondrial OS=Mus musculus GN=Suclg1 PE=1 SV=4	Suclg1	5.77	3	4	86	0.0465116							0.0489621	170
P70236	sp|P70236|MP2K6_MOUSE	Dual specificity mitogen-activated protein kinase kinase 6 OS=Mus musculus GN=Map2k6 PE=1 SV=1	Map2k6	5.75	3	9	130	0.0692308							0.00981216	565
O55222	sp|O55222|ILK_MOUSE	Integrin-linked protein kinase OS=Mus musculus GN=Ilk PE=1 SV=2	Ilk	5.75	2	3	193	0.015544							0.00337233	1132
Q9EQU3	sp|Q9EQU3|TLR9_MOUSE	Toll-like receptor 9 OS=Mus musculus GN=Tlr9 PE=1 SV=3	Tlr9	5.72	2	5	199	0.0251256							0	NA
O08749	sp|O08749|DLDH_MOUSE	Dihydrolipoyl dehydrogenase, mitochondrial OS=Mus musculus GN=Dld PE=1 SV=2	Dld	5.71	3	4	127	0.0314961							0.0738683	127
P62908	sp|P62908|RS3_MOUSE	40S ribosomal protein S3 OS=Mus musculus GN=Rps3 PE=1 SV=1	Rps3	5.52	2	4	103	0.038835							0.015924	396
Q9Z2Z9	sp|Q9Z2Z9|GFPT2_MOUSE	Glutamine--fructose-6-phosphate aminotransferase [isomerizing] 2 OS=Mus musculus GN=Gfpt2 PE=2 SV=3	Gfpt2	5.37	2	5	243	0.0205761							0	NA
Q9DB77	sp|Q9DB77|QCR2_MOUSE	Cytochrome b-c1 complex subunit 2, mitochondrial OS=Mus musculus GN=Uqcrc2 PE=1 SV=1	Uqcrc2	5.28	3	4	105	0.0380952							0.159354	68
Q9CQA9	sp|Q9CQA9|NTPCR_MOUSE	Cancer-related nucleoside-triphosphatase homolog OS=Mus musculus GN=Ntpcr PE=2 SV=1	Ntpcr	5.21	2	3	53	0.0566038							0.00062998	2544
Q8VEK3	sp|Q8VEK3|HNRPU_MOUSE	Heterogeneous nuclear ribonucleoprotein U OS=Mus musculus GN=Hnrnpu PE=1 SV=1	Hnrnpu	5.15	2	3	264	0.0113636							0.00768073	690
Q9D0I9	sp|Q9D0I9|SYRC_MOUSE	Arginine--tRNA ligase, cytoplasmic OS=Mus musculus GN=Rars PE=2 SV=2	Rars	4.96	2	3	258	0.0116279							0.0153197	408
Q149B8	sp|Q149B8|CA170_MOUSE	Uncharacterized protein C1orf170 homolog OS=Mus musculus PE=2 SV=1	2310042D19Rik	4.9	2	5	95	0.0526316							0.00379729	1057
P63037	sp|P63037|DNJA1_MOUSE	DnaJ homolog subfamily A member 1 OS=Mus musculus GN=Dnaja1 PE=1 SV=1	Dnaja1	4.68	3	4	151	0.0264901							0.000542383	2699
P18826	sp|P18826|KPB1_MOUSE	Phosphorylase b kinase regulatory subunit alpha, skeletal muscle isoform OS=Mus musculus GN=Phka1 PE=1 SV=3	Phka1	4.53	1	1	324	0.00308642							0.0485673	172
Q99J62	sp|Q99J62|RFC4_MOUSE	Replication factor C subunit 4 OS=Mus musculus GN=Rfc4 PE=1 SV=1	Rfc4	4.47	2	4	107	0.0373832							1.34194e-05	7000
Q9JIF7	sp|Q9JIF7|COPB_MOUSE	Coatomer subunit beta OS=Mus musculus GN=Copb1 PE=1 SV=1	Copb1	4.32	2	3	332	0.00903614							0.00435945	980
P80316	sp|P80316|TCPE_MOUSE	T-complex protein 1 subunit epsilon OS=Mus musculus GN=Cct5 PE=1 SV=1	Cct5	4.27	2	4	243	0.0164609							0.0112902	517
P14685	sp|P14685|PSMD3_MOUSE	26S proteasome non-ATPase regulatory subunit 3 OS=Mus musculus GN=Psmd3 PE=1 SV=3	Psmd3	4.21	2	3	235	0.012766							0.0066928	746
P06151	sp|P06151|LDHA_MOUSE	L-lactate dehydrogenase A chain OS=Mus musculus GN=Ldha PE=1 SV=3	Ldha	4.19	2	4	121	0.0330579							0.676302	21
Q9DC69	sp|Q9DC69|NDUA9_MOUSE	NADH dehydrogenase [ubiquinone] 1 alpha subcomplex subunit 9, mitochondrial OS=Mus musculus GN=Ndufa9 PE=1 SV=2	Ndufa9	4.15	2	4	137	0.0291971							0.0649832	139
P50608	sp|P50608|FMOD_MOUSE	Fibromodulin OS=Mus musculus GN=Fmod PE=2 SV=1	Fmod	4.09	2	4	67	0.0597015							0.0228958	304
Q7TSH2	sp|Q7TSH2|KPBB_MOUSE	Phosphorylase b kinase regulatory subunit beta OS=Mus musculus GN=Phkb PE=1 SV=1	Phkb	4.09	2	5	300	0.0166667							0.0507265	164
Q8K0U4	sp|Q8K0U4|HS12A_MOUSE	Heat shock 70 kDa protein 12A OS=Mus musculus GN=Hspa12a PE=1 SV=1	Hspa12a	4.07	2	7	203	0.0344828							0.00101875	2068
Q8C050	sp|Q8C050|KS6A5_MOUSE	Ribosomal protein S6 kinase alpha-5 OS=Mus musculus GN=Rps6ka5 PE=1 SV=2	Rps6ka5	4.07	2	4	229	0.0174672							7.47776e-05	5081
Q61102	sp|Q61102|ABCB7_MOUSE	ATP-binding cassette sub-family B member 7, mitochondrial OS=Mus musculus GN=Abcb7 PE=1 SV=3	Abcb7	4.01	2	3	209	0.0143541							0.00365102	1087
Q8JZR0	sp|Q8JZR0|ACSL5_MOUSE	Long-chain-fatty-acid--CoA ligase 5 OS=Mus musculus GN=Acsl5 PE=2 SV=1	Acsl5	4.01	2	3	171	0.0175439							2.73776e-05	6270
Q9D1G3	sp|Q9D1G3|HHATL_MOUSE	Protein-cysteine N-palmitoyltransferase HHAT-like protein OS=Mus musculus GN=Hhatl PE=1 SV=2	Hhatl	4	2	3	93	0.0322581							0.0455077	178
P05977	sp|P05977|MYL1_MOUSE	Myosin light chain 1/3, skeletal muscle isoform OS=Mus musculus GN=Myl1 PE=1 SV=2	Myl1	4	2	4	80	0.05							1.21161	12
Q8BMS4	sp|Q8BMS4|COQ3_MOUSE	Hexaprenyldihydroxybenzoate methyltransferase, mitochondrial OS=Mus musculus GN=Coq3 PE=2 SV=1	Coq3	4	2	2	91	0.021978							0.00361599	1094
P50171	sp|P50171|DHB8_MOUSE	Estradiol 17-beta-dehydrogenase 8 OS=Mus musculus GN=Hsd17b8 PE=1 SV=2	Hsd17b8	4	2	5	57	0.0877193							0.00280199	1281
O35226	sp|O35226|PSMD4_MOUSE	26S proteasome non-ATPase regulatory subunit 4 OS=Mus musculus GN=Psmd4 PE=1 SV=1	Psmd4	4	2	4	70	0.0571429							6.80331e-05	5205
Q9D6R2	sp|Q9D6R2|IDH3A_MOUSE	Isocitrate dehydrogenase [NAD] subunit alpha, mitochondrial OS=Mus musculus GN=Idh3a PE=1 SV=1	Idh3a	3.78	2	3	128	0.0234375							0.13345	75
P61620	sp|P61620|S61A1_MOUSE	Protein transport protein Sec61 subunit alpha isoform 1 OS=Mus musculus GN=Sec61a1 PE=2 SV=2	Sec61a1	3.76	2	3	84	0.0357143							0.00088163	2218
P28654	sp|P28654|PGS2_MOUSE	Decorin OS=Mus musculus GN=Dcn PE=2 SV=1	Dcn	3.6	2	3	94	0.0319149							0.0405543	195
P18242	sp|P18242|CATD_MOUSE	Cathepsin D OS=Mus musculus GN=Ctsd PE=1 SV=1	Ctsd	3.58	2	2	94	0.0212766							0.00979679	566
P14206	sp|P14206|RSSA_MOUSE	40S ribosomal protein SA OS=Mus musculus GN=Rpsa PE=1 SV=4	Rpsa	3.57	2	3	85	0.0352941							0.0218741	317
Q64282	sp|Q64282|IFIT1_MOUSE	Interferon-induced protein with tetratricopeptide repeats 1 OS=Mus musculus GN=Ifit1 PE=1 SV=2	Ifit1	3.53	2	2	151	0.013245							3.26158e-05	6068
Q8CFI7	sp|Q8CFI7|RPB2_MOUSE	DNA-directed RNA polymerase II subunit RPB2 OS=Mus musculus GN=Polr2b PE=2 SV=2	Polr2b	3.41	2	5	397	0.0125945							0.000373758	3129
P56501	sp|P56501|UCP3_MOUSE	Mitochondrial uncoupling protein 3 OS=Mus musculus GN=Ucp3 PE=2 SV=1	Ucp3	3.37	2	2	141	0.0141844							0.0012786	1874
Q9D358	sp|Q9D358|PPAC_MOUSE	Low molecular weight phosphotyrosine protein phosphatase OS=Mus musculus GN=Acp1 PE=1 SV=3	Acp1	3.35	1	3	60	0.05							0.000956946	2142
P35821	sp|P35821|PTN1_MOUSE	Tyrosine-protein phosphatase non-receptor type 1 OS=Mus musculus GN=Ptpn1 PE=1 SV=2	Ptpn1	3.3	1	1	167	0.00598802							0.000382544	3105
P16460	sp|P16460|ASSY_MOUSE	Argininosuccinate synthase OS=Mus musculus GN=Ass1 PE=1 SV=1	Ass1	3.28	2	2	138	0.0144928							0.000105548	4654
O35593	sp|O35593|PSDE_MOUSE	26S proteasome non-ATPase regulatory subunit 14 OS=Mus musculus GN=Psmd14 PE=1 SV=2	Psmd14	3.23	2	2	109	0.0183486							0.00259158	1345
Q80XB4	sp|Q80XB4|NRAP_MOUSE	Nebulin-related-anchoring protein OS=Mus musculus GN=Nrap PE=1 SV=3	Nrap	3.07	2	2	856	0.00233645							0.0370385	211
P52480	sp|P52480|KPYM_MOUSE	Pyruvate kinase isozymes M1/M2 OS=Mus musculus GN=Pkm PE=1 SV=4	Pkm	2.47	1	2	209	0.00956938							0.619293	24
E9PZQ0	sp|E9PZQ0|RYR1_MOUSE	Ryanodine receptor 1 OS=Mus musculus GN=Ryr1 PE=1 SV=1	Ryr1	2.47	2	2	1420	0.00140845							0.562664	27
P07934	sp|P07934|PHKG1_MOUSE	Phosphorylase b kinase gamma catalytic chain, skeletal muscle/heart isoform OS=Mus musculus GN=Phkg1 PE=2 SV=3	Phkg1	2.15	1	1	147	0.00680272							0.0185678	357
Q9DBU3	sp|Q9DBU3|RIOK3_MOUSE	Serine/threonine-protein kinase RIO3 OS=Mus musculus GN=Riok3 PE=2 SV=3	Riok3	2.01	1	1	164	0.00609756							6.68738e-05	5225
Q9R0Y5	sp|Q9R0Y5|KAD1_MOUSE	Adenylate kinase isoenzyme 1 OS=Mus musculus GN=Ak1 PE=1 SV=1	Ak1	2	1	2	78	0.025641							0.233683	56
Q9R0N0	sp|Q9R0N0|GALK1_MOUSE	Galactokinase OS=Mus musculus GN=Galk1 PE=2 SV=1	Galk1	2	1	1	92	0.0108696							0.000260185	3547
Q8CE90	sp|Q8CE90|MP2K7_MOUSE	Dual specificity mitogen-activated protein kinase kinase 7 OS=Mus musculus GN=Map2k7 PE=1 SV=1	Map2k7	1.82	1	1	160	0.00625							0.000108032	4620
P07310	sp|P07310|KCRM_MOUSE	Creatine kinase M-type OS=Mus musculus GN=Ckm PE=1 SV=1	Ckm	1.58	1	1	131	0.00763359							2.10999	6
Q9QZL0	sp|Q9QZL0|RIPK3_MOUSE	Receptor-interacting serine/threonine-protein kinase 3 OS=Mus musculus GN=Ripk3 PE=1 SV=1	Ripk3	1.53	1	1	118	0.00847458							8.82034e-06	7347
Q91WB2	sp|Q91WB2|PPAC3_MOUSE	Probable lipid phosphate phosphatase PPAPDC3 OS=Mus musculus GN=Ppapdc3 PE=1 SV=1	Ppapdc3	1.08	1	1	86	0.0116279							0.000223118	3746

## Sheet: Supplemental Table 3
Supplemental Table 3: Exclusion of common affinity purification contaminants (as defined by Mellacheruvu et al.) and related proteins (i.e. other proteosome subunits or heat shock proteins) from Supplemental Table 2
															Mouse Triceps Data from Deshmukh et al
SWProt	Accessions	Names	gene name	Gadd45a TAP Total Search Score	Gadd45a TAP # Unique Peptides	Gadd45a TAP Spectral Count	Gadd45a TAP Theoretical Unique Peptides	Gadd45a TAP Weighted Spectral Count	Control TAP Total Search Score	Control TAP # Unique Peptides	Control TAP Spectral Count	Control TAP Theoretical Unique Peptides	Control TAP Weighted Spectral Count	Spectral Count Ratio (Gadd45a/Control)	Protein Abundance in Mouse Skeletal Muscle (% of Total)	Protein Abundance Rank (Out of 8310 Total)
O08648	sp|O08648|M3K4_MOUSE	Mitogen-activated protein kinase kinase kinase 4 OS=Mus musculus GN=Map3k4 PE=1 SV=2	Map3k4	130	62	297	555	0.535135							0.000629017	2545
Q8R429	sp|Q8R429|AT2A1_MOUSE	Sarcoplasmic/endoplasmic reticulum calcium ATPase 1 OS=Mus musculus GN=Atp2a1 PE=2 SV=1	Atp2a1	100.78	47	419	300	1.39667	10.19	5	11	300	0.0366667	38.0909	2.59951	4
A2ABU4	sp|A2ABU4|MYOM3_MOUSE	Myomesin-3 OS=Mus musculus GN=Myom3 PE=1 SV=1	Myom3	73.72	33	81	387	0.209302							0.021184	325
Q5SX40	sp|Q5SX40|MYH1_MOUSE	Myosin-1 OS=Mus musculus GN=Myh1 PE=1 SV=1	Myh1	65.38	28	95	844	0.112559							1.72483	9
O55143	sp|O55143|AT2A2_MOUSE	Sarcoplasmic/endoplasmic reticulum calcium ATPase 2 OS=Mus musculus GN=Atp2a2 PE=1 SV=2	Atp2a2	61.91	27	151	300	0.503333							0.00659969	756
Q7TQ48	sp|Q7TQ48|SRCA_MOUSE	Sarcalumenin OS=Mus musculus GN=Srl PE=1 SV=1	Srl	58.9	28	174	172	1.01163	2.44	1	3	172	0.0174419	58	0.520152	31
Q7TMM9	sp|Q7TMM9|TBB2A_MOUSE	Tubulin beta-2A chain OS=Mus musculus GN=Tubb2a PE=1 SV=1	Tubb2a	55.69	28	335	139	2.41007							6.56951e-05	5251
P48316	sp|P48316|GA45A_MOUSE	Growth arrest and DNA damage-inducible protein GADD45 alpha OS=Mus musculus GN=Gadd45a PE=1 SV=1	Gadd45a	54.41	30	335	37	9.05405	4	2	9	37	0.243243	37.2222	0	NA
P68372	sp|P68372|TBB4B_MOUSE	Tubulin beta-4B chain OS=Mus musculus GN=Tubb4b PE=1 SV=1	Tubb4b	53.87	27	352	136	2.58824							0.146119	70
P99024	sp|P99024|TBB5_MOUSE	Tubulin beta-5 chain OS=Mus musculus GN=Tubb5 PE=1 SV=1	Tubb5	53.87	27	343	133	2.57895							0.00270111	1307
Q9CWF2	sp|Q9CWF2|TBB2B_MOUSE	Tubulin beta-2B chain OS=Mus musculus GN=Tubb2b PE=1 SV=1	Tubb2b	53.68	27	334	139	2.40288							0.00178899	1613
P68033	sp|P68033|ACTC_MOUSE	Actin, alpha cardiac muscle 1 OS=Mus musculus GN=Actc1 PE=1 SV=1	Actc1	49.82	21	176	134	1.31343							0	NA
P10126	sp|P10126|EF1A1_MOUSE	Elongation factor 1-alpha 1 OS=Mus musculus GN=Eef1a1 PE=1 SV=3	Eef1a1	48.94	26	171	142	1.20423							0.013756	438
Q922F4	sp|Q922F4|TBB6_MOUSE	Tubulin beta-6 chain OS=Mus musculus GN=Tubb6 PE=1 SV=1	Tubb6	47.76	24	238	142	1.67606							0.00083665	2268
P68369	sp|P68369|TBA1A_MOUSE	Tubulin alpha-1A chain OS=Mus musculus GN=Tuba1a PE=1 SV=1	Tuba1a	46.35	23	147	105	1.4							0.0733958	128
Q8BFR5	sp|Q8BFR5|EFTU_MOUSE	Elongation factor Tu, mitochondrial OS=Mus musculus GN=Tufm PE=1 SV=1	Tufm	44.67	22	80	162	0.493827							0.053092	155
Q8CC88	sp|Q8CC88|VWA8_MOUSE	von Willebrand factor A domain-containing protein 8 OS=Mus musculus GN=Vwa8 PE=2 SV=2	Vwa8	43.77	17	36	619	0.0581583							0	NA
P68373	sp|P68373|TBA1C_MOUSE	Tubulin alpha-1C chain OS=Mus musculus GN=Tuba1c PE=1 SV=1	Tuba1c	42.11	21	134	105	1.27619							6.69312e-05	5224
Q924X2	sp|Q924X2|CPT1B_MOUSE	Carnitine O-palmitoyltransferase 1, muscle isoform OS=Mus musculus GN=Cpt1b PE=2 SV=1	Cpt1b	42	19	86	280	0.307143							0.0495187	168
P47857	sp|P47857|K6PF_MOUSE	6-phosphofructokinase, muscle type OS=Mus musculus GN=Pfkm PE=1 SV=3	Pfkm	40.9	19	70	241	0.290456							0.47497	36
P68368	sp|P68368|TBA4A_MOUSE	Tubulin alpha-4A chain OS=Mus musculus GN=Tuba4a PE=1 SV=1	Tuba4a	40.18	20	128	105	1.21905							0.0172588	374
P52332	sp|P52332|JAK1_MOUSE	Tyrosine-protein kinase JAK1 OS=Mus musculus GN=Jak1 PE=1 SV=1	Jak1	38.17	16	39	458	0.0851528	2.02	1	1	458	0.00218341	39	0.000120304	4495
P60710	sp|P60710|ACTB_MOUSE	Actin, cytoplasmic 1 OS=Mus musculus GN=Actb PE=1 SV=1	Actb	37.76	17	164	134	1.22388							0.0401846	198
P63260	sp|P63260|ACTG_MOUSE	Actin, cytoplasmic 2 OS=Mus musculus GN=Actg1 PE=1 SV=1	Actg1	37.76	17	150	134	1.1194							0.0401846	198
Q8BH59	sp|Q8BH59|CMC1_MOUSE	Calcium-binding mitochondrial carrier protein Aralar1 OS=Mus musculus GN=Slc25a12 PE=1 SV=1	Slc25a12	36	17	61	155	0.393548							0.129478	78
Q5XKE0	sp|Q5XKE0|MYPC2_MOUSE	Myosin-binding protein C, fast-type OS=Mus musculus GN=Mybpc2 PE=1 SV=1	Mybpc2	33.36	12	29	365	0.0794521							1.13233	13
P56480	sp|P56480|ATPB_MOUSE	ATP synthase subunit beta, mitochondrial OS=Mus musculus GN=Atp5b PE=1 SV=2	Atp5b	32.85	15	66	159	0.415094							0.569985	25
E9Q555	sp|E9Q555|RN213_MOUSE	E3 ubiquitin-protein ligase RNF213 OS=Mus musculus GN=Rnf213 PE=2 SV=1	Rnf213	31.71	9	17	1562	0.0108835							0.000472479	2853
Q9JJZ2	sp|Q9JJZ2|TBA8_MOUSE	Tubulin alpha-8 chain OS=Mus musculus GN=Tuba8 PE=1 SV=1	Tuba8	31.26	15	86	112	0.767857							0.00457545	952
Q8BWT1	sp|Q8BWT1|THIM_MOUSE	3-ketoacyl-CoA thiolase, mitochondrial OS=Mus musculus GN=Acaa2 PE=1 SV=3	Acaa2	29.93	15	61	129	0.472868							0.0745939	125
Q80SU7	sp|Q80SU7|GVIN1_MOUSE	Interferon-induced very large GTPase 1 OS=Mus musculus GN=Gvin1 PE=1 SV=1	Gvin1	29.73	11	16	741	0.0215924							0.000282351	3465
Q6ZQ73	sp|Q6ZQ73|CAND2_MOUSE	Cullin-associated NEDD8-dissociated protein 2 OS=Mus musculus GN=Cand2 PE=1 SV=2	Cand2	29.59	14	47	340	0.138235							0.0288103	255
P48962	sp|P48962|ADT1_MOUSE	ADP/ATP translocase 1 OS=Mus musculus GN=Slc25a4 PE=1 SV=4	Slc25a4	28.6	14	53	130	0.407692	2.01	1	1	130	0.00769231	53	0.515063	32
P58252	sp|P58252|EF2_MOUSE	Elongation factor 2 OS=Mus musculus GN=Eef2 PE=1 SV=2	Eef2	26.64	12	26	322	0.0807453							0.0987364	99
P42225	sp|P42225|STAT1_MOUSE	Signal transducer and activator of transcription 1 OS=Mus musculus GN=Stat1 PE=1 SV=1	Stat1	26.61	12	37	262	0.141221							0.000431932	2951
P62631	sp|P62631|EF1A2_MOUSE	Elongation factor 1-alpha 2 OS=Mus musculus GN=Eef1a2 PE=1 SV=1	Eef1a2	26.35	13	71	143	0.496503							0.25284	50
Q8BMS1	sp|Q8BMS1|ECHA_MOUSE	Trifunctional enzyme subunit alpha, mitochondrial OS=Mus musculus GN=Hadha PE=1 SV=1	Hadha	26.3	11	23	283	0.0812721							0.220731	60
A2ASS6	sp|A2ASS6|TITIN_MOUSE	Titin OS=Mus musculus GN=Ttn PE=1 SV=1	Ttn	26.03	13	14	10325	0.00135593							16.4377	1
Q61655	sp|Q61655|DD19A_MOUSE	ATP-dependent RNA helicase DDX19A OS=Mus musculus GN=Ddx19a PE=2 SV=2	Ddx19a	25.92	12	38	194	0.195876							0.00212835	1471
O88879	sp|O88879|APAF_MOUSE	Apoptotic protease-activating factor 1 OS=Mus musculus GN=Apaf1 PE=1 SV=3	Apaf1	23.2	10	16	342	0.0467836							1.57363e-05	6852
P51881	sp|P51881|ADT2_MOUSE	ADP/ATP translocase 2 OS=Mus musculus GN=Slc25a5 PE=1 SV=3	Slc25a5	23.04	11	42	133	0.315789							0.00840695	643
Q60936	sp|Q60936|ADCK3_MOUSE	Chaperone activity of bc1 complex-like, mitochondrial OS=Mus musculus GN=Adck3 PE=2 SV=2	Adck3	22.62	11	40	183	0.218579							0.0266147	271
P16858	sp|P16858|G3P_MOUSE	Glyceraldehyde-3-phosphate dehydrogenase OS=Mus musculus GN=Gapdh PE=1 SV=2	Gapdh	21.73	10	38	100	0.38							1.29567	11
A2AUC9	sp|A2AUC9|KLH41_MOUSE	Kelch-like protein 41 OS=Mus musculus GN=Klhl41 PE=1 SV=1	Klhl41	21.11	8	25	182	0.137363							0	NA
Q9Z2I9	sp|Q9Z2I9|SUCB1_MOUSE	Succinyl-CoA ligase [ADP-forming] subunit beta, mitochondrial OS=Mus musculus GN=Sucla2 PE=1 SV=2	Sucla2	20.07	9	24	178	0.134831							0.0755663	124
Q9EPU0	sp|Q9EPU0|RENT1_MOUSE	Regulator of nonsense transcripts 1 OS=Mus musculus GN=Upf1 PE=1 SV=2	Upf1	19.77	9	18	282	0.0638298							0.00330923	1147
Q8VC16	sp|Q8VC16|LRC14_MOUSE	Leucine-rich repeat-containing protein 14 OS=Mus musculus GN=Lrrc14 PE=2 SV=1	Lrrc14	19.24	8	23	134	0.171642							3.78418e-05	5900
Q60766	sp|Q60766|IRGM1_MOUSE	Immunity-related GTPase family M protein 1 OS=Mus musculus GN=Irgm1 PE=1 SV=1	Irgm1	19.05	7	25	132	0.189394							0.00154661	1723
P16330	sp|P16330|CN37_MOUSE	2',3'-cyclic-nucleotide 3'-phosphodiesterase OS=Mus musculus GN=Cnp PE=1 SV=3	Cnp	18.63	9	16	153	0.104575							0.00120636	1934
P23927	sp|P23927|CRYAB_MOUSE	Alpha-crystallin B chain OS=Mus musculus GN=Cryab PE=1 SV=2	Cryab	18.63	10	44	46	0.956522							0.0616583	143
O09110	sp|O09110|MP2K3_MOUSE	Dual specificity mitogen-activated protein kinase kinase 3 OS=Mus musculus GN=Map2k3 PE=1 SV=2	Map2k3	18.4	9	22	151	0.145695							0.00273533	1300
P39054	sp|P39054|DYN2_MOUSE	Dynamin-2 OS=Mus musculus GN=Dnm2 PE=1 SV=2	Dnm2	17.69	8	25	291	0.0859107							0.00353728	1112
P18654	sp|P18654|KS6A3_MOUSE	Ribosomal protein S6 kinase alpha-3 OS=Mus musculus GN=Rps6ka3 PE=1 SV=2	Rps6ka3	16.5	8	10	251	0.0398406							0.00417104	1001
Q62407	sp|Q62407|SPEG_MOUSE	Striated muscle-specific serine/threonine-protein kinase OS=Mus musculus GN=Speg PE=1 SV=2	Speg	16.42	7	19	776	0.0244845							0.0422839	190
P60122	sp|P60122|RUVB1_MOUSE	RuvB-like 1 OS=Mus musculus GN=Ruvbl1 PE=1 SV=1	Ruvbl1	15.94	8	24	151	0.15894							0.0011397	1971
Q8CGC7	sp|Q8CGC7|SYEP_MOUSE	Bifunctional glutamate/proline--tRNA ligase OS=Mus musculus GN=Eprs PE=1 SV=4	Eprs	15.81	7	20	499	0.0400802							0.0404848	196
Q925I1	sp|Q925I1|ATAD3_MOUSE	ATPase family AAA domain-containing protein 3 OS=Mus musculus GN=Atad3 PE=1 SV=1	Atad3	15.5	7	15	240	0.0625							0.00272595	1301
Q99LE6	sp|Q99LE6|ABCF2_MOUSE	ATP-binding cassette sub-family F member 2 OS=Mus musculus GN=Abcf2 PE=2 SV=1	Abcf2	15.26	6	19	268	0.0708955							0.00425056	993
Q9WTM5	sp|Q9WTM5|RUVB2_MOUSE	RuvB-like 2 OS=Mus musculus GN=Ruvbl2 PE=2 SV=3	Ruvbl2	14.84	7	21	175	0.12							0.00122763	1916
Q6PIE5	sp|Q6PIE5|AT1A2_MOUSE	Sodium/potassium-transporting ATPase subunit alpha-2 OS=Mus musculus GN=Atp1a2 PE=1 SV=1	Atp1a2	14.7	6	13	297	0.043771							0.0872488	109
Q9JHS4	sp|Q9JHS4|CLPX_MOUSE	ATP-dependent Clp protease ATP-binding subunit clpX-like, mitochondrial OS=Mus musculus GN=Clpx PE=1 SV=2	Clpx	14.67	7	14	205	0.0682927							0.000993108	2094
Q9Z2I8	sp|Q9Z2I8|SUCB2_MOUSE	Succinyl-CoA ligase [GDP-forming] subunit beta, mitochondrial OS=Mus musculus GN=Suclg2 PE=2 SV=3	Suclg2	13.55	7	13	136	0.0955882							0.00638943	771
Q9QYJ0	sp|Q9QYJ0|DNJA2_MOUSE	DnaJ homolog subfamily A member 2 OS=Mus musculus GN=Dnaja2 PE=1 SV=1	Dnaja2	13.48	6	12	156	0.0769231							0.00954358	581
P42932	sp|P42932|TCPQ_MOUSE	T-complex protein 1 subunit theta OS=Mus musculus GN=Cct8 PE=1 SV=3	Cct8	13.11	6	12	207	0.057971							0.0113662	515
Q3V1D3	sp|Q3V1D3|AMPD1_MOUSE	AMP deaminase 1 OS=Mus musculus GN=Ampd1 PE=2 SV=1	Ampd1	13.03	5	9	236	0.0381356							0.229104	58
Q62425	sp|Q62425|NDUA4_MOUSE	NADH dehydrogenase [ubiquinone] 1 alpha subcomplex subunit 4 OS=Mus musculus GN=Ndufa4 PE=1 SV=2	Ndufa4	12.55	6	29	28	1.03571							0.0443533	181
Q99JY0	sp|Q99JY0|ECHB_MOUSE	Trifunctional enzyme subunit beta, mitochondrial OS=Mus musculus GN=Hadhb PE=1 SV=1	Hadhb	12.52	6	13	162	0.0802469							0.0856228	112
P14869	sp|P14869|RLA0_MOUSE	60S acidic ribosomal protein P0 OS=Mus musculus GN=Rplp0 PE=1 SV=3	Rplp0	12.14	6	13	99	0.131313							0.02536	277
P11983	sp|P11983|TCPA_MOUSE	T-complex protein 1 subunit alpha OS=Mus musculus GN=Tcp1 PE=1 SV=3	Tcp1	12.14	6	15	200	0.075							0.0129429	471
Q8VEM8	sp|Q8VEM8|MPCP_MOUSE	Phosphate carrier protein, mitochondrial OS=Mus musculus GN=Slc25a3 PE=1 SV=1	Slc25a3	12.13	6	11	131	0.0839695							0.0784479	118
Q99N57	sp|Q99N57|RAF1_MOUSE	RAF proto-oncogene serine/threonine-protein kinase OS=Mus musculus GN=Raf1 PE=1 SV=2	Raf1	12.08	5	20	243	0.0823045							0.000430128	2956
Q9CR62	sp|Q9CR62|M2OM_MOUSE	Mitochondrial 2-oxoglutarate/malate carrier protein OS=Mus musculus GN=Slc25a11 PE=1 SV=3	Slc25a11	12.03	5	13	123	0.105691							0.0279075	261
Q9R112	sp|Q9R112|SQRD_MOUSE	Sulfide:quinone oxidoreductase, mitochondrial OS=Mus musculus GN=Sqrdl PE=2 SV=3	Sqrdl	11.91	6	12	177	0.0677966							0.00412719	1012
P04627	sp|P04627|ARAF_MOUSE	Serine/threonine-protein kinase A-Raf OS=Mus musculus GN=Araf PE=2 SV=2	Araf	11.44	4	13	182	0.0714286							0.000152752	4214
Q80XN0	sp|Q80XN0|BDH_MOUSE	D-beta-hydroxybutyrate dehydrogenase, mitochondrial OS=Mus musculus GN=Bdh1 PE=1 SV=2	Bdh1	10.66	5	13	137	0.0948905							0.00399209	1027
P42125	sp|P42125|ECI1_MOUSE	Enoyl-CoA delta isomerase 1, mitochondrial OS=Mus musculus GN=Eci1 PE=2 SV=2	Eci1	10.63	5	14	107	0.130841							0.0485803	171
Q62234	sp|Q62234|MYOM1_MOUSE	Myomesin-1 OS=Mus musculus GN=Myom1 PE=1 SV=2	Myom1	10.35	5	5	511	0.00978474							0.000134129	4356
Q9DCW4	sp|Q9DCW4|ETFB_MOUSE	Electron transfer flavoprotein subunit beta OS=Mus musculus GN=Etfb PE=1 SV=3	Etfb	10.21	5	19	86	0.22093							0.0528137	156
Q3ULJ0	sp|Q3ULJ0|GPD1L_MOUSE	Glycerol-3-phosphate dehydrogenase 1-like protein OS=Mus musculus GN=Gpd1l PE=1 SV=2	Gpd1l	10.13	5	7	115	0.0608696							0.00624462	780
Q62009	sp|Q62009|POSTN_MOUSE	Periostin OS=Mus musculus GN=Postn PE=1 SV=2	Postn	9.91	4	8	250	0.032							0.00172055	1640
Q9JK53	sp|Q9JK53|PRELP_MOUSE	Prolargin OS=Mus musculus GN=Prelp PE=2 SV=2	Prelp	9.73	4	12	108	0.111111							0.0262928	274
P01869	sp|P01869|IGH1M_MOUSE; sp|P01868|IGHG1_MOUSE	Ig gamma-1 chain C region, membrane-bound form OS=Mus musculus GN=Ighg1 PE=1 SV=2; Ig gamma-1 chain C region secreted form OS=Mus musculus GN=Ighg1 PE=1 SV=1	Ighg1	9.46	6	28	62	0.451613	2	1	1	62	0.016129	28	0.00199665	1539
Q9D783	sp|Q9D783|KLH40_MOUSE	Kelch-like protein 40 OS=Mus musculus GN=Klhl40 PE=2 SV=1	Klhl40	9	4	15	162	0.0925926							0	NA
Q91VT4	sp|Q91VT4|CBR4_MOUSE	Carbonyl reductase family member 4 OS=Mus musculus GN=Cbr4 PE=2 SV=2	Cbr4	8.81	4	9	96	0.09375							0.00421642	997
Q3TMP8	sp|Q3TMP8|TM38A_MOUSE	Trimeric intracellular cation channel type A OS=Mus musculus GN=Tmem38a PE=1 SV=2	Tmem38a	8.07	4	7	46	0.152174							0.0207464	330
Q9JMH9	sp|Q9JMH9|MY18A_MOUSE	Unconventional myosin-XVIIIa OS=Mus musculus GN=Myo18a PE=1 SV=2	Myo18a	7.89	4	6	835	0.00718563							0.0054409	847
P97742	sp|P97742|CPT1A_MOUSE	Carnitine O-palmitoyltransferase 1, liver isoform OS=Mus musculus GN=Cpt1a PE=1 SV=4	Cpt1a	7.55	3	11	278	0.0395683							0.000207019	3846
P45952	sp|P45952|ACADM_MOUSE	Medium-chain specific acyl-CoA dehydrogenase, mitochondrial OS=Mus musculus GN=Acadm PE=1 SV=1	Acadm	7.49	3	8	155	0.0516129							0.0272328	266
Q99LC5	sp|Q99LC5|ETFA_MOUSE	Electron transfer flavoprotein subunit alpha, mitochondrial OS=Mus musculus GN=Etfa PE=1 SV=2	Etfa	7.39	3	5	85	0.0588235							0.070769	130
P01899	sp|P01899|HA11_MOUSE	H-2 class I histocompatibility antigen, D-B alpha chain OS=Mus musculus GN=H2-D1 PE=1 SV=2	H2-D1	7.34	4	6	114	0.0526316							0.00092394	2176
Q9Z2B9	sp|Q9Z2B9|KS6A4_MOUSE	Ribosomal protein S6 kinase alpha-4 OS=Mus musculus GN=Rps6ka4 PE=1 SV=2	Rps6ka4	7.1	3	6	200	0.03							1.96963e-05	6620
Q8JZQ2	sp|Q8JZQ2|AFG32_MOUSE	AFG3-like protein 2 OS=Mus musculus GN=Afg3l2 PE=1 SV=1	Afg3l2	6.96	3	7	278	0.0251799							0.00489055	912
P14430	sp|P14430|HA18_MOUSE	H-2 class I histocompatibility antigen, Q8 alpha chain OS=Mus musculus GN=H2-Q8 PE=2 SV=1	H2-Q8	6.6	4	5	93	0.0537634							0	NA
Q9D7H3	sp|Q9D7H3|RTCA_MOUSE	RNA 3'-terminal phosphate cyclase OS=Mus musculus GN=RtcA PE=2 SV=2	RtcA	6.6	3	10	119	0.0840336							0.0023145	1419
O70152	sp|O70152|DPM1_MOUSE	Dolichol-phosphate mannosyltransferase OS=Mus musculus GN=Dpm1 PE=2 SV=1	Dpm1	6.59	3	5	92	0.0543478							0.00017529	4053
P80314	sp|P80314|TCPB_MOUSE	T-complex protein 1 subunit beta OS=Mus musculus GN=Cct2 PE=1 SV=4	Cct2	6.55	4	5	198	0.0252525							0.0304906	247
Q9CXI0	sp|Q9CXI0|COQ5_MOUSE	2-methoxy-6-polyprenyl-1,4-benzoquinol methylase, mitochondrial OS=Mus musculus GN=Coq5 PE=2 SV=2	Coq5	6.34	3	8	119	0.0672269							0.00514133	881
P80315	sp|P80315|TCPD_MOUSE	T-complex protein 1 subunit delta OS=Mus musculus GN=Cct4 PE=1 SV=3	Cct4	6.17	2	3	204	0.0147059							0.0131662	466
P18760	sp|P18760|COF1_MOUSE	Cofilin-1 OS=Mus musculus GN=Cfl1 PE=1 SV=3	Cfl1	6.17	3	8	70	0.114286							0.0115919	510
Q8VEJ9	sp|Q8VEJ9|VPS4A_MOUSE	Vacuolar protein sorting-associated protein 4A OS=Mus musculus GN=Vps4a PE=1 SV=1	Vps4a	6.11	2	4	168	0.0238095							0.00128337	1865
O09165	sp|O09165|CASQ1_MOUSE	Calsequestrin-1 OS=Mus musculus GN=Casq1 PE=2 SV=3	Casq1	6.03	3	10	57	0.175439							0.248156	52
P47856	sp|P47856|GFPT1_MOUSE	Glutamine--fructose-6-phosphate aminotransferase [isomerizing] 1 OS=Mus musculus GN=Gfpt1 PE=1 SV=3	Gfpt1	6.03	3	3	261	0.0114943							0.000357918	3172
P16381	sp|P16381|DDX3L_MOUSE	Putative ATP-dependent RNA helicase Pl10 OS=Mus musculus GN=D1Pas1 PE=1 SV=1	D1Pas1	6.01	3	4	249	0.0160643							0.00945863	585
O88667	sp|O88667|RAD_MOUSE	GTP-binding protein RAD OS=Mus musculus GN=Rrad PE=1 SV=1	Rrad	6	3	10	83	0.120482							3.62829e-06	7910
Q9D6M3	sp|Q9D6M3|GHC1_MOUSE	Mitochondrial glutamate carrier 1 OS=Mus musculus GN=Slc25a22 PE=1 SV=1	Slc25a22	6	3	4	107	0.0373832							0.000702238	2431
Q9D880	sp|Q9D880|TIM50_MOUSE	Mitochondrial import inner membrane translocase subunit TIM50 OS=Mus musculus GN=Timm50 PE=1 SV=1	Timm50	6	3	7	88	0.0795455							0.00303911	1217
P29351	sp|P29351|PTN6_MOUSE	Tyrosine-protein phosphatase non-receptor type 6 OS=Mus musculus GN=Ptpn6 PE=1 SV=2	Ptpn6	5.83	3	6	178	0.0337079							1.74287e-05	6740
O08756	sp|O08756|HCD2_MOUSE	3-hydroxyacyl-CoA dehydrogenase type-2 OS=Mus musculus GN=Hsd17b10 PE=1 SV=4	Hsd17b10	5.8	3	5	59	0.0847458							0.0164515	385
Q9WUM5	sp|Q9WUM5|SUCA_MOUSE	Succinyl-CoA ligase [ADP/GDP-forming] subunit alpha, mitochondrial OS=Mus musculus GN=Suclg1 PE=1 SV=4	Suclg1	5.77	3	4	86	0.0465116							0.0489621	170
O55222	sp|O55222|ILK_MOUSE	Integrin-linked protein kinase OS=Mus musculus GN=Ilk PE=1 SV=2	Ilk	5.75	2	3	193	0.015544							0.00337233	1132
P70236	sp|P70236|MP2K6_MOUSE	Dual specificity mitogen-activated protein kinase kinase 6 OS=Mus musculus GN=Map2k6 PE=1 SV=1	Map2k6	5.75	3	9	130	0.0692308							0.00981216	565
Q9EQU3	sp|Q9EQU3|TLR9_MOUSE	Toll-like receptor 9 OS=Mus musculus GN=Tlr9 PE=1 SV=3	Tlr9	5.72	2	5	199	0.0251256							0	NA
O08749	sp|O08749|DLDH_MOUSE	Dihydrolipoyl dehydrogenase, mitochondrial OS=Mus musculus GN=Dld PE=1 SV=2	Dld	5.71	3	4	127	0.0314961							0.0738683	127
P62908	sp|P62908|RS3_MOUSE	40S ribosomal protein S3 OS=Mus musculus GN=Rps3 PE=1 SV=1	Rps3	5.52	2	4	103	0.038835							0.015924	396
Q9Z2Z9	sp|Q9Z2Z9|GFPT2_MOUSE	Glutamine--fructose-6-phosphate aminotransferase [isomerizing] 2 OS=Mus musculus GN=Gfpt2 PE=2 SV=3	Gfpt2	5.37	2	5	243	0.0205761							0	NA
Q9DB77	sp|Q9DB77|QCR2_MOUSE	Cytochrome b-c1 complex subunit 2, mitochondrial OS=Mus musculus GN=Uqcrc2 PE=1 SV=1	Uqcrc2	5.28	3	4	105	0.0380952							0.159354	68
Q9CQA9	sp|Q9CQA9|NTPCR_MOUSE	Cancer-related nucleoside-triphosphatase homolog OS=Mus musculus GN=Ntpcr PE=2 SV=1	Ntpcr	5.21	2	3	53	0.0566038							0.00062998	2544
Q9D0I9	sp|Q9D0I9|SYRC_MOUSE	Arginine--tRNA ligase, cytoplasmic OS=Mus musculus GN=Rars PE=2 SV=2	Rars	4.96	2	3	258	0.0116279							0.0153197	408
Q149B8	sp|Q149B8|CA170_MOUSE	Uncharacterized protein C1orf170 homolog OS=Mus musculus PE=2 SV=1	2310042D19Rik	4.9	2	5	95	0.0526316							0.00379729	1057
P63037	sp|P63037|DNJA1_MOUSE	DnaJ homolog subfamily A member 1 OS=Mus musculus GN=Dnaja1 PE=1 SV=1	Dnaja1	4.68	3	4	151	0.0264901							0.000542383	2699
P18826	sp|P18826|KPB1_MOUSE	Phosphorylase b kinase regulatory subunit alpha, skeletal muscle isoform OS=Mus musculus GN=Phka1 PE=1 SV=3	Phka1	4.53	1	1	324	0.00308642							0.0485673	172
P80316	sp|P80316|TCPE_MOUSE	T-complex protein 1 subunit epsilon OS=Mus musculus GN=Cct5 PE=1 SV=1	Cct5	4.27	2	4	243	0.0164609							0.0112902	517
Q9DC69	sp|Q9DC69|NDUA9_MOUSE	NADH dehydrogenase [ubiquinone] 1 alpha subcomplex subunit 9, mitochondrial OS=Mus musculus GN=Ndufa9 PE=1 SV=2	Ndufa9	4.15	2	4	137	0.0291971							0.0649832	139
P50608	sp|P50608|FMOD_MOUSE	Fibromodulin OS=Mus musculus GN=Fmod PE=2 SV=1	Fmod	4.09	2	4	67	0.0597015							0.0228958	304
Q7TSH2	sp|Q7TSH2|KPBB_MOUSE	Phosphorylase b kinase regulatory subunit beta OS=Mus musculus GN=Phkb PE=1 SV=1	Phkb	4.09	2	5	300	0.0166667							0.0507265	164
Q8C050	sp|Q8C050|KS6A5_MOUSE	Ribosomal protein S6 kinase alpha-5 OS=Mus musculus GN=Rps6ka5 PE=1 SV=2	Rps6ka5	4.07	2	4	229	0.0174672							7.47776e-05	5081
Q61102	sp|Q61102|ABCB7_MOUSE	ATP-binding cassette sub-family B member 7, mitochondrial OS=Mus musculus GN=Abcb7 PE=1 SV=3	Abcb7	4.01	2	3	209	0.0143541							0.00365102	1087
Q8JZR0	sp|Q8JZR0|ACSL5_MOUSE	Long-chain-fatty-acid--CoA ligase 5 OS=Mus musculus GN=Acsl5 PE=2 SV=1	Acsl5	4.01	2	3	171	0.0175439							2.73776e-05	6270
Q8BMS4	sp|Q8BMS4|COQ3_MOUSE	Hexaprenyldihydroxybenzoate methyltransferase, mitochondrial OS=Mus musculus GN=Coq3 PE=2 SV=1	Coq3	4	2	2	91	0.021978							0.00361599	1094
Q9D1G3	sp|Q9D1G3|HHATL_MOUSE	Protein-cysteine N-palmitoyltransferase HHAT-like protein OS=Mus musculus GN=Hhatl PE=1 SV=2	Hhatl	4	2	3	93	0.0322581							0.0455077	178
P50171	sp|P50171|DHB8_MOUSE	Estradiol 17-beta-dehydrogenase 8 OS=Mus musculus GN=Hsd17b8 PE=1 SV=2	Hsd17b8	4	2	5	57	0.0877193							0.00280199	1281
P05977	sp|P05977|MYL1_MOUSE	Myosin light chain 1/3, skeletal muscle isoform OS=Mus musculus GN=Myl1 PE=1 SV=2	Myl1	4	2	4	80	0.05							1.21161	12
Q9D6R2	sp|Q9D6R2|IDH3A_MOUSE	Isocitrate dehydrogenase [NAD] subunit alpha, mitochondrial OS=Mus musculus GN=Idh3a PE=1 SV=1	Idh3a	3.78	2	3	128	0.0234375							0.13345	75
P61620	sp|P61620|S61A1_MOUSE	Protein transport protein Sec61 subunit alpha isoform 1 OS=Mus musculus GN=Sec61a1 PE=2 SV=2	Sec61a1	3.76	2	3	84	0.0357143							0.00088163	2218
P28654	sp|P28654|PGS2_MOUSE	Decorin OS=Mus musculus GN=Dcn PE=2 SV=1	Dcn	3.6	2	3	94	0.0319149							0.0405543	195
P18242	sp|P18242|CATD_MOUSE	Cathepsin D OS=Mus musculus GN=Ctsd PE=1 SV=1	Ctsd	3.58	2	2	94	0.0212766							0.00979679	566
P14206	sp|P14206|RSSA_MOUSE	40S ribosomal protein SA OS=Mus musculus GN=Rpsa PE=1 SV=4	Rpsa	3.57	2	3	85	0.0352941							0.0218741	317
Q64282	sp|Q64282|IFIT1_MOUSE	Interferon-induced protein with tetratricopeptide repeats 1 OS=Mus musculus GN=Ifit1 PE=1 SV=2	Ifit1	3.53	2	2	151	0.013245							3.26158e-05	6068
P56501	sp|P56501|UCP3_MOUSE	Mitochondrial uncoupling protein 3 OS=Mus musculus GN=Ucp3 PE=2 SV=1	Ucp3	3.37	2	2	141	0.0141844							0.0012786	1874
Q9D358	sp|Q9D358|PPAC_MOUSE	Low molecular weight phosphotyrosine protein phosphatase OS=Mus musculus GN=Acp1 PE=1 SV=3	Acp1	3.35	1	3	60	0.05							0.000956946	2142
P35821	sp|P35821|PTN1_MOUSE	Tyrosine-protein phosphatase non-receptor type 1 OS=Mus musculus GN=Ptpn1 PE=1 SV=2	Ptpn1	3.3	1	1	167	0.00598802							0.000382544	3105
P16460	sp|P16460|ASSY_MOUSE	Argininosuccinate synthase OS=Mus musculus GN=Ass1 PE=1 SV=1	Ass1	3.28	2	2	138	0.0144928							0.000105548	4654
Q80XB4	sp|Q80XB4|NRAP_MOUSE	Nebulin-related-anchoring protein OS=Mus musculus GN=Nrap PE=1 SV=3	Nrap	3.07	2	2	856	0.00233645							0.0370385	211
P52480	sp|P52480|KPYM_MOUSE	Pyruvate kinase isozymes M1/M2 OS=Mus musculus GN=Pkm PE=1 SV=4	Pkm	2.47	1	2	209	0.00956938							0.619293	24
E9PZQ0	sp|E9PZQ0|RYR1_MOUSE	Ryanodine receptor 1 OS=Mus musculus GN=Ryr1 PE=1 SV=1	Ryr1	2.47	2	2	1420	0.00140845							0.562664	27
P07934	sp|P07934|PHKG1_MOUSE	Phosphorylase b kinase gamma catalytic chain, skeletal muscle/heart isoform OS=Mus musculus GN=Phkg1 PE=2 SV=3	Phkg1	2.15	1	1	147	0.00680272							0.0185678	357
Q9DBU3	sp|Q9DBU3|RIOK3_MOUSE	Serine/threonine-protein kinase RIO3 OS=Mus musculus GN=Riok3 PE=2 SV=3	Riok3	2.01	1	1	164	0.00609756							6.68738e-05	5225
Q9R0Y5	sp|Q9R0Y5|KAD1_MOUSE	Adenylate kinase isoenzyme 1 OS=Mus musculus GN=Ak1 PE=1 SV=1	Ak1	2	1	2	78	0.025641							0.233683	56
Q9R0N0	sp|Q9R0N0|GALK1_MOUSE	Galactokinase OS=Mus musculus GN=Galk1 PE=2 SV=1	Galk1	2	1	1	92	0.0108696							0.000260185	3547
Q8CE90	sp|Q8CE90|MP2K7_MOUSE	Dual specificity mitogen-activated protein kinase kinase 7 OS=Mus musculus GN=Map2k7 PE=1 SV=1	Map2k7	1.82	1	1	160	0.00625							0.000108032	4620
P07310	sp|P07310|KCRM_MOUSE	Creatine kinase M-type OS=Mus musculus GN=Ckm PE=1 SV=1	Ckm	1.58	1	1	131	0.00763359							2.10999	6
Q9QZL0	sp|Q9QZL0|RIPK3_MOUSE	Receptor-interacting serine/threonine-protein kinase 3 OS=Mus musculus GN=Ripk3 PE=1 SV=1	Ripk3	1.53	1	1	118	0.00847458							8.82034e-06	7347
Q91WB2	sp|Q91WB2|PPAC3_MOUSE	Probable lipid phosphate phosphatase PPAPDC3 OS=Mus musculus GN=Ppapdc3 PE=1 SV=1	Ppapdc3	1.08	1	1	86	0.0116279							0.000223118	3746

## Sheet: Supplemental Table 4
Supplemental Table 4: Exclusion of abundant mouse skeletal muscle proteins (proteins that comprise ≥ 0.01% of total muscle protein, as defined by Deshmukh et al.) and paralogs (i.e. other actins, tubulins, SERCA) from supplemental table 3
															Mouse Triceps Data from Deshmukh et al
SWProt	Accessions	Names	gene name	Gadd45a TAP Total Search Score	Gadd45a TAP # Unique Peptides	Gadd45a TAP Spectral Count	Gadd45a TAP Theoretical Unique Peptides	Gadd45a TAP Weighted Spectral Count	Control TAP Total Search Score	Control TAP # Unique Peptides	Control TAP Spectral Count	Control TAP Theoretical Unique Peptides	Control TAP Weighted Spectral Count	Spectral Count Ratio (Gadd45a/Control)	Protein Abundance in Mouse Skeletal Muscle (% of Total)	Protein Abundance Rank (Out of 8310 Total)
O08648	sp|O08648|M3K4_MOUSE	Mitogen-activated protein kinase kinase kinase 4 OS=Mus musculus GN=Map3k4 PE=1 SV=2	Map3k4	130	62	297	555	0.535135							0.000629017	2545
P48316	sp|P48316|GA45A_MOUSE	Growth arrest and DNA damage-inducible protein GADD45 alpha OS=Mus musculus GN=Gadd45a PE=1 SV=1	Gadd45a	54.41	30	335	37	9.05405	4	2	9	37	0.243243	37.2222	0	NA
Q8CC88	sp|Q8CC88|VWA8_MOUSE	von Willebrand factor A domain-containing protein 8 OS=Mus musculus GN=Vwa8 PE=2 SV=2	Vwa8	43.77	17	36	619	0.0581583							0	NA
P52332	sp|P52332|JAK1_MOUSE	Tyrosine-protein kinase JAK1 OS=Mus musculus GN=Jak1 PE=1 SV=1	Jak1	38.17	16	39	458	0.0851528	2.02	1	1	458	0.00218341	39	0.000120304	4495
E9Q555	sp|E9Q555|RN213_MOUSE	E3 ubiquitin-protein ligase RNF213 OS=Mus musculus GN=Rnf213 PE=2 SV=1	Rnf213	31.71	9	17	1562	0.0108835							0.000472479	2853
Q80SU7	sp|Q80SU7|GVIN1_MOUSE	Interferon-induced very large GTPase 1 OS=Mus musculus GN=Gvin1 PE=1 SV=1	Gvin1	29.73	11	16	741	0.0215924							0.000282351	3465
P42225	sp|P42225|STAT1_MOUSE	Signal transducer and activator of transcription 1 OS=Mus musculus GN=Stat1 PE=1 SV=1	Stat1	26.61	12	37	262	0.141221							0.000431932	2951
Q61655	sp|Q61655|DD19A_MOUSE	ATP-dependent RNA helicase DDX19A OS=Mus musculus GN=Ddx19a PE=2 SV=2	Ddx19a	25.92	12	38	194	0.195876							0.00212835	1471
O88879	sp|O88879|APAF_MOUSE	Apoptotic protease-activating factor 1 OS=Mus musculus GN=Apaf1 PE=1 SV=3	Apaf1	23.2	10	16	342	0.0467836							1.57363e-05	6852
P51881	sp|P51881|ADT2_MOUSE	ADP/ATP translocase 2 OS=Mus musculus GN=Slc25a5 PE=1 SV=3	Slc25a5	23.04	11	42	133	0.315789							0.00840695	643
A2AUC9	sp|A2AUC9|KLH41_MOUSE	Kelch-like protein 41 OS=Mus musculus GN=Klhl41 PE=1 SV=1	Klhl41	21.11	8	25	182	0.137363							0	NA
Q9EPU0	sp|Q9EPU0|RENT1_MOUSE	Regulator of nonsense transcripts 1 OS=Mus musculus GN=Upf1 PE=1 SV=2	Upf1	19.77	9	18	282	0.0638298							0.00330923	1147
Q8VC16	sp|Q8VC16|LRC14_MOUSE	Leucine-rich repeat-containing protein 14 OS=Mus musculus GN=Lrrc14 PE=2 SV=1	Lrrc14	19.24	8	23	134	0.171642							3.78418e-05	5900
Q60766	sp|Q60766|IRGM1_MOUSE	Immunity-related GTPase family M protein 1 OS=Mus musculus GN=Irgm1 PE=1 SV=1	Irgm1	19.05	7	25	132	0.189394							0.00154661	1723
P16330	sp|P16330|CN37_MOUSE	2',3'-cyclic-nucleotide 3'-phosphodiesterase OS=Mus musculus GN=Cnp PE=1 SV=3	Cnp	18.63	9	16	153	0.104575							0.00120636	1934
O09110	sp|O09110|MP2K3_MOUSE	Dual specificity mitogen-activated protein kinase kinase 3 OS=Mus musculus GN=Map2k3 PE=1 SV=2	Map2k3	18.4	9	22	151	0.145695							0.00273533	1300
P39054	sp|P39054|DYN2_MOUSE	Dynamin-2 OS=Mus musculus GN=Dnm2 PE=1 SV=2	Dnm2	17.69	8	25	291	0.0859107							0.00353728	1112
P18654	sp|P18654|KS6A3_MOUSE	Ribosomal protein S6 kinase alpha-3 OS=Mus musculus GN=Rps6ka3 PE=1 SV=2	Rps6ka3	16.5	8	10	251	0.0398406							0.00417104	1001
P60122	sp|P60122|RUVB1_MOUSE	RuvB-like 1 OS=Mus musculus GN=Ruvbl1 PE=1 SV=1	Ruvbl1	15.94	8	24	151	0.15894							0.0011397	1971
Q925I1	sp|Q925I1|ATAD3_MOUSE	ATPase family AAA domain-containing protein 3 OS=Mus musculus GN=Atad3 PE=1 SV=1	Atad3	15.5	7	15	240	0.0625							0.00272595	1301
Q99LE6	sp|Q99LE6|ABCF2_MOUSE	ATP-binding cassette sub-family F member 2 OS=Mus musculus GN=Abcf2 PE=2 SV=1	Abcf2	15.26	6	19	268	0.0708955							0.00425056	993
Q9WTM5	sp|Q9WTM5|RUVB2_MOUSE	RuvB-like 2 OS=Mus musculus GN=Ruvbl2 PE=2 SV=3	Ruvbl2	14.84	7	21	175	0.12							0.00122763	1916
Q9JHS4	sp|Q9JHS4|CLPX_MOUSE	ATP-dependent Clp protease ATP-binding subunit clpX-like, mitochondrial OS=Mus musculus GN=Clpx PE=1 SV=2	Clpx	14.67	7	14	205	0.0682927							0.000993108	2094
Q9Z2I8	sp|Q9Z2I8|SUCB2_MOUSE	Succinyl-CoA ligase [GDP-forming] subunit beta, mitochondrial OS=Mus musculus GN=Suclg2 PE=2 SV=3	Suclg2	13.55	7	13	136	0.0955882							0.00638943	771
Q9QYJ0	sp|Q9QYJ0|DNJA2_MOUSE	DnaJ homolog subfamily A member 2 OS=Mus musculus GN=Dnaja2 PE=1 SV=1	Dnaja2	13.48	6	12	156	0.0769231							0.00954358	581
Q99N57	sp|Q99N57|RAF1_MOUSE	RAF proto-oncogene serine/threonine-protein kinase OS=Mus musculus GN=Raf1 PE=1 SV=2	Raf1	12.08	5	20	243	0.0823045							0.000430128	2956
Q9R112	sp|Q9R112|SQRD_MOUSE	Sulfide:quinone oxidoreductase, mitochondrial OS=Mus musculus GN=Sqrdl PE=2 SV=3	Sqrdl	11.91	6	12	177	0.0677966							0.00412719	1012
P04627	sp|P04627|ARAF_MOUSE	Serine/threonine-protein kinase A-Raf OS=Mus musculus GN=Araf PE=2 SV=2	Araf	11.44	4	13	182	0.0714286							0.000152752	4214
Q80XN0	sp|Q80XN0|BDH_MOUSE	D-beta-hydroxybutyrate dehydrogenase, mitochondrial OS=Mus musculus GN=Bdh1 PE=1 SV=2	Bdh1	10.66	5	13	137	0.0948905							0.00399209	1027
Q62234	sp|Q62234|MYOM1_MOUSE	Myomesin-1 OS=Mus musculus GN=Myom1 PE=1 SV=2	Myom1	10.35	5	5	511	0.00978474							0.000134129	4356
Q3ULJ0	sp|Q3ULJ0|GPD1L_MOUSE	Glycerol-3-phosphate dehydrogenase 1-like protein OS=Mus musculus GN=Gpd1l PE=1 SV=2	Gpd1l	10.13	5	7	115	0.0608696							0.00624462	780
Q62009	sp|Q62009|POSTN_MOUSE	Periostin OS=Mus musculus GN=Postn PE=1 SV=2	Postn	9.91	4	8	250	0.032							0.00172055	1640
P01869	sp|P01869|IGH1M_MOUSE; sp|P01868|IGHG1_MOUSE	Ig gamma-1 chain C region, membrane-bound form OS=Mus musculus GN=Ighg1 PE=1 SV=2; Ig gamma-1 chain C region secreted form OS=Mus musculus GN=Ighg1 PE=1 SV=1	Ighg1	9.46	6	28	62	0.451613	2	1	1	62	0.016129	28	0.00199665	1539
Q9D783	sp|Q9D783|KLH40_MOUSE	Kelch-like protein 40 OS=Mus musculus GN=Klhl40 PE=2 SV=1	Klhl40	9	4	15	162	0.0925926							0	NA
Q91VT4	sp|Q91VT4|CBR4_MOUSE	Carbonyl reductase family member 4 OS=Mus musculus GN=Cbr4 PE=2 SV=2	Cbr4	8.81	4	9	96	0.09375							0.00421642	997
Q9JMH9	sp|Q9JMH9|MY18A_MOUSE	Unconventional myosin-XVIIIa OS=Mus musculus GN=Myo18a PE=1 SV=2	Myo18a	7.89	4	6	835	0.00718563							0.0054409	847
P97742	sp|P97742|CPT1A_MOUSE	Carnitine O-palmitoyltransferase 1, liver isoform OS=Mus musculus GN=Cpt1a PE=1 SV=4	Cpt1a	7.55	3	11	278	0.0395683							0.000207019	3846
P01899	sp|P01899|HA11_MOUSE	H-2 class I histocompatibility antigen, D-B alpha chain OS=Mus musculus GN=H2-D1 PE=1 SV=2	H2-D1	7.34	4	6	114	0.0526316							0.00092394	2176
Q9Z2B9	sp|Q9Z2B9|KS6A4_MOUSE	Ribosomal protein S6 kinase alpha-4 OS=Mus musculus GN=Rps6ka4 PE=1 SV=2	Rps6ka4	7.1	3	6	200	0.03							1.96963e-05	6620
Q8JZQ2	sp|Q8JZQ2|AFG32_MOUSE	AFG3-like protein 2 OS=Mus musculus GN=Afg3l2 PE=1 SV=1	Afg3l2	6.96	3	7	278	0.0251799							0.00489055	912
P14430	sp|P14430|HA18_MOUSE	H-2 class I histocompatibility antigen, Q8 alpha chain OS=Mus musculus GN=H2-Q8 PE=2 SV=1	H2-Q8	6.6	4	5	93	0.0537634							0	NA
Q9D7H3	sp|Q9D7H3|RTCA_MOUSE	RNA 3'-terminal phosphate cyclase OS=Mus musculus GN=RtcA PE=2 SV=2	RtcA	6.6	3	10	119	0.0840336							0.0023145	1419
O70152	sp|O70152|DPM1_MOUSE	Dolichol-phosphate mannosyltransferase OS=Mus musculus GN=Dpm1 PE=2 SV=1	Dpm1	6.59	3	5	92	0.0543478							0.00017529	4053
Q9CXI0	sp|Q9CXI0|COQ5_MOUSE	2-methoxy-6-polyprenyl-1,4-benzoquinol methylase, mitochondrial OS=Mus musculus GN=Coq5 PE=2 SV=2	Coq5	6.34	3	8	119	0.0672269							0.00514133	881
Q8VEJ9	sp|Q8VEJ9|VPS4A_MOUSE	Vacuolar protein sorting-associated protein 4A OS=Mus musculus GN=Vps4a PE=1 SV=1	Vps4a	6.11	2	4	168	0.0238095							0.00128337	1865
P47856	sp|P47856|GFPT1_MOUSE	Glutamine--fructose-6-phosphate aminotransferase [isomerizing] 1 OS=Mus musculus GN=Gfpt1 PE=1 SV=3	Gfpt1	6.03	3	3	261	0.0114943							0.000357918	3172
P16381	sp|P16381|DDX3L_MOUSE	Putative ATP-dependent RNA helicase Pl10 OS=Mus musculus GN=D1Pas1 PE=1 SV=1	D1Pas1	6.01	3	4	249	0.0160643							0.00945863	585
O88667	sp|O88667|RAD_MOUSE	GTP-binding protein RAD OS=Mus musculus GN=Rrad PE=1 SV=1	Rrad	6	3	10	83	0.120482							3.62829e-06	7910
Q9D6M3	sp|Q9D6M3|GHC1_MOUSE	Mitochondrial glutamate carrier 1 OS=Mus musculus GN=Slc25a22 PE=1 SV=1	Slc25a22	6	3	4	107	0.0373832							0.000702238	2431
Q9D880	sp|Q9D880|TIM50_MOUSE	Mitochondrial import inner membrane translocase subunit TIM50 OS=Mus musculus GN=Timm50 PE=1 SV=1	Timm50	6	3	7	88	0.0795455							0.00303911	1217
P29351	sp|P29351|PTN6_MOUSE	Tyrosine-protein phosphatase non-receptor type 6 OS=Mus musculus GN=Ptpn6 PE=1 SV=2	Ptpn6	5.83	3	6	178	0.0337079							1.74287e-05	6740
O55222	sp|O55222|ILK_MOUSE	Integrin-linked protein kinase OS=Mus musculus GN=Ilk PE=1 SV=2	Ilk	5.75	2	3	193	0.015544							0.00337233	1132
P70236	sp|P70236|MP2K6_MOUSE	Dual specificity mitogen-activated protein kinase kinase 6 OS=Mus musculus GN=Map2k6 PE=1 SV=1	Map2k6	5.75	3	9	130	0.0692308							0.00981216	565
Q9EQU3	sp|Q9EQU3|TLR9_MOUSE	Toll-like receptor 9 OS=Mus musculus GN=Tlr9 PE=1 SV=3	Tlr9	5.72	2	5	199	0.0251256							0	NA
Q9Z2Z9	sp|Q9Z2Z9|GFPT2_MOUSE	Glutamine--fructose-6-phosphate aminotransferase [isomerizing] 2 OS=Mus musculus GN=Gfpt2 PE=2 SV=3	Gfpt2	5.37	2	5	243	0.0205761							0	NA
Q9CQA9	sp|Q9CQA9|NTPCR_MOUSE	Cancer-related nucleoside-triphosphatase homolog OS=Mus musculus GN=Ntpcr PE=2 SV=1	Ntpcr	5.21	2	3	53	0.0566038							0.00062998	2544
Q149B8	sp|Q149B8|CA170_MOUSE	Uncharacterized protein C1orf170 homolog OS=Mus musculus PE=2 SV=1	2310042D19Rik	4.9	2	5	95	0.0526316							0.00379729	1057
P63037	sp|P63037|DNJA1_MOUSE	DnaJ homolog subfamily A member 1 OS=Mus musculus GN=Dnaja1 PE=1 SV=1	Dnaja1	4.68	3	4	151	0.0264901							0.000542383	2699
Q8C050	sp|Q8C050|KS6A5_MOUSE	Ribosomal protein S6 kinase alpha-5 OS=Mus musculus GN=Rps6ka5 PE=1 SV=2	Rps6ka5	4.07	2	4	229	0.0174672							7.47776e-05	5081
Q61102	sp|Q61102|ABCB7_MOUSE	ATP-binding cassette sub-family B member 7, mitochondrial OS=Mus musculus GN=Abcb7 PE=1 SV=3	Abcb7	4.01	2	3	209	0.0143541							0.00365102	1087
Q8JZR0	sp|Q8JZR0|ACSL5_MOUSE	Long-chain-fatty-acid--CoA ligase 5 OS=Mus musculus GN=Acsl5 PE=2 SV=1	Acsl5	4.01	2	3	171	0.0175439							2.73776e-05	6270
Q8BMS4	sp|Q8BMS4|COQ3_MOUSE	Hexaprenyldihydroxybenzoate methyltransferase, mitochondrial OS=Mus musculus GN=Coq3 PE=2 SV=1	Coq3	4	2	2	91	0.021978							0.00361599	1094
P50171	sp|P50171|DHB8_MOUSE	Estradiol 17-beta-dehydrogenase 8 OS=Mus musculus GN=Hsd17b8 PE=1 SV=2	Hsd17b8	4	2	5	57	0.0877193							0.00280199	1281
P61620	sp|P61620|S61A1_MOUSE	Protein transport protein Sec61 subunit alpha isoform 1 OS=Mus musculus GN=Sec61a1 PE=2 SV=2	Sec61a1	3.76	2	3	84	0.0357143							0.00088163	2218
P18242	sp|P18242|CATD_MOUSE	Cathepsin D OS=Mus musculus GN=Ctsd PE=1 SV=1	Ctsd	3.58	2	2	94	0.0212766							0.00979679	566
Q64282	sp|Q64282|IFIT1_MOUSE	Interferon-induced protein with tetratricopeptide repeats 1 OS=Mus musculus GN=Ifit1 PE=1 SV=2	Ifit1	3.53	2	2	151	0.013245							3.26158e-05	6068
P56501	sp|P56501|UCP3_MOUSE	Mitochondrial uncoupling protein 3 OS=Mus musculus GN=Ucp3 PE=2 SV=1	Ucp3	3.37	2	2	141	0.0141844							0.0012786	1874
Q9D358	sp|Q9D358|PPAC_MOUSE	Low molecular weight phosphotyrosine protein phosphatase OS=Mus musculus GN=Acp1 PE=1 SV=3	Acp1	3.35	1	3	60	0.05							0.000956946	2142
P35821	sp|P35821|PTN1_MOUSE	Tyrosine-protein phosphatase non-receptor type 1 OS=Mus musculus GN=Ptpn1 PE=1 SV=2	Ptpn1	3.3	1	1	167	0.00598802							0.000382544	3105
P16460	sp|P16460|ASSY_MOUSE	Argininosuccinate synthase OS=Mus musculus GN=Ass1 PE=1 SV=1	Ass1	3.28	2	2	138	0.0144928							0.000105548	4654
Q9DBU3	sp|Q9DBU3|RIOK3_MOUSE	Serine/threonine-protein kinase RIO3 OS=Mus musculus GN=Riok3 PE=2 SV=3	Riok3	2.01	1	1	164	0.00609756							6.68738e-05	5225
Q9R0N0	sp|Q9R0N0|GALK1_MOUSE	Galactokinase OS=Mus musculus GN=Galk1 PE=2 SV=1	Galk1	2	1	1	92	0.0108696							0.000260185	3547
Q8CE90	sp|Q8CE90|MP2K7_MOUSE	Dual specificity mitogen-activated protein kinase kinase 7 OS=Mus musculus GN=Map2k7 PE=1 SV=1	Map2k7	1.82	1	1	160	0.00625							0.000108032	4620
Q9QZL0	sp|Q9QZL0|RIPK3_MOUSE	Receptor-interacting serine/threonine-protein kinase 3 OS=Mus musculus GN=Ripk3 PE=1 SV=1	Ripk3	1.53	1	1	118	0.00847458							8.82034e-06	7347
Q91WB2	sp|Q91WB2|PPAC3_MOUSE	Probable lipid phosphate phosphatase PPAPDC3 OS=Mus musculus GN=Ppapdc3 PE=1 SV=1	Ppapdc3	1.08	1	1	86	0.0116279							0.000223118	3746

## Sheet: Supplemental Table 5
Supplemental Table 5: MS1 Quantification of Top9 protein candidates for Gadd45a interacting proteins (protein level quantification details)
			Ratio (Gadd45a/control)			Ratio (Gadd45a/control)
			Gel Replicate 1			Gel Replicate 2
Protein Name	Protein	Protein Description	Ratio B/A	P-Value B/A	Q-Value B/A	Ratio D/C	P-Value D/C	Q-Value D/C	for Quant
sp|P04627|ARAF_MOUSE	ARAF	Serine/threonine-protein kinase A-Raf OS=Mus musculus GN=Araf PE=2 SV=2	7.26469	0.000850893	0.00360461	9.25251	0.00518684	0.0066688	2
sp|P48316|GA45A_MOUSE	Gadd45a	Growth arrest and DNA damage-inducible protein GADD45 alpha OS=Mus musculus GN=Gadd45a PE=2 SV=1	147.542	0.0098337	0.0147505	300.405	0.00103361	0.00232561	4
sp|O55222|ILK_MOUSE	ILK	Integrin-linked protein kinase OS=Mus musculus GN=Ilk PE=1 SV=2	5.62863	0.0329392	0.0329392	7.09436	0.0373095	0.0373095	1
sp|P52332|JAK1_MOUSE	JAK1	Tyrosine-protein kinase JAK1 OS=Mus musculus GN=Jak1 PE=1 SV=1	6.36701	0.0013825	0.00360461	4.34982	4.37e-05	0.000227483	5
sp|P18654|KS6A3_MOUSE	RSK2	Ribosomal protein S6 kinase alpha-3 OS=Mus musculus GN=Rps6ka3 PE=1 SV=2	38.707	0.0054338	0.00978085	44.1836	0.00341554	0.00512331	1
sp|Q9Z2B9|KS6A4_MOUSE	MSK2	Ribosomal protein S6 kinase alpha-4 OS=Mus musculus GN=Rps6ka4 PE=1 SV=2	24.0968	0.0303311	0.0329392	18.645	0.000698263	0.00209479	1
sp|O08648|M3K4_MOUSE	MEKK4 (MAP3K4)	Mitogen-activated protein kinase kinase kinase 4 OS=Mus musculus GN=Map3k4 PE=1 SV=2	30.7854	0.00160205	0.00360461	7.90562	0.00157667	0.00283801	6
sp|O09110|MP2K3_MOUSE	MKK3 (MAP2K3)	Dual specificity mitogen-activated protein kinase kinase 3 OS=Mus musculus GN=Map2k3 PE=1 SV=2	13.582	0.00140613	0.00360461	17.4113	5.06e-05	0.000227483	2
sp|Q99N57|RAF1_MOUSE	RAF1	RAF proto-oncogene serine/threonine-protein kinase OS=Mus musculus GN=Raf1 PE=1 SV=2	4.65933	0.0126693	0.0162891	8.67657	0.00855936	0.00962928	1
note: samples from each gel replicate were acquired in 3 technical (mass spectrometric injection) replicates
significance was assessed using two-tailed Student’s t-test (P < 0.05); Benjamini-Hochberg q-values controlling the false discovery rate

## Sheet: Supplemental Table 6
Supplemental Table 6: MS1 Quantification of Top9 protein candidates for Gadd45a interacting proteins (peptide quantification details)
																					Ratio (Gadd45a/control)		Ratio (Gadd45a/control)
																					Gel Replicate 1		Gel Replicate 2
Peptide	Transition	Rank	Modified Sequence	Precursor	Product	Protein Name	Protein Description	Precursor	Mean _A_	Stan Dev _A_	CV _A_	Mean _B_	Stan Dev _B_	CV _B_	Mean _C_	Stan Dev _C_	CV _C_	Mean _D_	Stan Dev _D_	CV _D_	Ratio B/A	P-Value B/A	Ratio D/C	P-Value D/C	Precursor
				M/Z	M/Z			Charge																	Note
VAQPTAEQAQAFK	precursor	1	VAQPTAEQAQAFK	694.862	694.862	P04627|ARAF_MOUSE	Serine/threonine-protein kinase A-Raf OS=Mus musculus GN=Araf PE=2 SV=2	2	4057.33	413.394	10.1888	11954.3	2042.8	17.0883	6836	990.655	14.4917	23288.7	906.247	3.89137	2.94635	0.0183194	3.40677	3.09992e-05	d
IGDFGLATVK	precursor	1	IGDFGLATVK	510.79	510.79	P04627|ARAF_MOUSE	Serine/threonine-protein kinase A-Raf OS=Mus musculus GN=Araf PE=2 SV=2	2	4900.33	666.674	13.6047	53120.3	1446.72	2.72348	9079	3624.2	39.9185	123965	17794	14.354	10.8401	2.71556e-05	13.654	0.00617723	d
MDTVGDALEEVLSK	precursor	1	MDTVGDALEEVLSK	753.871	753.871	P48316|GA45A_MOUSE	Growth arrest and DNA damage-inducible protein GADD45 alpha OS=Mus musculus GN=Gadd45a PE=2 SV=1	2	5771.67	1695.79	29.3812	3795723	1.07327e+06	28.2758	22205	2782.88	12.5327	18993272	3.81569e+06	20.0897	657.648	0.0257053	855.36	0.0132179	d
TITVGVYEAAK	precursor	1	TITVGVYEAAK	576.319	576.319	P48316|GA45A_MOUSE	Growth arrest and DNA damage-inducible protein GADD45 alpha OS=Mus musculus GN=Gadd45a PE=2 SV=1	2	46012.3	10577.7	22.9888	1.20716e+07	2.14778e+06	17.7921	181136	12975	7.16313	44531560	3.52426e+06	7.91408	262.355	0.0104648	245.846	0.00209797	d
AFCCENDINILR	precursor	1	AFC[+57]C[+57]ENDINILR	762.85	762.85	P48316|GA45A_MOUSE	Growth arrest and DNA damage-inducible protein GADD45 alpha OS=Mus musculus GN=Gadd45a PE=2 SV=1	2	14103.7	4761.1	33.7579	410335	30257.1	7.37375	16361.7	8372.59	51.172	1.93088e+06	121060	6.26967	29.0942	0.00155927	118.013	0.00127032	d
YMDQWVPVINLPER	precursor	1	YMDQWVPVINLPER	587.299	587.299	P48316|GA45A_MOUSE	Growth arrest and DNA damage-inducible protein GADD45 alpha OS=Mus musculus GN=Gadd45a PE=2 SV=1	3	48298	28627.1	59.2718	569525	145904	25.6186	14339.3	10648.9	74.2638	4.85187e+06	785457	16.1888	11.7919	0.0217752	338.361	0.00866412	d
FDMIVPILEK	precursor	1	FDMIVPILEK	602.836	602.836	O55222|ILK_MOUSE	Integrin-linked protein kinase OS=Mus musculus GN=Ilk PE=1 SV=2	2	1583.33	435.477	27.5038	8912	2483.83	27.8706	3137	801.029	25.5349	22255	6732.48	30.2515	5.62863	0.0329392	7.09436	0.0373095	d
EGIDSDIGPFIK	precursor	1	EGIDSDIGPFIK	645.832	645.832	P52332|JAK1_MOUSE	Tyrosine-protein kinase JAK1 OS=Mus musculus GN=Jak1 PE=1 SV=1	2	21230.3	5406.96	25.4681	90930.3	8333.07	9.16423	9843.67	11202.9	113.809	56021	14263.2	25.4604	4.28304	0.000611375	5.69107	0.0131029	b
LSDPGIPVSVLTR	precursor	1	LSDPGIPVSVLTR	677.39	677.39	P52332|JAK1_MOUSE	Tyrosine-protein kinase JAK1 OS=Mus musculus GN=Jak1 PE=1 SV=1	2	15675.3	4208.73	26.8494	101326	14828.4	14.6343	11319.3	3963.77	35.0177	56843.7	2032.62	3.5758	6.46404	0.0064043	5.02182	0.000405862	b
ELADLMTR	precursor	1	ELADLMTR	474.745	474.745	P52332|JAK1_MOUSE	Tyrosine-protein kinase JAK1 OS=Mus musculus GN=Jak1 PE=1 SV=1	2	1960	527.235	26.8998	74394.7	2916.79	3.9207	8524.67	3619.28	42.4566	43738	6840.89	15.6406	37.9565	0.000373416	5.13076	0.00406756	b
YDPEGDNTGEQVAVK	precursor	1	YDPEGDNTGEQVAVK	811.371	811.371	P52332|JAK1_MOUSE	Tyrosine-protein kinase JAK1 OS=Mus musculus GN=Jak1 PE=1 SV=1	2	6749.33	1716.45	25.4313	42233.3	3952.68	9.35915	6926.67	4856.7	70.116	13973.7	3722.96	26.6427	6.25741	0.00121433	2.01737	0.121587	b
IGDFGLTK	precursor	1	IGDFGLTK	425.737	425.737	P52332|JAK1_MOUSE	Tyrosine-protein kinase JAK1 OS=Mus musculus GN=Jak1 PE=1 SV=1	2	18235	4616.62	25.3173	97649.3	8215.63	8.4134	24912	8342.48	33.4878	97052	10192.6	10.5022	5.35505	0.000536255	3.89579	0.000827217	b
LGAGPDGVEEIKR	precursor	1	LGAGPDGVEEIKR	447.577	447.577	P18654|KS6A3_MOUSE	Ribosomal protein S6 kinase alpha-3 OS=Mus musculus GN=Rps6ka3 PE=1 SV=2	3	397	229.144	57.7189	15366.7	2004.67	13.0456	635.333	390.764	61.5053	28071.3	2970.45	10.5818	38.707	0.0054338	44.1836	0.00341554	d
VLGTGAYGK	precursor	1	VLGTGAYGK	433.243	433.243	Q9Z2B9|KS6A4_MOUSE	Ribosomal protein S6 kinase alpha-4 OS=Mus musculus GN=Rps6ka4 PE=1 SV=2	2	1584	348.329	21.9905	38169.3	11314.3	29.6424	1985	248.409	12.5143	37010.3	1776.38	4.79968	24.0968	0.0303311	18.645	0.000698263	d
GVETVEEYSYK	precursor	1	GVETVEEYSYK	652.306	652.306	O08648|M3K4_MOUSE	Mitogen-activated protein kinase kinase kinase 4 OS=Mus musculus GN=Map3k4 PE=1 SV=2	2	53751.3	13960	25.9715	230790	10033.8	4.34759	83537.7	4900.1	5.86574	176170	13060	7.41328	4.29367	0.000114329	2.10887	0.00288792	b
GVETVEEYSYKQEK	precursor	1	GVETVEEYSYKQEK	563.605	563.605	O08648|M3K4_MOUSE	Mitogen-activated protein kinase kinase kinase 4 OS=Mus musculus GN=Map3k4 PE=1 SV=2	3	1333.33	113.694	8.52705	307273	32573.2	10.6007	1200.33	358.539	29.87	86034.7	11024.7	12.8143	230.455	0.00375695	71.6756	0.00554247	b
NAQCSFMLDSVAGSLPK	precursor	1	NAQC[+57]SFMLDSVAGSLPK	912.935	912.935	O08648|M3K4_MOUSE	Mitogen-activated protein kinase kinase kinase 4 OS=Mus musculus GN=Map3k4 PE=1 SV=2	2	6277.33	875.469	13.9465	98880.7	8062.5	8.15376	9321.33	1612.53	17.2994	47785.7	13467.9	28.184	15.752	0.00228203	5.12648	0.0368784	b
LPVSMPMPIAR	precursor	1	LPVSMPMPIAR	606.336	606.336	O08648|M3K4_MOUSE	Mitogen-activated protein kinase kinase kinase 4 OS=Mus musculus GN=Map3k4 PE=1 SV=2	2	18081.7	6171.13	34.1292	1617996	175081	10.8209	16241.3	7041.94	43.3581	521868	33100.7	6.34273	89.4827	0.00393142	32.1321	0.00093574	b
TINDQDLFLYTAR	precursor	1	TINDQDLFLYTAR	785.399	785.399	O08648|M3K4_MOUSE	Mitogen-activated protein kinase kinase kinase 4 OS=Mus musculus GN=Map3k4 PE=1 SV=2	2	18908.7	7068.01	37.3797	593256	58901.3	9.92849	24768.3	14584	58.8815	209132	35360.2	16.908	31.3748	0.00312314	8.44354	0.00556393	b
VSFEQVKR	precursor	1	VSFEQVKR	496.78	496.78	O08648|M3K4_MOUSE	Mitogen-activated protein kinase kinase kinase 4 OS=Mus musculus GN=Map3k4 PE=1 SV=2	2	1746.67	1628.31	93.2236	233388	7999.49	3.42755	1518.33	494.221	32.5502	38817	1181.3	3.04327	133.619	0.000243018	25.5655	4.55651e-05	b
TFITIGDR	precursor	1	TFITIGDR	461.753	461.753	O09110|MP2K3_MOUSE	Dual specificity mitogen-activated protein kinase kinase 3 OS=Mus musculus GN=Map2k3 PE=1 SV=2	2	3311.33	2301.57	69.5057	33721	2897.53	8.59266	2159.33	1179.94	54.6435	134353	7582.89	5.64399	10.1835	0.000193382	62.2198	0.000861134	d
TDIAAFVK	precursor	1	TDIAAFVK	432.745	432.745	O09110|MP2K3_MOUSE	Dual specificity mitogen-activated protein kinase kinase 3 OS=Mus musculus GN=Map2k3 PE=1 SV=2	2	462.333	180.478	39.0364	17533	8169.31	46.5939	9966.33	1552.68	15.5793	76770	12693.7	16.5348	37.9229	0.0685097	7.70293	0.0109273	d
VVDPTPEQLQAFR	precursor	1	VVDPTPEQLQAFR	750.396	750.396	Q99N57|RAF1_MOUSE	RAF proto-oncogene serine/threonine-protein kinase OS=Mus musculus GN=Raf1 PE=1 SV=2	2	4195.67	2195.32	52.3235	19549	4361.09	22.3085	3298	766.469	23.2404	28615.3	4437.96	15.509	4.65933	0.0126693	8.67657	0.00855936	d
note: samples from each gel replicate were acquired in 3 technical (mass spectrometric injection) replicates
significance was assessed using two-tailed Student’s t-test (P < 0.05).

## Sheet: Supplemental Table 7 
Supplemental Table 7. Mass spectrometric identification details for Gadd45a samples
(sorted by highest mass spectrometric identification score)
Score	Score	Seq coverage	SwissProt Accessions	Protein Names	gene name	# unique peptides	spectral count	Contribution	Confidence	Sequence	Modifications	Cleavages	dMass	Prec MW	Prec m/z	Theor MW	Theor m/z	Theor z
Unused	Total	%Cov(95)						peptide	peptide
130	130	40.83	O08648|M3K4_MOUSE	Mitogen-activated protein kinase kinase kinase 4 OS=Mus musculus GN=Map3k4 PE=1 SV=2	Map3k4	62	297	2	99	CSAVSWEELR	Carbamidomethyl(C)@1		-0.00300411	1235.56	618.786	1235.56	618.788	2
130	130	40.83	O08648|M3K4_MOUSE	Mitogen-activated protein kinase kinase kinase 4 OS=Mus musculus GN=Map3k4 PE=1 SV=2	Map3k4	62	297	2	99	SIPDVDLNKPYLSLGCSNAK	Carbamidomethyl(C)@16		0.00422364	2190.1	731.042	2190.1	731.04	3
130	130	40.83	O08648|M3K4_MOUSE	Mitogen-activated protein kinase kinase kinase 4 OS=Mus musculus GN=Map3k4 PE=1 SV=2	Map3k4	62	297	2	99	LFCDIAGMLLK	Carbamidomethyl(C)@3		0.000618438	1279.67	640.841	1279.67	640.841	2
130	130	40.83	O08648|M3K4_MOUSE	Mitogen-activated protein kinase kinase kinase 4 OS=Mus musculus GN=Map3k4 PE=1 SV=2	Map3k4	62	297	2	99	QECMLGESAR	Carbamidomethyl(C)@3		-0.00344678	1179.5	590.756	1179.5	590.758	2
130	130	40.83	O08648|M3K4_MOUSE	Mitogen-activated protein kinase kinase kinase 4 OS=Mus musculus GN=Map3k4 PE=1 SV=2	Map3k4	62	297	2	99	NAQCSFMLDSVAGSLPK	Carbamidomethyl(C)@4		-0.00253066	1823.85	912.933	1823.85	912.935	2
130	130	40.83	O08648|M3K4_MOUSE	Mitogen-activated protein kinase kinase kinase 4 OS=Mus musculus GN=Map3k4 PE=1 SV=2	Map3k4	62	297	2	99	AFLSHCLESDPK	Carbamidomethyl(C)@6		-0.00591267	1402.65	468.557	1402.66	468.559	3
130	130	40.83	O08648|M3K4_MOUSE	Mitogen-activated protein kinase kinase kinase 4 OS=Mus musculus GN=Map3k4 PE=1 SV=2	Map3k4	62	297	2	99	LGDFGCSVK	Carbamidomethyl(C)@6		-0.0034022	981.455	491.735	981.459	491.737	2
130	130	40.83	O08648|M3K4_MOUSE	Mitogen-activated protein kinase kinase kinase 4 OS=Mus musculus GN=Map3k4 PE=1 SV=2	Map3k4	62	297	2	99	NDALELCNR	Carbamidomethyl(C)@7		0.000332397	1103.5	552.759	1103.5	552.759	2
130	130	40.83	O08648|M3K4_MOUSE	Mitogen-activated protein kinase kinase kinase 4 OS=Mus musculus GN=Map3k4 PE=1 SV=2	Map3k4	62	297	2	99	NIIGQVCDTPK	Carbamidomethyl(C)@7		-0.000875306	1243.62	622.818	1243.62	622.819	2
130	130	40.83	O08648|M3K4_MOUSE	Mitogen-activated protein kinase kinase kinase 4 OS=Mus musculus GN=Map3k4 PE=1 SV=2	Map3k4	62	297	2	99	KNIIGQVCDTPK	Carbamidomethyl(C)@8	missed K-N@1	0.00335877	1371.72	686.868	1371.72	686.866	2
130	130	40.83	O08648|M3K4_MOUSE	Mitogen-activated protein kinase kinase kinase 4 OS=Mus musculus GN=Map3k4 PE=1 SV=2	Map3k4	62	297	1.22185	99	GPLVEGQCR	Carbamidomethyl(C)@8	cleaved N-G@N-term	0.000729203	1014.49	508.253	1014.49	508.253	2
130	130	40.83	O08648|M3K4_MOUSE	Mitogen-activated protein kinase kinase kinase 4 OS=Mus musculus GN=Map3k4 PE=1 SV=2	Map3k4	62	297	2	99	VNYGSIAFSSNGAGFNGPLVEGQCR	Deamidated(N)@11; Carbamidomethyl(C)@24		-0.00200112	2601.19	868.071	2601.19	868.071	3
130	130	40.83	O08648|M3K4_MOUSE	Mitogen-activated protein kinase kinase kinase 4 OS=Mus musculus GN=Map3k4 PE=1 SV=2	Map3k4	62	297	2	99	LMNGSLQR	Deamidated(N)@3		-0.000704821	918.459	460.237	918.459	460.237	2
130	130	40.83	O08648|M3K4_MOUSE	Mitogen-activated protein kinase kinase kinase 4 OS=Mus musculus GN=Map3k4 PE=1 SV=2	Map3k4	62	297	1.4318	99	EAMIQGYNFGFEYHK	Oxidation(M)@3		-0.00485913	1848.81	617.277	1848.81	617.279	3
130	130	40.83	O08648|M3K4_MOUSE	Mitogen-activated protein kinase kinase kinase 4 OS=Mus musculus GN=Map3k4 PE=1 SV=2	Map3k4	62	297	2	99	SYDNVMHVGLR	Oxidation(M)@6		0.00661154	1305.62	653.817	1305.61	653.814	2
130	130	40.83	O08648|M3K4_MOUSE	Mitogen-activated protein kinase kinase kinase 4 OS=Mus musculus GN=Map3k4 PE=1 SV=2	Map3k4	62	297	2	99	MNTPSQSPHKDLGK	Phospho(S)@7	missed K-D@10	0.0083298	1618.73	540.582	1618.72	540.58	3
130	130	40.83	O08648|M3K4_MOUSE	Mitogen-activated protein kinase kinase kinase 4 OS=Mus musculus GN=Map3k4 PE=1 SV=2	Map3k4	62	297	2	99	NNAQTMPGEVNSTLGTAAYMAPEVITR	Phospho(T)@5		0.00719446	2915.33	972.783	2915.32	972.78	3
130	130	40.83	O08648|M3K4_MOUSE	Mitogen-activated protein kinase kinase kinase 4 OS=Mus musculus GN=Map3k4 PE=1 SV=2	Map3k4	62	297	2	99	LKNNAQTMPGEVNSTLGTAAYMAPEVITR	Phospho(T)@7	missed K-N@2	0.00101383	3156.5	1053.17	3156.5	1053.17	3
130	130	40.83	O08648|M3K4_MOUSE	Mitogen-activated protein kinase kinase kinase 4 OS=Mus musculus GN=Map3k4 PE=1 SV=2	Map3k4	62	297	2	99	AFQQSIEGLMTVR			-0.0026414	1478.75	740.384	1478.76	740.385	2
130	130	40.83	O08648|M3K4_MOUSE	Mitogen-activated protein kinase kinase kinase 4 OS=Mus musculus GN=Map3k4 PE=1 SV=2	Map3k4	62	297	2	99	DSEDGWGTWEAR			0.00227803	1407.57	704.793	1407.57	704.792	2
130	130	40.83	O08648|M3K4_MOUSE	Mitogen-activated protein kinase kinase kinase 4 OS=Mus musculus GN=Map3k4 PE=1 SV=2	Map3k4	62	297	2	99	EITHYIR			0.000926607	930.493	466.254	930.492	466.253	2
130	130	40.83	O08648|M3K4_MOUSE	Mitogen-activated protein kinase kinase kinase 4 OS=Mus musculus GN=Map3k4 PE=1 SV=2	Map3k4	62	297	2	99	ELFHEAR			0.000354333	900.446	451.23	900.445	451.23	2
130	130	40.83	O08648|M3K4_MOUSE	Mitogen-activated protein kinase kinase kinase 4 OS=Mus musculus GN=Map3k4 PE=1 SV=2	Map3k4	62	297	2	99	GANIFLTSSGLIK			-0.00224292	1319.74	660.879	1319.74	660.88	2
130	130	40.83	O08648|M3K4_MOUSE	Mitogen-activated protein kinase kinase kinase 4 OS=Mus musculus GN=Map3k4 PE=1 SV=2	Map3k4	62	297	2	99	GQENTAAFWFNR			0.00143926	1439.66	720.837	1439.66	720.836	2
130	130	40.83	O08648|M3K4_MOUSE	Mitogen-activated protein kinase kinase kinase 4 OS=Mus musculus GN=Map3k4 PE=1 SV=2	Map3k4	62	297	2	99	GSSVPENDR			0.000198336	959.431	480.723	959.431	480.723	2
130	130	40.83	O08648|M3K4_MOUSE	Mitogen-activated protein kinase kinase kinase 4 OS=Mus musculus GN=Map3k4 PE=1 SV=2	Map3k4	62	297	2	99	GVETVEEYSYK			0.00275684	1302.6	652.308	1302.6	652.306	2
130	130	40.83	O08648|M3K4_MOUSE	Mitogen-activated protein kinase kinase kinase 4 OS=Mus musculus GN=Map3k4 PE=1 SV=2	Map3k4	62	297	2	99	GVETVEEYSYKQEK		missed K-Q@11	0.0026231	1687.8	563.606	1687.79	563.605	3
130	130	40.83	O08648|M3K4_MOUSE	Mitogen-activated protein kinase kinase kinase 4 OS=Mus musculus GN=Map3k4 PE=1 SV=2	Map3k4	62	297	2	99	GYEPEDEVEDTEVELR			0.00186519	1907.83	636.95	1907.83	636.95	3
130	130	40.83	O08648|M3K4_MOUSE	Mitogen-activated protein kinase kinase kinase 4 OS=Mus musculus GN=Map3k4 PE=1 SV=2	Map3k4	62	297	2	99	HEQTSSQPIIAK			0.00112819	1337.69	446.906	1337.69	446.905	3
130	130	40.83	O08648|M3K4_MOUSE	Mitogen-activated protein kinase kinase kinase 4 OS=Mus musculus GN=Map3k4 PE=1 SV=2	Map3k4	62	297	2	99	HSSPTEERDEPAYPR		missed R-D@8	0.00765504	1769.8	443.458	1769.8	443.457	4
130	130	40.83	O08648|M3K4_MOUSE	Mitogen-activated protein kinase kinase kinase 4 OS=Mus musculus GN=Map3k4 PE=1 SV=2	Map3k4	62	297	2	99	IGDKYISFAQK		missed K-Y@4	0.00102695	1268.68	635.346	1268.68	635.346	2
130	130	40.83	O08648|M3K4_MOUSE	Mitogen-activated protein kinase kinase kinase 4 OS=Mus musculus GN=Map3k4 PE=1 SV=2	Map3k4	62	297	2	99	IGEGQYGK			-0.00191994	850.417	426.216	850.418	426.217	2
130	130	40.83	O08648|M3K4_MOUSE	Mitogen-activated protein kinase kinase kinase 4 OS=Mus musculus GN=Map3k4 PE=1 SV=2	Map3k4	62	297	2	99	IILQLLNAATGK			-0.000512741	1253.77	627.892	1253.77	627.893	2
130	130	40.83	O08648|M3K4_MOUSE	Mitogen-activated protein kinase kinase kinase 4 OS=Mus musculus GN=Map3k4 PE=1 SV=2	Map3k4	62	297	2	99	IMGTVLGIK			-0.000358446	930.557	466.286	930.557	466.286	2
130	130	40.83	O08648|M3K4_MOUSE	Mitogen-activated protein kinase kinase kinase 4 OS=Mus musculus GN=Map3k4 PE=1 SV=2	Map3k4	62	297	2	99	IVPQVETVDTLR			0.000910409	1368.76	457.261	1368.76	457.261	3
130	130	40.83	O08648|M3K4_MOUSE	Mitogen-activated protein kinase kinase kinase 4 OS=Mus musculus GN=Map3k4 PE=1 SV=2	Map3k4	62	297	2	99	KAFQQSIEGLMTVR		missed K-A@1	0.00250507	1606.85	536.625	1606.85	536.624	3
130	130	40.83	O08648|M3K4_MOUSE	Mitogen-activated protein kinase kinase kinase 4 OS=Mus musculus GN=Map3k4 PE=1 SV=2	Map3k4	62	297	2	99	LASIAAELQFR			-0.00967386	1217.67	609.841	1217.68	609.846	2
130	130	40.83	O08648|M3K4_MOUSE	Mitogen-activated protein kinase kinase kinase 4 OS=Mus musculus GN=Map3k4 PE=1 SV=2	Map3k4	62	297	2	99	LEQRPAGEPSLLSIK			0.000334256	1636.92	546.646	1636.91	546.646	3
130	130	40.83	O08648|M3K4_MOUSE	Mitogen-activated protein kinase kinase kinase 4 OS=Mus musculus GN=Map3k4 PE=1 SV=2	Map3k4	62	297	2	99	LGLQEHVIR			-0.000961732	1063.61	532.814	1063.61	532.814	2
130	130	40.83	O08648|M3K4_MOUSE	Mitogen-activated protein kinase kinase kinase 4 OS=Mus musculus GN=Map3k4 PE=1 SV=2	Map3k4	62	297	2	99	LPVSMPMPIAR			-0.00162742	1210.66	606.335	1210.66	606.336	2
130	130	40.83	O08648|M3K4_MOUSE	Mitogen-activated protein kinase kinase kinase 4 OS=Mus musculus GN=Map3k4 PE=1 SV=2	Map3k4	62	297	2	99	LSTDAILDSR			-0.00169641	1089.56	545.79	1089.57	545.791	2
130	130	40.83	O08648|M3K4_MOUSE	Mitogen-activated protein kinase kinase kinase 4 OS=Mus musculus GN=Map3k4 PE=1 SV=2	Map3k4	62	297	2	99	MLDSVAGSLPK		cleaved F-M@N-term	-0.00104137	1116.58	559.299	1116.58	559.3	2
130	130	40.83	O08648|M3K4_MOUSE	Mitogen-activated protein kinase kinase kinase 4 OS=Mus musculus GN=Map3k4 PE=1 SV=2	Map3k4	62	297	2	99	MLQEVLGGLEK		cleaved F-M@N-term	-0.00140872	1215.65	608.833	1215.65	608.834	2
130	130	40.83	O08648|M3K4_MOUSE	Mitogen-activated protein kinase kinase kinase 4 OS=Mus musculus GN=Map3k4 PE=1 SV=2	Map3k4	62	297	2	99	NLLEEEWNFTK			-0.00222221	1421.68	711.847	1421.68	711.849	2
130	130	40.83	O08648|M3K4_MOUSE	Mitogen-activated protein kinase kinase kinase 4 OS=Mus musculus GN=Map3k4 PE=1 SV=2	Map3k4	62	297	2	99	PAGEPSLLSIK		cleaved R-P@N-term	-0.000492568	1110.63	556.321	1110.63	556.322	2
130	130	40.83	O08648|M3K4_MOUSE	Mitogen-activated protein kinase kinase kinase 4 OS=Mus musculus GN=Map3k4 PE=1 SV=2	Map3k4	62	297	2	99	PGPGGGDSVPAKPVNTAPDTR		cleaved R-P@N-term	0.00562669	1989	664.006	1988.99	664.004	3
130	130	40.83	O08648|M3K4_MOUSE	Mitogen-activated protein kinase kinase kinase 4 OS=Mus musculus GN=Map3k4 PE=1 SV=2	Map3k4	62	297	2	99	QAIPDIINEILTFK			0.00776893	1613.91	807.963	1613.9	807.959	2
130	130	40.83	O08648|M3K4_MOUSE	Mitogen-activated protein kinase kinase kinase 4 OS=Mus musculus GN=Map3k4 PE=1 SV=2	Map3k4	62	297	2	99	QGPIEAIQK			-0.000580147	982.544	492.279	982.545	492.28	2
130	130	40.83	O08648|M3K4_MOUSE	Mitogen-activated protein kinase kinase kinase 4 OS=Mus musculus GN=Map3k4 PE=1 SV=2	Map3k4	62	297	2	98.96	SVIEISR			-0.000259936	802.455	402.235	802.455	402.235	2
130	130	40.83	O08648|M3K4_MOUSE	Mitogen-activated protein kinase kinase kinase 4 OS=Mus musculus GN=Map3k4 PE=1 SV=2	Map3k4	62	297	2	99	THGNSVAAAAAVAAAATTAAGRPGPGGGDSVPAKPVNTAPDTR			-0.00503549	3879.95	776.998	3879.96	776.999	5
130	130	40.83	O08648|M3K4_MOUSE	Mitogen-activated protein kinase kinase kinase 4 OS=Mus musculus GN=Map3k4 PE=1 SV=2	Map3k4	62	297	2	99	TIKETADELK		missed K-E@3	0.00441217	1146.62	574.316	1146.61	574.314	2
130	130	40.83	O08648|M3K4_MOUSE	Mitogen-activated protein kinase kinase kinase 4 OS=Mus musculus GN=Map3k4 PE=1 SV=2	Map3k4	62	297	2	99	TINDQDLFLYTAR			0.000410578	1568.78	785.399	1568.78	785.399	2
130	130	40.83	O08648|M3K4_MOUSE	Mitogen-activated protein kinase kinase kinase 4 OS=Mus musculus GN=Map3k4 PE=1 SV=2	Map3k4	62	297	2	99	VGMGHKPPIPER			0.00520488	1316.71	439.91	1316.7	439.908	3
130	130	40.83	O08648|M3K4_MOUSE	Mitogen-activated protein kinase kinase kinase 4 OS=Mus musculus GN=Map3k4 PE=1 SV=2	Map3k4	62	297	2	99	VSFEQVKR		missed K-R@7	0.00231389	991.547	496.781	991.545	496.78	2
130	130	40.83	O08648|M3K4_MOUSE	Mitogen-activated protein kinase kinase kinase 4 OS=Mus musculus GN=Map3k4 PE=1 SV=2	Map3k4	62	297	2	99	WMNYVLTK			-0.000555654	1053.53	527.773	1053.53	527.773	2
130	130	40.83	O08648|M3K4_MOUSE	Mitogen-activated protein kinase kinase kinase 4 OS=Mus musculus GN=Map3k4 PE=1 SV=2	Map3k4	62	297	2	99	YAAKDFEDR		missed K-D@4	0.00529875	1113.51	557.764	1113.51	557.762	2
130	130	40.83	O08648|M3K4_MOUSE	Mitogen-activated protein kinase kinase kinase 4 OS=Mus musculus GN=Map3k4 PE=1 SV=2	Map3k4	62	297	1.21467	99	MAPEVITR		cleaved Y-M@N-term	-0.00328696	915.481	458.748	915.485	458.75	2
100.78	100.78	46.28	Q8R429|AT2A1_MOUSE	Sarcoplasmic/endoplasmic reticulum calcium ATPase 1 OS=Mus musculus GN=Atp2a1 PE=2 SV=1	Atp2a1	47	419	2	99	CLALATR	Carbamidomethyl(C)@1		0.000107336	803.432	402.724	803.432	402.723	2
100.78	100.78	46.28	Q8R429|AT2A1_MOUSE	Sarcoplasmic/endoplasmic reticulum calcium ATPase 1 OS=Mus musculus GN=Atp2a1 PE=2 SV=1	Atp2a1	47	419	2	99	ANACNSVIR	Carbamidomethyl(C)@4		0.00103992	1003.49	502.751	1003.49	502.751	2
100.78	100.78	46.28	Q8R429|AT2A1_MOUSE	Sarcoplasmic/endoplasmic reticulum calcium ATPase 1 OS=Mus musculus GN=Atp2a1 PE=2 SV=1	Atp2a1	47	419	2	99	STEECLSYFGVSETTGLTPDQVKR	Carbamidomethyl(C)@5	missed K-R@23	-0.00138986	2703.27	902.097	2703.27	902.097	3
100.78	100.78	46.28	Q8R429|AT2A1_MOUSE	Sarcoplasmic/endoplasmic reticulum calcium ATPase 1 OS=Mus musculus GN=Atp2a1 PE=2 SV=1	Atp2a1	47	419	2	99	SMSVYCSPAK	Carbamidomethyl(C)@6		0.00312576	1128.5	565.256	1128.49	565.254	2
100.78	100.78	46.28	Q8R429|AT2A1_MOUSE	Sarcoplasmic/endoplasmic reticulum calcium ATPase 1 OS=Mus musculus GN=Atp2a1 PE=2 SV=1	Atp2a1	47	419	2	99	GTAIAICR	Carbamidomethyl(C)@7		-0.00250464	860.451	431.233	860.454	431.234	2
100.78	100.78	46.28	Q8R429|AT2A1_MOUSE	Sarcoplasmic/endoplasmic reticulum calcium ATPase 1 OS=Mus musculus GN=Atp2a1 PE=2 SV=1	Atp2a1	47	419	2	99	KSMSVYCSPAK	Carbamidomethyl(C)@7	missed K-S@1	0.000634818	1256.59	419.871	1256.59	419.87	3
100.78	100.78	46.28	Q8R429|AT2A1_MOUSE	Sarcoplasmic/endoplasmic reticulum calcium ATPase 1 OS=Mus musculus GN=Atp2a1 PE=2 SV=1	Atp2a1	47	419	2	99	EVTGSIQLCR	Carbamidomethyl(C)@9		-0.00236663	1161.58	581.797	1161.58	581.798	2
100.78	100.78	46.28	Q8R429|AT2A1_MOUSE	Sarcoplasmic/endoplasmic reticulum calcium ATPase 1 OS=Mus musculus GN=Atp2a1 PE=2 SV=1	Atp2a1	47	419	2	99	AEIGIAMGSGTAVAK			-0.000763562	1374.72	688.366	1374.72	688.366	2
100.78	100.78	46.28	Q8R429|AT2A1_MOUSE	Sarcoplasmic/endoplasmic reticulum calcium ATPase 1 OS=Mus musculus GN=Atp2a1 PE=2 SV=1	Atp2a1	47	419	2	99	AIYNNMK			0.000872805	852.417	427.216	852.416	427.215	2
100.78	100.78	46.28	Q8R429|AT2A1_MOUSE	Sarcoplasmic/endoplasmic reticulum calcium ATPase 1 OS=Mus musculus GN=Atp2a1 PE=2 SV=1	Atp2a1	47	419	2	99	AVGIVATTGVSTEIGK			-0.00130316	1501.83	751.924	1501.84	751.925	2
100.78	100.78	46.28	Q8R429|AT2A1_MOUSE	Sarcoplasmic/endoplasmic reticulum calcium ATPase 1 OS=Mus musculus GN=Atp2a1 PE=2 SV=1	Atp2a1	47	419	2	99	AYTGREFDDLPLAEQR		missed R-E@5	0.00119985	1879.91	627.643	1879.91	627.643	3
100.78	100.78	46.28	Q8R429|AT2A1_MOUSE	Sarcoplasmic/endoplasmic reticulum calcium ATPase 1 OS=Mus musculus GN=Atp2a1 PE=2 SV=1	Atp2a1	47	419	2	99	DIVPGDIVEVAVGDK			0.000243185	1524.8	763.409	1524.8	763.409	2
100.78	100.78	46.28	Q8R429|AT2A1_MOUSE	Sarcoplasmic/endoplasmic reticulum calcium ATPase 1 OS=Mus musculus GN=Atp2a1 PE=2 SV=1	Atp2a1	47	419	2	99	DIVPGDIVEVAVGDKVPADIR		missed K-V@15	-0.00575329	2176.17	726.397	2176.17	726.399	3
100.78	100.78	46.28	Q8R429|AT2A1_MOUSE	Sarcoplasmic/endoplasmic reticulum calcium ATPase 1 OS=Mus musculus GN=Atp2a1 PE=2 SV=1	Atp2a1	47	419	2	99	DQMAATEQDK			0.00336665	1135.49	568.75	1135.48	568.748	2
100.78	100.78	46.28	Q8R429|AT2A1_MOUSE	Sarcoplasmic/endoplasmic reticulum calcium ATPase 1 OS=Mus musculus GN=Atp2a1 PE=2 SV=1	Atp2a1	47	419	2	99	DQMAATEQDKTPLQQK		missed K-T@10	0.00484728	1830.88	611.302	1830.88	611.3	3
100.78	100.78	46.28	Q8R429|AT2A1_MOUSE	Sarcoplasmic/endoplasmic reticulum calcium ATPase 1 OS=Mus musculus GN=Atp2a1 PE=2 SV=1	Atp2a1	47	419	2	99	DTPPKREEMVLDDSAK		missed K-R@5; missed R-E@6	0.00931252	1829.89	610.971	1829.88	610.968	3
100.78	100.78	46.28	Q8R429|AT2A1_MOUSE	Sarcoplasmic/endoplasmic reticulum calcium ATPase 1 OS=Mus musculus GN=Atp2a1 PE=2 SV=1	Atp2a1	47	419	2	99	EEMVLDDSAK			0.00140795	1135.51	568.761	1135.51	568.761	2
100.78	100.78	46.28	Q8R429|AT2A1_MOUSE	Sarcoplasmic/endoplasmic reticulum calcium ATPase 1 OS=Mus musculus GN=Atp2a1 PE=2 SV=1	Atp2a1	47	419	2	99	EFDDLPLAEQR			-0.00108318	1331.63	666.825	1331.64	666.825	2
100.78	100.78	46.28	Q8R429|AT2A1_MOUSE	Sarcoplasmic/endoplasmic reticulum calcium ATPase 1 OS=Mus musculus GN=Atp2a1 PE=2 SV=1	Atp2a1	47	419	2	99	GAPEGVIDR			0.000588672	912.467	457.241	912.466	457.241	2
100.78	100.78	46.28	Q8R429|AT2A1_MOUSE	Sarcoplasmic/endoplasmic reticulum calcium ATPase 1 OS=Mus musculus GN=Atp2a1 PE=2 SV=1	Atp2a1	47	419	2	99	HTDPVPDPR			0.00227216	1032.5	517.258	1032.5	517.257	2
100.78	100.78	46.28	Q8R429|AT2A1_MOUSE	Sarcoplasmic/endoplasmic reticulum calcium ATPase 1 OS=Mus musculus GN=Atp2a1 PE=2 SV=1	Atp2a1	47	419	2	99	IGIFSENEEVTDR			0.000636418	1507.72	754.865	1507.72	754.865	2
100.78	100.78	46.28	Q8R429|AT2A1_MOUSE	Sarcoplasmic/endoplasmic reticulum calcium ATPase 1 OS=Mus musculus GN=Atp2a1 PE=2 SV=1	Atp2a1	47	419	2	99	IRDQMAATEQDK		missed R-D@2	0.0107293	1404.68	469.233	1404.67	469.23	3
100.78	100.78	46.28	Q8R429|AT2A1_MOUSE	Sarcoplasmic/endoplasmic reticulum calcium ATPase 1 OS=Mus musculus GN=Atp2a1 PE=2 SV=1	Atp2a1	47	419	2	99	IRDQMAATEQDKTPLQQK		missed R-D@2; missed K-T@12	0.00775482	2100.07	526.025	2100.06	526.023	4
100.78	100.78	46.28	Q8R429|AT2A1_MOUSE	Sarcoplasmic/endoplasmic reticulum calcium ATPase 1 OS=Mus musculus GN=Atp2a1 PE=2 SV=1	Atp2a1	47	419	2	99	ISLPVIGLDELLK			-0.00329392	1408.85	705.433	1408.85	705.434	2
100.78	100.78	46.28	Q8R429|AT2A1_MOUSE	Sarcoplasmic/endoplasmic reticulum calcium ATPase 1 OS=Mus musculus GN=Atp2a1 PE=2 SV=1	Atp2a1	47	419	2	99	IVEYLQSYDEITAMTGDGVNDAPALK			0.00274613	2812.35	938.457	2812.35	938.456	3
100.78	100.78	46.28	Q8R429|AT2A1_MOUSE	Sarcoplasmic/endoplasmic reticulum calcium ATPase 1 OS=Mus musculus GN=Atp2a1 PE=2 SV=1	Atp2a1	47	419	2	99	IVEYLQSYDEITAMTGDGVNDAPALKK		missed K-K@26	0.0109931	2940.45	981.159	2940.44	981.155	3
100.78	100.78	46.28	Q8R429|AT2A1_MOUSE	Sarcoplasmic/endoplasmic reticulum calcium ATPase 1 OS=Mus musculus GN=Atp2a1 PE=2 SV=1	Atp2a1	47	419	2	99	KAEIGIAMGSGTAVAK		missed K-A@1	0.000205427	1502.81	501.945	1502.81	501.945	3
100.78	100.78	46.28	Q8R429|AT2A1_MOUSE	Sarcoplasmic/endoplasmic reticulum calcium ATPase 1 OS=Mus musculus GN=Atp2a1 PE=2 SV=1	Atp2a1	47	419	2	99	KNMLFSGTNIAAGK		missed K-N@1	0.000556181	1450.76	484.594	1450.76	484.594	3
100.78	100.78	46.28	Q8R429|AT2A1_MOUSE	Sarcoplasmic/endoplasmic reticulum calcium ATPase 1 OS=Mus musculus GN=Atp2a1 PE=2 SV=1	Atp2a1	47	419	2	99	LDEFGEQLSK			-9.14753e-05	1164.57	583.29	1164.57	583.29	2
100.78	100.78	46.28	Q8R429|AT2A1_MOUSE	Sarcoplasmic/endoplasmic reticulum calcium ATPase 1 OS=Mus musculus GN=Atp2a1 PE=2 SV=1	Atp2a1	47	419	2	99	MNVFNTEVR			-0.000968611	1108.53	555.274	1108.53	555.274	2
100.78	100.78	46.28	Q8R429|AT2A1_MOUSE	Sarcoplasmic/endoplasmic reticulum calcium ATPase 1 OS=Mus musculus GN=Atp2a1 PE=2 SV=1	Atp2a1	47	419	2	99	NAENAIEALK			-0.00259927	1071.55	536.784	1071.56	536.785	2
100.78	100.78	46.28	Q8R429|AT2A1_MOUSE	Sarcoplasmic/endoplasmic reticulum calcium ATPase 1 OS=Mus musculus GN=Atp2a1 PE=2 SV=1	Atp2a1	47	419	2	99	NAENAIEALKEYEPEMGK		missed K-E@10	0.00598219	2034.96	679.328	2034.96	679.326	3
100.78	100.78	46.28	Q8R429|AT2A1_MOUSE	Sarcoplasmic/endoplasmic reticulum calcium ATPase 1 OS=Mus musculus GN=Atp2a1 PE=2 SV=1	Atp2a1	47	419	2	99	NMLFSGTNIAAGK			-0.000837138	1322.66	662.34	1322.67	662.34	2
100.78	100.78	46.28	Q8R429|AT2A1_MOUSE	Sarcoplasmic/endoplasmic reticulum calcium ATPase 1 OS=Mus musculus GN=Atp2a1 PE=2 SV=1	Atp2a1	47	419	2	99	REEMVLDDSAK		missed R-E@1	0.00194851	1291.61	646.812	1291.61	646.811	2
100.78	100.78	46.28	Q8R429|AT2A1_MOUSE	Sarcoplasmic/endoplasmic reticulum calcium ATPase 1 OS=Mus musculus GN=Atp2a1 PE=2 SV=1	Atp2a1	47	419	2	99	RIGIFSENEEVTDR		missed R-I@1	-0.00253014	1663.81	555.612	1663.82	555.613	3
100.78	100.78	46.28	Q8R429|AT2A1_MOUSE	Sarcoplasmic/endoplasmic reticulum calcium ATPase 1 OS=Mus musculus GN=Atp2a1 PE=2 SV=1	Atp2a1	47	419	2	99	SITGSTYAPEGEVLK		cleaved F-S@N-term	-0.0130079	1550.77	776.392	1550.78	776.399	2
100.78	100.78	46.28	Q8R429|AT2A1_MOUSE	Sarcoplasmic/endoplasmic reticulum calcium ATPase 1 OS=Mus musculus GN=Atp2a1 PE=2 SV=1	Atp2a1	47	419	2	99	TASEMVLADDNFSTIVAAVEEGR			-0.00200495	2424.15	809.056	2424.15	809.057	3
100.78	100.78	46.28	Q8R429|AT2A1_MOUSE	Sarcoplasmic/endoplasmic reticulum calcium ATPase 1 OS=Mus musculus GN=Atp2a1 PE=2 SV=1	Atp2a1	47	419	2	99	VDQSILTGESVSVIK			-0.000384728	1573.86	787.935	1573.86	787.935	2
100.78	100.78	46.28	Q8R429|AT2A1_MOUSE	Sarcoplasmic/endoplasmic reticulum calcium ATPase 1 OS=Mus musculus GN=Atp2a1 PE=2 SV=1	Atp2a1	47	419	2	99	VGEATETALTTLVEK			-0.00162262	1560.82	781.419	1560.82	781.42	2
100.78	100.78	46.28	Q8R429|AT2A1_MOUSE	Sarcoplasmic/endoplasmic reticulum calcium ATPase 1 OS=Mus musculus GN=Atp2a1 PE=2 SV=1	Atp2a1	47	419	2	99	VIMITGDNK			-0.000106751	989.521	495.768	989.522	495.768	2
100.78	100.78	46.28	Q8R429|AT2A1_MOUSE	Sarcoplasmic/endoplasmic reticulum calcium ATPase 1 OS=Mus musculus GN=Atp2a1 PE=2 SV=1	Atp2a1	47	419	2	99	VPLTGPVK			-0.0012551	809.5	405.757	809.501	405.758	2
100.78	100.78	46.28	Q8R429|AT2A1_MOUSE	Sarcoplasmic/endoplasmic reticulum calcium ATPase 1 OS=Mus musculus GN=Atp2a1 PE=2 SV=1	Atp2a1	47	419	2	99	VPLTGPVKEK		missed K-E@8	0.000352939	1066.64	534.327	1066.64	534.327	2
100.78	100.78	46.28	Q8R429|AT2A1_MOUSE	Sarcoplasmic/endoplasmic reticulum calcium ATPase 1 OS=Mus musculus GN=Atp2a1 PE=2 SV=1	Atp2a1	47	419	2	99	YGPNELPAEEGK			0.00210748	1302.61	652.313	1302.61	652.312	2
100.78	100.78	46.28	Q8R429|AT2A1_MOUSE	Sarcoplasmic/endoplasmic reticulum calcium ATPase 1 OS=Mus musculus GN=Atp2a1 PE=2 SV=1	Atp2a1	47	419	1.25181	99	IVEYLQSYDEITAMTGDGVN		cleaved N-D@C-term	0.0119081	2217.03	740.016	2217.01	740.012	3
83.47	83.47	24.91	Q5SX39|MYH4_MOUSE	Myosin-4 OS=Mus musculus GN=Myh4 PE=1 SV=1	Myh4	34	109	2	99	SSDAEMAVFGEAAPYLR	Protein Terminal Acetyl@N-term	cleaved M-S@N-term	0.0027902	1854.85	928.432	1854.85	928.43	2
83.47	83.47	24.91	Q5SX39|MYH4_MOUSE	Myosin-4 OS=Mus musculus GN=Myh4 PE=1 SV=1	Myh4	34	109	2	99	AAYLTSLNSADLLK			-0.00404803	1478.79	740.404	1478.8	740.406	2
83.47	83.47	24.91	Q5SX39|MYH4_MOUSE	Myosin-4 OS=Mus musculus GN=Myh4 PE=1 SV=1	Myh4	34	109	2	99	ANLMQAEIEELR			0.00646165	1415.71	708.864	1415.71	708.861	2
83.47	83.47	24.91	Q5SX39|MYH4_MOUSE	Myosin-4 OS=Mus musculus GN=Myh4 PE=1 SV=1	Myh4	34	109	2	99	ANSEVAQWR			-0.00125528	1059.51	530.761	1059.51	530.762	2
83.47	83.47	24.91	Q5SX39|MYH4_MOUSE	Myosin-4 OS=Mus musculus GN=Myh4 PE=1 SV=1	Myh4	34	109	2	99	DIDDLELTLAK			0.00334236	1244.65	623.334	1244.65	623.332	2
83.47	83.47	24.91	Q5SX39|MYH4_MOUSE	Myosin-4 OS=Mus musculus GN=Myh4 PE=1 SV=1	Myh4	34	109	2	99	DLEEATLQHEATAAALR			-0.00269783	1837.91	613.645	1837.92	613.646	3
83.47	83.47	24.91	Q5SX39|MYH4_MOUSE	Myosin-4 OS=Mus musculus GN=Myh4 PE=1 SV=1	Myh4	34	109	2	99	EFEMSNLQSK			-0.0042257	1211.55	606.78	1211.55	606.782	2
83.47	83.47	24.91	Q5SX39|MYH4_MOUSE	Myosin-4 OS=Mus musculus GN=Myh4 PE=1 SV=1	Myh4	34	109	2	99	ENQSILITGESGAGK			0.00822829	1502.77	752.39	1502.76	752.386	2
83.47	83.47	24.91	Q5SX39|MYH4_MOUSE	Myosin-4 OS=Mus musculus GN=Myh4 PE=1 SV=1	Myh4	34	109	2	99	GQTVQQVYNSVGALAK			-0.00507791	1661.87	831.942	1661.87	831.944	2
83.47	83.47	24.91	Q5SX39|MYH4_MOUSE	Myosin-4 OS=Mus musculus GN=Myh4 PE=1 SV=1	Myh4	34	109	2	99	GSSFQTVSALFR			-0.00101918	1298.66	650.338	1298.66	650.338	2
83.47	83.47	24.91	Q5SX39|MYH4_MOUSE	Myosin-4 OS=Mus musculus GN=Myh4 PE=1 SV=1	Myh4	34	109	2	99	IEAQNKPFDAK			0.00443169	1259.66	420.892	1259.65	420.891	3
83.47	83.47	24.91	Q5SX39|MYH4_MOUSE	Myosin-4 OS=Mus musculus GN=Myh4 PE=1 SV=1	Myh4	34	109	2	99	IEDEQALGMQLQK			-0.00366937	1501.74	751.878	1501.74	751.88	2
83.47	83.47	24.91	Q5SX39|MYH4_MOUSE	Myosin-4 OS=Mus musculus GN=Myh4 PE=1 SV=1	Myh4	34	109	2	99	IEELEEEIEAER			0.00359426	1487.7	744.859	1487.7	744.857	2
83.47	83.47	24.91	Q5SX39|MYH4_MOUSE	Myosin-4 OS=Mus musculus GN=Myh4 PE=1 SV=1	Myh4	34	109	2	99	INQQLDTK			0.00284701	958.511	480.263	958.508	480.261	2
83.47	83.47	24.91	Q5SX39|MYH4_MOUSE	Myosin-4 OS=Mus musculus GN=Myh4 PE=1 SV=1	Myh4	34	109	2	99	IQLELNQVK			-0.00353045	1083.63	542.82	1083.63	542.822	2
83.47	83.47	24.91	Q5SX39|MYH4_MOUSE	Myosin-4 OS=Mus musculus GN=Myh4 PE=1 SV=1	Myh4	34	109	2	99	LAQESTMDIENDKQQLDEK		missed K-Q@13	-0.000980666	2234.04	745.686	2234.04	745.686	3
83.47	83.47	24.91	Q5SX39|MYH4_MOUSE	Myosin-4 OS=Mus musculus GN=Myh4 PE=1 SV=1	Myh4	34	109	2	99	LAQLITR			-0.0034452	813.504	407.759	813.507	407.761	2
83.47	83.47	24.91	Q5SX39|MYH4_MOUSE	Myosin-4 OS=Mus musculus GN=Myh4 PE=1 SV=1	Myh4	34	109	2	99	LASADIETYLLEK			-0.00381485	1464.77	733.391	1464.77	733.393	2
83.47	83.47	24.91	Q5SX39|MYH4_MOUSE	Myosin-4 OS=Mus musculus GN=Myh4 PE=1 SV=1	Myh4	34	109	2	99	LQDAEEHVEAVNSK			-0.000502491	1567.75	523.59	1567.75	523.59	3
83.47	83.47	24.91	Q5SX39|MYH4_MOUSE	Myosin-4 OS=Mus musculus GN=Myh4 PE=1 SV=1	Myh4	34	109	2	99	MEIDDLASNMETVSK			0.0129648	1681.77	841.891	1681.75	841.884	2
83.47	83.47	24.91	Q5SX39|MYH4_MOUSE	Myosin-4 OS=Mus musculus GN=Myh4 PE=1 SV=1	Myh4	34	109	2	99	MVALMQEK			-0.0039783	948.473	475.244	948.477	475.246	2
83.47	83.47	24.91	Q5SX39|MYH4_MOUSE	Myosin-4 OS=Mus musculus GN=Myh4 PE=1 SV=1	Myh4	34	109	2	99	NKDPLNETVVGLYQK		missed K-D@2	-0.00512043	1716.9	573.307	1716.9	573.309	3
83.47	83.47	24.91	Q5SX39|MYH4_MOUSE	Myosin-4 OS=Mus musculus GN=Myh4 PE=1 SV=1	Myh4	34	109	2	99	NLTEEMAGLDENIAK			0.000953621	1646.78	549.935	1646.78	549.935	3
83.47	83.47	24.91	Q5SX39|MYH4_MOUSE	Myosin-4 OS=Mus musculus GN=Myh4 PE=1 SV=1	Myh4	34	109	2	99	QAEEAEEQSNVNLAK			0.00778048	1658.78	830.399	1658.77	830.395	2
83.47	83.47	24.91	Q5SX39|MYH4_MOUSE	Myosin-4 OS=Mus musculus GN=Myh4 PE=1 SV=1	Myh4	34	109	2	99	QREEQAEPDGTEVADK		missed R-E@2	0.00930723	1800.82	601.281	1800.81	601.278	3
83.47	83.47	24.91	Q5SX39|MYH4_MOUSE	Myosin-4 OS=Mus musculus GN=Myh4 PE=1 SV=1	Myh4	34	109	2	99	SSVFVVDAK			-0.00165104	950.506	476.26	950.507	476.261	2
83.47	83.47	24.91	Q5SX39|MYH4_MOUSE	Myosin-4 OS=Mus musculus GN=Myh4 PE=1 SV=1	Myh4	34	109	2	99	TKYETDAIQR		missed K-Y@2	0.00535207	1223.62	408.881	1223.61	408.879	3
83.47	83.47	24.91	Q5SX39|MYH4_MOUSE	Myosin-4 OS=Mus musculus GN=Myh4 PE=1 SV=1	Myh4	34	109	2	99	TLEDQLSEVK			-0.0015379	1160.59	581.303	1160.59	581.304	2
83.47	83.47	24.91	Q5SX39|MYH4_MOUSE	Myosin-4 OS=Mus musculus GN=Myh4 PE=1 SV=1	Myh4	34	109	2	99	VAEQELLDASER			0.000900078	1358.67	680.342	1358.67	680.341	2
83.47	83.47	24.91	Q5SX39|MYH4_MOUSE	Myosin-4 OS=Mus musculus GN=Myh4 PE=1 SV=1	Myh4	34	109	2	99	VGNEYVTK			0.00107053	908.461	455.238	908.46	455.237	2
83.47	83.47	24.91	Q5SX39|MYH4_MOUSE	Myosin-4 OS=Mus musculus GN=Myh4 PE=1 SV=1	Myh4	34	109	2	99	VLNASAIPEGQFIDSK			0.00184045	1687.88	844.947	1687.88	844.946	2
83.47	83.47	24.91	Q5SX39|MYH4_MOUSE	Myosin-4 OS=Mus musculus GN=Myh4 PE=1 SV=1	Myh4	34	109	2	99	VLNASAIPEGQFIDSKK		missed K-K@16	0.00314512	1815.98	606.333	1815.97	606.332	3
83.47	83.47	24.91	Q5SX39|MYH4_MOUSE	Myosin-4 OS=Mus musculus GN=Myh4 PE=1 SV=1	Myh4	34	109	2	99	VQLLHTQNTSLINTK			-0.0017514	1708.95	570.656	1708.95	570.656	3
83.47	83.47	24.91	Q5SX39|MYH4_MOUSE	Myosin-4 OS=Mus musculus GN=Myh4 PE=1 SV=1	Myh4	34	109	2	99	VVESMQSTLDAEIR			-0.00338789	1576.77	789.394	1576.78	789.396	2
73.72	73.72	34.89	A2ABU4|MYOM3_MOUSE	Myomesin-3 OS=Mus musculus GN=Myom3 PE=1 SV=1	Myom3	33	81	2	99	CPIQGLVEGQSYQFR	Carbamidomethyl(C)@1		0.000159959	1780.86	594.626	1780.86	594.626	3
73.72	73.72	34.89	A2ABU4|MYOM3_MOUSE	Myomesin-3 OS=Mus musculus GN=Myom3 PE=1 SV=1	Myom3	33	81	2	99	QALATPSAPYDFALLNCGK	Carbamidomethyl(C)@17		0.00318971	2036.01	1019.01	2036	1019.01	2
73.72	73.72	34.89	A2ABU4|MYOM3_MOUSE	Myomesin-3 OS=Mus musculus GN=Myom3 PE=1 SV=1	Myom3	33	81	2	99	QHSLQMGSSVQR	Gln->pyro-Glu@N-term		-0.00323121	1339.63	670.821	1339.63	670.822	2
73.72	73.72	34.89	A2ABU4|MYOM3_MOUSE	Myomesin-3 OS=Mus musculus GN=Myom3 PE=1 SV=1	Myom3	33	81	2	99	ALNQYGMSDPSEPSEPVALK			0.00150384	2132.01	711.678	2132.01	711.677	3
73.72	73.72	34.89	A2ABU4|MYOM3_MOUSE	Myomesin-3 OS=Mus musculus GN=Myom3 PE=1 SV=1	Myom3	33	81	2	99	APLTYTLEK			0.000966644	1034.57	518.29	1034.56	518.29	2
73.72	73.72	34.89	A2ABU4|MYOM3_MOUSE	Myomesin-3 OS=Mus musculus GN=Myom3 PE=1 SV=1	Myom3	33	81	2	99	ASEAVVTGDYDAVHK			0.00515299	1560.75	521.256	1560.74	521.255	3
73.72	73.72	34.89	A2ABU4|MYOM3_MOUSE	Myomesin-3 OS=Mus musculus GN=Myom3 PE=1 SV=1	Myom3	33	81	2	99	DAAAEKPGAPGSPLNVR			0.00211503	1648.86	550.626	1648.85	550.625	3
73.72	73.72	34.89	A2ABU4|MYOM3_MOUSE	Myomesin-3 OS=Mus musculus GN=Myom3 PE=1 SV=1	Myom3	33	81	2	99	EAGASEWQTVNNKPIQDTK			0.0018179	2115.03	706.016	2115.02	706.015	3
73.72	73.72	34.89	A2ABU4|MYOM3_MOUSE	Myomesin-3 OS=Mus musculus GN=Myom3 PE=1 SV=1	Myom3	33	81	2	99	EAPHGQYNPPTGDGSLSIEGFSK			0.0051376	2387.11	796.71	2387.1	796.708	3
73.72	73.72	34.89	A2ABU4|MYOM3_MOUSE	Myomesin-3 OS=Mus musculus GN=Myom3 PE=1 SV=1	Myom3	33	81	2	99	FALLDLEK			0.000109941	947.533	474.774	947.533	474.774	2
73.72	73.72	34.89	A2ABU4|MYOM3_MOUSE	Myomesin-3 OS=Mus musculus GN=Myom3 PE=1 SV=1	Myom3	33	81	2	99	GKPATLPPPAQVQAFR			-0.000500694	1676.94	559.986	1676.94	559.986	3
73.72	73.72	34.89	A2ABU4|MYOM3_MOUSE	Myomesin-3 OS=Mus musculus GN=Myom3 PE=1 SV=1	Myom3	33	81	2	99	GLPDVATIMEDK			-0.00151689	1287.64	644.826	1287.64	644.826	2
73.72	73.72	34.89	A2ABU4|MYOM3_MOUSE	Myomesin-3 OS=Mus musculus GN=Myom3 PE=1 SV=1	Myom3	33	81	2	99	GSEEWKPVTPDATSDTHLR			0.00815315	2125.02	532.261	2125.01	532.259	4
73.72	73.72	34.89	A2ABU4|MYOM3_MOUSE	Myomesin-3 OS=Mus musculus GN=Myom3 PE=1 SV=1	Myom3	33	81	2	99	GTEVTVTIDK			0.00135525	1061.56	531.788	1061.56	531.787	2
73.72	73.72	34.89	A2ABU4|MYOM3_MOUSE	Myomesin-3 OS=Mus musculus GN=Myom3 PE=1 SV=1	Myom3	33	81	2	99	GTEVTVTIDKVTSEDSGR		missed K-V@10	0.00664405	1892.94	631.987	1892.93	631.985	3
73.72	73.72	34.89	A2ABU4|MYOM3_MOUSE	Myomesin-3 OS=Mus musculus GN=Myom3 PE=1 SV=1	Myom3	33	81	2	99	IGALSATPLK			-0.00116831	969.585	485.8	969.586	485.8	2
73.72	73.72	34.89	A2ABU4|MYOM3_MOUSE	Myomesin-3 OS=Mus musculus GN=Myom3 PE=1 SV=1	Myom3	33	81	2	99	IQGTEEGIR			0.000475817	1001.51	501.765	1001.51	501.764	2
73.72	73.72	34.89	A2ABU4|MYOM3_MOUSE	Myomesin-3 OS=Mus musculus GN=Myom3 PE=1 SV=1	Myom3	33	81	2	99	NAYGQASSFAK			0.0022753	1142.54	572.276	1142.54	572.275	2
73.72	73.72	34.89	A2ABU4|MYOM3_MOUSE	Myomesin-3 OS=Mus musculus GN=Myom3 PE=1 SV=1	Myom3	33	81	2	99	NDFEDAVTIPSAPTNVHASEIR			0.00754171	2382.15	795.058	2382.15	795.056	3
73.72	73.72	34.89	A2ABU4|MYOM3_MOUSE	Myomesin-3 OS=Mus musculus GN=Myom3 PE=1 SV=1	Myom3	33	81	2	99	NDQPISFFDR			-0.00501404	1237.57	619.791	1237.57	619.794	2
73.72	73.72	34.89	A2ABU4|MYOM3_MOUSE	Myomesin-3 OS=Mus musculus GN=Myom3 PE=1 SV=1	Myom3	33	81	2	99	NQITLALVDDEFDK			0.0111257	1619.82	810.915	1619.8	810.909	2
73.72	73.72	34.89	A2ABU4|MYOM3_MOUSE	Myomesin-3 OS=Mus musculus GN=Myom3 PE=1 SV=1	Myom3	33	81	2	99	QGPYFQEPLTWK			-0.00196538	1492.73	747.374	1492.74	747.375	2
73.72	73.72	34.89	A2ABU4|MYOM3_MOUSE	Myomesin-3 OS=Mus musculus GN=Myom3 PE=1 SV=1	Myom3	33	81	2	99	QTTTVELEER			-2.76227e-05	1204.59	603.304	1204.59	603.304	2
73.72	73.72	34.89	A2ABU4|MYOM3_MOUSE	Myomesin-3 OS=Mus musculus GN=Myom3 PE=1 SV=1	Myom3	33	81	2	99	RQTTTVELEER		missed R-Q@1	0.00172673	1360.7	454.573	1360.69	454.572	3
73.72	73.72	34.89	A2ABU4|MYOM3_MOUSE	Myomesin-3 OS=Mus musculus GN=Myom3 PE=1 SV=1	Myom3	33	81	2	99	STEIPYDLGSK			0.00279308	1208.6	605.305	1208.59	605.304	2
73.72	73.72	34.89	A2ABU4|MYOM3_MOUSE	Myomesin-3 OS=Mus musculus GN=Myom3 PE=1 SV=1	Myom3	33	81	2	99	SVIGSGTWEAISTETPIK			-0.00560529	1874.96	938.486	1874.96	938.489	2
73.72	73.72	34.89	A2ABU4|MYOM3_MOUSE	Myomesin-3 OS=Mus musculus GN=Myom3 PE=1 SV=1	Myom3	33	81	2	99	SVSEAGVGESSAATQPVR			0.00477518	1730.85	866.431	1730.84	866.429	2
73.72	73.72	34.89	A2ABU4|MYOM3_MOUSE	Myomesin-3 OS=Mus musculus GN=Myom3 PE=1 SV=1	Myom3	33	81	2	99	TLPHSPGSAGEPQASQTVQVHR		cleaved M-T@N-term	0.00764345	2283.14	571.793	2283.14	571.791	4
73.72	73.72	34.89	A2ABU4|MYOM3_MOUSE	Myomesin-3 OS=Mus musculus GN=Myom3 PE=1 SV=1	Myom3	33	81	2	99	VGFGNDLER			0.0011294	1005.49	503.752	1005.49	503.751	2
73.72	73.72	34.89	A2ABU4|MYOM3_MOUSE	Myomesin-3 OS=Mus musculus GN=Myom3 PE=1 SV=1	Myom3	33	81	2	99	VSDLQPGK			-0.00205787	842.448	422.231	842.45	422.232	2
73.72	73.72	34.89	A2ABU4|MYOM3_MOUSE	Myomesin-3 OS=Mus musculus GN=Myom3 PE=1 SV=1	Myom3	33	81	2	99	VSSPFGPQEQSAYVFIR			-0.00769902	1910.95	637.989	1910.95	637.992	3
73.72	73.72	34.89	A2ABU4|MYOM3_MOUSE	Myomesin-3 OS=Mus musculus GN=Myom3 PE=1 SV=1	Myom3	33	81	2	99	YYNVDYMK			-0.0011691	1094.47	548.244	1094.47	548.244	2
73.72	73.72	34.89	A2ABU4|MYOM3_MOUSE	Myomesin-3 OS=Mus musculus GN=Myom3 PE=1 SV=1	Myom3	33	81	1.92082	98.9	QLSADLSGQAFDDALAEHQR			-0.00193358	2171.02	724.681	2171.02	724.682	3
61.84	61.84	14.75	Q8VHX6|FLNC_MOUSE	Filamin-C OS=Mus musculus GN=Flnc PE=1 SV=3	Flnc	24	45	2	99	TPCEEVYVK	Carbamidomethyl(C)@3		0.00497353	1123.53	562.771	1123.52	562.768	2
61.84	61.84	14.75	Q8VHX6|FLNC_MOUSE	Filamin-C OS=Mus musculus GN=Flnc PE=1 SV=3	Flnc	24	45	2	99	VNQPASFAVQLNGAR	Deamidated(N)@12		0.0023053	1571.81	786.911	1571.81	786.91	2
61.84	61.84	14.75	Q8VHX6|FLNC_MOUSE	Filamin-C OS=Mus musculus GN=Flnc PE=1 SV=3	Flnc	24	45	2	99	AFGPGLEGGLVNK			0.000917604	1257.67	629.844	1257.67	629.843	2
61.84	61.84	14.75	Q8VHX6|FLNC_MOUSE	Filamin-C OS=Mus musculus GN=Flnc PE=1 SV=3	Flnc	24	45	2	99	ATIQPVFDPSK			-0.0018386	1201.63	601.823	1201.63	601.824	2
61.84	61.84	14.75	Q8VHX6|FLNC_MOUSE	Filamin-C OS=Mus musculus GN=Flnc PE=1 SV=3	Flnc	24	45	2	99	AWGPGLETGQVGK			0.003077	1298.67	650.34	1298.66	650.338	2
61.84	61.84	14.75	Q8VHX6|FLNC_MOUSE	Filamin-C OS=Mus musculus GN=Flnc PE=1 SV=3	Flnc	24	45	2	99	DAGEGGLSLAVEGPSK			-0.00702684	1485.72	743.869	1485.73	743.873	2
61.84	61.84	14.75	Q8VHX6|FLNC_MOUSE	Filamin-C OS=Mus musculus GN=Flnc PE=1 SV=3	Flnc	24	45	2	99	EAGAGGLSIAVEGPSK			0.0146716	1441.76	721.885	1441.74	721.878	2
61.84	61.84	14.75	Q8VHX6|FLNC_MOUSE	Filamin-C OS=Mus musculus GN=Flnc PE=1 SV=3	Flnc	24	45	2	99	GAGGQGQLDVR			-0.00040754	1056.53	529.273	1056.53	529.273	2
61.84	61.84	14.75	Q8VHX6|FLNC_MOUSE	Filamin-C OS=Mus musculus GN=Flnc PE=1 SV=3	Flnc	24	45	2	99	GAGTGGLGLAIEGPSEAK			0.00418961	1583.82	792.917	1583.82	792.915	2
61.84	61.84	14.75	Q8VHX6|FLNC_MOUSE	Filamin-C OS=Mus musculus GN=Flnc PE=1 SV=3	Flnc	24	45	2	99	GPGLSQAFVGQK			-0.00466219	1187.63	594.82	1187.63	594.822	2
61.84	61.84	14.75	Q8VHX6|FLNC_MOUSE	Filamin-C OS=Mus musculus GN=Flnc PE=1 SV=3	Flnc	24	45	2	99	GVAGVPAEFSIWTR			-0.00288842	1488.77	745.392	1488.77	745.394	2
61.84	61.84	14.75	Q8VHX6|FLNC_MOUSE	Filamin-C OS=Mus musculus GN=Flnc PE=1 SV=3	Flnc	24	45	2	99	ILVGPSEIGDASK			-0.0178455	1284.67	643.345	1284.69	643.354	2
61.84	61.84	14.75	Q8VHX6|FLNC_MOUSE	Filamin-C OS=Mus musculus GN=Flnc PE=1 SV=3	Flnc	24	45	2	99	ITEGDLSQLTASIR			-0.00386516	1502.79	752.402	1502.79	752.404	2
61.84	61.84	14.75	Q8VHX6|FLNC_MOUSE	Filamin-C OS=Mus musculus GN=Flnc PE=1 SV=3	Flnc	24	45	2	99	LEPGGGAEAQAVR			0.00256962	1253.64	627.827	1253.64	627.826	2
61.84	61.84	14.75	Q8VHX6|FLNC_MOUSE	Filamin-C OS=Mus musculus GN=Flnc PE=1 SV=3	Flnc	24	45	2	99	LGSFGSITR			-0.00409221	936.499	469.257	936.503	469.259	2
61.84	61.84	14.75	Q8VHX6|FLNC_MOUSE	Filamin-C OS=Mus musculus GN=Flnc PE=1 SV=3	Flnc	24	45	2	99	LLGWIQNK			0.000752942	970.561	486.288	970.56	486.287	2
61.84	61.84	14.75	Q8VHX6|FLNC_MOUSE	Filamin-C OS=Mus musculus GN=Flnc PE=1 SV=3	Flnc	24	45	2	99	LTVTSLQETGLK			0.000175094	1288.72	645.369	1288.72	645.369	2
61.84	61.84	14.75	Q8VHX6|FLNC_MOUSE	Filamin-C OS=Mus musculus GN=Flnc PE=1 SV=3	Flnc	24	45	2	99	SPFVVNVAPPLDLSK			0.00151233	1581.88	791.946	1581.88	791.946	2
61.84	61.84	14.75	Q8VHX6|FLNC_MOUSE	Filamin-C OS=Mus musculus GN=Flnc PE=1 SV=3	Flnc	24	45	2	99	TEAAEIVEGEDSAYSVR			-0.00033881	1824.84	609.286	1824.84	609.286	3
61.84	61.84	14.75	Q8VHX6|FLNC_MOUSE	Filamin-C OS=Mus musculus GN=Flnc PE=1 SV=3	Flnc	24	45	2	99	TSQLNVGTSTDVSLK			0.00189024	1548.8	775.408	1548.8	775.407	2
61.84	61.84	14.75	Q8VHX6|FLNC_MOUSE	Filamin-C OS=Mus musculus GN=Flnc PE=1 SV=3	Flnc	24	45	2	99	VAVGQEQAFSVNTR			-0.00968742	1504.75	753.384	1504.76	753.389	2
61.84	61.84	14.75	Q8VHX6|FLNC_MOUSE	Filamin-C OS=Mus musculus GN=Flnc PE=1 SV=3	Flnc	24	45	2	99	VHVQPAVDTSGIK			-0.00239097	1349.73	450.917	1349.73	450.917	3
61.84	61.84	14.75	Q8VHX6|FLNC_MOUSE	Filamin-C OS=Mus musculus GN=Flnc PE=1 SV=3	Flnc	24	45	2	99	VPQLPITNFNR			0.00146941	1297.72	649.865	1297.71	649.864	2
61.84	61.84	14.75	Q8VHX6|FLNC_MOUSE	Filamin-C OS=Mus musculus GN=Flnc PE=1 SV=3	Flnc	24	45	2	99	YADQEVPR			-8.07218e-07	976.461	489.238	976.461	489.238	2
61.65	61.65	50.15	P63017|HSP7C_MOUSE	Heat shock cognate 71 kDa protein OS=Mus musculus GN=Hspa8 PE=1 SV=1	Hspa8	28	207	2	99	VCNPIITK	Carbamidomethyl(C)@2		-0.00152758	943.515	472.765	943.516	472.765	2
61.65	61.65	50.15	P63017|HSP7C_MOUSE	Heat shock cognate 71 kDa protein OS=Mus musculus GN=Hspa8 PE=1 SV=1	Hspa8	28	207	2	99	LLQDFFNGK	Deamidated(N)@7		-0.000622661	1081.54	541.779	1081.54	541.779	2
61.65	61.65	50.15	P63017|HSP7C_MOUSE	Heat shock cognate 71 kDa protein OS=Mus musculus GN=Hspa8 PE=1 SV=1	Hspa8	28	207	2	99	MVNHFIAEFK	Oxidation(M)@1		-0.00251042	1250.61	626.312	1250.61	626.313	2
61.65	61.65	50.15	P63017|HSP7C_MOUSE	Heat shock cognate 71 kDa protein OS=Mus musculus GN=Hspa8 PE=1 SV=1	Hspa8	28	207	2	99	NSLESYAFNMK	Oxidation(M)@10		-0.00153362	1318.58	660.3	1318.59	660.3	2
61.65	61.65	50.15	P63017|HSP7C_MOUSE	Heat shock cognate 71 kDa protein OS=Mus musculus GN=Hspa8 PE=1 SV=1	Hspa8	28	207	2	99	DAGTIAGLNVLR			0.000915223	1198.67	600.341	1198.67	600.341	2
61.65	61.65	50.15	P63017|HSP7C_MOUSE	Heat shock cognate 71 kDa protein OS=Mus musculus GN=Hspa8 PE=1 SV=1	Hspa8	28	207	2	99	FDDAVVQSDMK			0.00541742	1253.57	627.79	1253.56	627.787	2
61.65	61.65	50.15	P63017|HSP7C_MOUSE	Heat shock cognate 71 kDa protein OS=Mus musculus GN=Hspa8 PE=1 SV=1	Hspa8	28	207	2	99	FEELNADLFR			-0.00134816	1252.61	627.311	1252.61	627.312	2
61.65	61.65	50.15	P63017|HSP7C_MOUSE	Heat shock cognate 71 kDa protein OS=Mus musculus GN=Hspa8 PE=1 SV=1	Hspa8	28	207	2	99	GTLDPVEK			0.00186078	857.451	429.733	857.449	429.732	2
61.65	61.65	50.15	P63017|HSP7C_MOUSE	Heat shock cognate 71 kDa protein OS=Mus musculus GN=Hspa8 PE=1 SV=1	Hspa8	28	207	2	99	IINEPTAAAIAYGLDK			-0.00261531	1658.89	830.45	1658.89	830.451	2
61.65	61.65	50.15	P63017|HSP7C_MOUSE	Heat shock cognate 71 kDa protein OS=Mus musculus GN=Hspa8 PE=1 SV=1	Hspa8	28	207	2	99	IINEPTAAAIAYGLDKK		missed K-K@16	0.00293239	1786.99	596.669	1786.98	596.668	3
61.65	61.65	50.15	P63017|HSP7C_MOUSE	Heat shock cognate 71 kDa protein OS=Mus musculus GN=Hspa8 PE=1 SV=1	Hspa8	28	207	2	99	ITITNDKGR		missed K-G@7	0.00204966	1016.56	509.289	1016.56	509.288	2
61.65	61.65	50.15	P63017|HSP7C_MOUSE	Heat shock cognate 71 kDa protein OS=Mus musculus GN=Hspa8 PE=1 SV=1	Hspa8	28	207	2	99	LDKSQIHDIVLVGGSTR		missed K-S@3	-0.00194601	1837	613.342	1837.01	613.343	3
61.65	61.65	50.15	P63017|HSP7C_MOUSE	Heat shock cognate 71 kDa protein OS=Mus musculus GN=Hspa8 PE=1 SV=1	Hspa8	28	207	2	99	LSKEDIER		missed K-E@3	0.00132664	988.52	495.267	988.519	495.267	2
61.65	61.65	50.15	P63017|HSP7C_MOUSE	Heat shock cognate 71 kDa protein OS=Mus musculus GN=Hspa8 PE=1 SV=1	Hspa8	28	207	2	99	MKEIAEAYLGK		missed K-E@2	-0.00227922	1251.65	626.833	1251.65	626.834	2
61.65	61.65	50.15	P63017|HSP7C_MOUSE	Heat shock cognate 71 kDa protein OS=Mus musculus GN=Hspa8 PE=1 SV=1	Hspa8	28	207	2	99	NQVAMNPTNTVFDAK			-0.0034408	1648.78	825.399	1648.79	825.401	2
61.65	61.65	50.15	P63017|HSP7C_MOUSE	Heat shock cognate 71 kDa protein OS=Mus musculus GN=Hspa8 PE=1 SV=1	Hspa8	28	207	2	99	NQVAMNPTNTVFDAKR		missed K-R@15	-0.00439385	1804.88	602.635	1804.89	602.637	3
61.65	61.65	50.15	P63017|HSP7C_MOUSE	Heat shock cognate 71 kDa protein OS=Mus musculus GN=Hspa8 PE=1 SV=1	Hspa8	28	207	2	99	QTQTFTTYSDNQPGVLIQVYEGER			0.00292352	2773.32	925.448	2773.32	925.447	3
61.65	61.65	50.15	P63017|HSP7C_MOUSE	Heat shock cognate 71 kDa protein OS=Mus musculus GN=Hspa8 PE=1 SV=1	Hspa8	28	207	2	99	RFDDAVVQSDMK		missed R-F@1	0.00325658	1409.66	470.895	1409.66	470.894	3
61.65	61.65	50.15	P63017|HSP7C_MOUSE	Heat shock cognate 71 kDa protein OS=Mus musculus GN=Hspa8 PE=1 SV=1	Hspa8	28	207	2	99	SFYPEEVSSMVLTK			-0.000901186	1615.78	808.897	1615.78	808.897	2
61.65	61.65	50.15	P63017|HSP7C_MOUSE	Heat shock cognate 71 kDa protein OS=Mus musculus GN=Hspa8 PE=1 SV=1	Hspa8	28	207	2	99	SINPDEAVAYGAAVQAAILSGDK			-0.00221457	2259.14	754.053	2259.14	754.053	3
61.65	61.65	50.15	P63017|HSP7C_MOUSE	Heat shock cognate 71 kDa protein OS=Mus musculus GN=Hspa8 PE=1 SV=1	Hspa8	28	207	2	99	SQIHDIVLVGGSTR			0.00261765	1480.8	494.608	1480.8	494.607	3
61.65	61.65	50.15	P63017|HSP7C_MOUSE	Heat shock cognate 71 kDa protein OS=Mus musculus GN=Hspa8 PE=1 SV=1	Hspa8	28	207	2	99	STAGDTHLGGEDFDNR			0.00415946	1690.72	846.369	1690.72	846.366	2
61.65	61.65	50.15	P63017|HSP7C_MOUSE	Heat shock cognate 71 kDa protein OS=Mus musculus GN=Hspa8 PE=1 SV=1	Hspa8	28	207	2	99	TTPSYVAFTDTER			0.00136275	1486.7	496.572	1486.69	496.572	3
61.65	61.65	50.15	P63017|HSP7C_MOUSE	Heat shock cognate 71 kDa protein OS=Mus musculus GN=Hspa8 PE=1 SV=1	Hspa8	28	207	2	99	TVTNAVVTVPAYFNDSQR			-0.00413719	1980.99	661.336	1980.99	661.337	3
61.65	61.65	50.15	P63017|HSP7C_MOUSE	Heat shock cognate 71 kDa protein OS=Mus musculus GN=Hspa8 PE=1 SV=1	Hspa8	28	207	2	99	VEIIANDQGNR			0.00236375	1227.62	614.819	1227.62	614.818	2
61.65	61.65	50.15	P63017|HSP7C_MOUSE	Heat shock cognate 71 kDa protein OS=Mus musculus GN=Hspa8 PE=1 SV=1	Hspa8	28	207	2	99	VQVEYKGETK		missed K-G@6	0.00140992	1179.62	590.815	1179.61	590.814	2
61.65	61.65	50.15	P63017|HSP7C_MOUSE	Heat shock cognate 71 kDa protein OS=Mus musculus GN=Hspa8 PE=1 SV=1	Hspa8	28	207	1.63827	99	IINEPTAAAIAY		cleaved Y-G@C-term	-0.00251214	1245.66	623.836	1245.66	623.838	2
58.9	58.9	37.36	Q7TQ48|SRCA_MOUSE	Sarcalumenin OS=Mus musculus GN=Srl PE=1 SV=1	Srl	28	174	2	99	LLSQQCSYMGGCFLEK	Carbamidomethyl(C)@6; Carbamidomethyl(C)@12		0.00289619	1919.86	960.938	1919.86	960.936	2
58.9	58.9	37.36	Q7TQ48|SRCA_MOUSE	Sarcalumenin OS=Mus musculus GN=Srl PE=1 SV=1	Srl	28	174	2	99	VTFVDTPGIIENR	Deamidated(N)@12		-0.00133743	1460.75	731.382	1460.75	731.383	2
58.9	58.9	37.36	Q7TQ48|SRCA_MOUSE	Sarcalumenin OS=Mus musculus GN=Srl PE=1 SV=1	Srl	28	174	2	99	QHEITDGEITSK	Gln->pyro-Glu@N-term	cleaved K-P@C-term	0.00433837	1339.63	670.822	1339.63	670.82	2
58.9	58.9	37.36	Q7TQ48|SRCA_MOUSE	Sarcalumenin OS=Mus musculus GN=Srl PE=1 SV=1	Srl	28	174	2	99	MTFFSDGELVFK	Oxidation(M)@1		-0.00310767	1435.67	718.84	1435.67	718.842	2
58.9	58.9	37.36	Q7TQ48|SRCA_MOUSE	Sarcalumenin OS=Mus musculus GN=Srl PE=1 SV=1	Srl	28	174	2	99	STMINYLLGLEDTR	Oxidation(M)@3		0.00296037	1640.81	821.413	1640.81	821.411	2
58.9	58.9	37.36	Q7TQ48|SRCA_MOUSE	Sarcalumenin OS=Mus musculus GN=Srl PE=1 SV=1	Srl	28	174	2	99	TLMLNEDKPADDYSAVLQR	Oxidation(M)@3		-0.00196292	2194.06	732.359	2194.06	732.36	3
58.9	58.9	37.36	Q7TQ48|SRCA_MOUSE	Sarcalumenin OS=Mus musculus GN=Srl PE=1 SV=1	Srl	28	174	2	99	ADNLATQMLMR	Oxidation(M)@8		-0.00222147	1278.6	640.309	1278.61	640.31	2
58.9	58.9	37.36	Q7TQ48|SRCA_MOUSE	Sarcalumenin OS=Mus musculus GN=Srl PE=1 SV=1	Srl	28	174	2	99	TQDIEAEASEERQQER	Phospho(S)@9	missed R-Q@12	0.0057827	1997.84	666.953	1997.83	666.952	3
58.9	58.9	37.36	Q7TQ48|SRCA_MOUSE	Sarcalumenin OS=Mus musculus GN=Srl PE=1 SV=1	Srl	28	174	2	99	ADLIFVVFDPTK			-0.0106408	1363.73	682.871	1363.74	682.877	2
58.9	58.9	37.36	Q7TQ48|SRCA_MOUSE	Sarcalumenin OS=Mus musculus GN=Srl PE=1 SV=1	Srl	28	174	2	99	AITQELPSLLGSIGLGK			0.00514324	1695.98	566.335	1695.98	566.333	3
58.9	58.9	37.36	Q7TQ48|SRCA_MOUSE	Sarcalumenin OS=Mus musculus GN=Srl PE=1 SV=1	Srl	28	174	2	99	ALYADAAPGDK			0.001673	1090.53	546.273	1090.53	546.272	2
58.9	58.9	37.36	Q7TQ48|SRCA_MOUSE	Sarcalumenin OS=Mus musculus GN=Srl PE=1 SV=1	Srl	28	174	2	99	DFFGINPISNFK			6.42344e-05	1397.7	699.856	1397.7	699.856	2
58.9	58.9	37.36	Q7TQ48|SRCA_MOUSE	Sarcalumenin OS=Mus musculus GN=Srl PE=1 SV=1	Srl	28	174	2	99	DIVEDPDKFYIFK		missed K-F@8	-0.00212473	1627.81	543.611	1627.81	543.612	3
58.9	58.9	37.36	Q7TQ48|SRCA_MOUSE	Sarcalumenin OS=Mus musculus GN=Srl PE=1 SV=1	Srl	28	174	2	99	EAYKDFFGINPISNFK		missed K-D@4	0.00405658	1888.94	630.654	1888.94	630.653	3
58.9	58.9	37.36	Q7TQ48|SRCA_MOUSE	Sarcalumenin OS=Mus musculus GN=Srl PE=1 SV=1	Srl	28	174	2	99	FGQNFLEK			-0.00198056	981.49	491.752	981.492	491.753	2
58.9	58.9	37.36	Q7TQ48|SRCA_MOUSE	Sarcalumenin OS=Mus musculus GN=Srl PE=1 SV=1	Srl	28	174	2	99	IHALLVDR			0.000712275	935.556	468.785	935.555	468.785	2
58.9	58.9	37.36	Q7TQ48|SRCA_MOUSE	Sarcalumenin OS=Mus musculus GN=Srl PE=1 SV=1	Srl	28	174	2	99	IYHTSIKPLEQSYK			0.00101384	1705.91	569.642	1705.9	569.642	3
58.9	58.9	37.36	Q7TQ48|SRCA_MOUSE	Sarcalumenin OS=Mus musculus GN=Srl PE=1 SV=1	Srl	28	174	2	99	KIYHTSIKPLEQSYK		missed K-I@1	0.0024337	1834	459.508	1834	459.507	4
58.9	58.9	37.36	Q7TQ48|SRCA_MOUSE	Sarcalumenin OS=Mus musculus GN=Srl PE=1 SV=1	Srl	28	174	2	99	LIGIEVPHK			-0.00181904	1004.6	503.307	1004.6	503.308	2
58.9	58.9	37.36	Q7TQ48|SRCA_MOUSE	Sarcalumenin OS=Mus musculus GN=Srl PE=1 SV=1	Srl	28	174	2	99	SFSPLEK			-0.000534024	806.417	404.216	806.417	404.216	2
58.9	58.9	37.36	Q7TQ48|SRCA_MOUSE	Sarcalumenin OS=Mus musculus GN=Srl PE=1 SV=1	Srl	28	174	2	99	TIEGIVMAADSAR			-0.00290114	1332.67	667.341	1332.67	667.343	2
58.9	58.9	37.36	Q7TQ48|SRCA_MOUSE	Sarcalumenin OS=Mus musculus GN=Srl PE=1 SV=1	Srl	28	174	2	99	TPGATGHEEEGPQLDVEDLNTGFEGSK			0.00245901	2813.27	938.762	2813.26	938.762	3
58.9	58.9	37.36	Q7TQ48|SRCA_MOUSE	Sarcalumenin OS=Mus musculus GN=Srl PE=1 SV=1	Srl	28	174	2	99	TQDIEAEASEER			-0.00141774	1376.6	689.309	1376.61	689.31	2
58.9	58.9	37.36	Q7TQ48|SRCA_MOUSE	Sarcalumenin OS=Mus musculus GN=Srl PE=1 SV=1	Srl	28	174	2	99	VTFVDTPGIIENRK		missed R-K@13	-0.000694948	1587.86	530.294	1587.86	530.295	3
58.9	58.9	37.36	Q7TQ48|SRCA_MOUSE	Sarcalumenin OS=Mus musculus GN=Srl PE=1 SV=1	Srl	28	174	2	99	YQLYTGAEPTTSEFTVLMHGPK			0.00254099	2469.19	824.071	2469.19	824.07	3
58.9	58.9	37.36	Q7TQ48|SRCA_MOUSE	Sarcalumenin OS=Mus musculus GN=Srl PE=1 SV=1	Srl	28	174	2	99	YTGAEPTTSEFTVLMHGPK		cleaved L-Y@N-term	0.00825685	2064.99	689.338	2064.98	689.335	3
58.9	58.9	37.36	Q7TQ48|SRCA_MOUSE	Sarcalumenin OS=Mus musculus GN=Srl PE=1 SV=1	Srl	28	174	1.88606	98.95	YLQTYKDK		missed K-D@6	0.00358296	1057.55	529.781	1057.54	529.779	2
55.69	55.69	57.3	Q7TMM9|TBB2A_MOUSE	Tubulin beta-2A chain OS=Mus musculus GN=Tubb2a PE=1 SV=1	Tubb2a	28	335	2	99	EIVHIQAGQCGNQIGAK	Carbamidomethyl(C)@10		-0.0010737	1821.91	608.312	1821.92	608.312	3
55.69	55.69	57.3	Q7TMM9|TBB2A_MOUSE	Tubulin beta-2A chain OS=Mus musculus GN=Tubb2a PE=1 SV=1	Tubb2a	28	335	2	99	TAVCDIPPR	Carbamidomethyl(C)@4		0.0024161	1027.51	514.764	1027.51	514.763	2
55.69	55.69	57.3	Q7TMM9|TBB2A_MOUSE	Tubulin beta-2A chain OS=Mus musculus GN=Tubb2a PE=1 SV=1	Tubb2a	28	335	2	99	NSSYFVEWIPNNVK	Deamidated(N)@1		0.000784794	1696.81	849.413	1696.81	849.412	2
55.69	55.69	57.3	Q7TMM9|TBB2A_MOUSE	Tubulin beta-2A chain OS=Mus musculus GN=Tubb2a PE=1 SV=1	Tubb2a	28	335	2	99	NMMAACDPR	Deamidated(N)@1; Carbamidomethyl(C)@6		0.00126168	1065.41	533.71	1065.4	533.709	2
55.69	55.69	57.3	Q7TMM9|TBB2A_MOUSE	Tubulin beta-2A chain OS=Mus musculus GN=Tubb2a PE=1 SV=1	Tubb2a	28	335	2	99	EVDEQMLNVQNK	Glu->pyro-Glu@N-term		0.000685977	1427.67	714.843	1427.67	714.843	2
55.69	55.69	57.3	Q7TMM9|TBB2A_MOUSE	Tubulin beta-2A chain OS=Mus musculus GN=Tubb2a PE=1 SV=1	Tubb2a	28	335	2	99	MREIVHIQAGQCGNQIGAK	Oxidation(M)@1; Carbamidomethyl(C)@12	missed R-E@2	0.00849573	2125.06	532.272	2125.05	532.27	4
55.69	55.69	57.3	Q7TMM9|TBB2A_MOUSE	Tubulin beta-2A chain OS=Mus musculus GN=Tubb2a PE=1 SV=1	Tubb2a	28	335	2	99	LHFFMPGFAPLTSR	Oxidation(M)@5		-0.00466686	1635.82	546.28	1635.82	546.282	3
55.69	55.69	57.3	Q7TMM9|TBB2A_MOUSE	Tubulin beta-2A chain OS=Mus musculus GN=Tubb2a PE=1 SV=1	Tubb2a	28	335	2	99	IMNTFSVMPSPK	Oxidation(M)@8		0.00241827	1366.66	684.34	1366.66	684.339	2
55.69	55.69	57.3	Q7TMM9|TBB2A_MOUSE	Tubulin beta-2A chain OS=Mus musculus GN=Tubb2a PE=1 SV=1	Tubb2a	28	335	2	99	AILVDLEPGTMDSVR			0.00239477	1614.83	539.284	1614.83	539.284	3
55.69	55.69	57.3	Q7TMM9|TBB2A_MOUSE	Tubulin beta-2A chain OS=Mus musculus GN=Tubb2a PE=1 SV=1	Tubb2a	28	335	2	99	ALTVPELTQQMFDSK			-0.00320792	1706.85	569.958	1706.85	569.959	3
55.69	55.69	57.3	Q7TMM9|TBB2A_MOUSE	Tubulin beta-2A chain OS=Mus musculus GN=Tubb2a PE=1 SV=1	Tubb2a	28	335	2	99	FFMPGFAPLTSR		cleaved H-F@N-term	-0.000625114	1369.68	685.85	1369.69	685.85	2
55.69	55.69	57.3	Q7TMM9|TBB2A_MOUSE	Tubulin beta-2A chain OS=Mus musculus GN=Tubb2a PE=1 SV=1	Tubb2a	28	335	2	99	FPGQLNADLR			-0.00300146	1129.59	565.8	1129.59	565.801	2
55.69	55.69	57.3	Q7TMM9|TBB2A_MOUSE	Tubulin beta-2A chain OS=Mus musculus GN=Tubb2a PE=1 SV=1	Tubb2a	28	335	2	99	FPGQLNADLRK		missed R-K@10	-4.6559e-05	1257.68	420.235	1257.68	420.235	3
55.69	55.69	57.3	Q7TMM9|TBB2A_MOUSE	Tubulin beta-2A chain OS=Mus musculus GN=Tubb2a PE=1 SV=1	Tubb2a	28	335	2	99	IGNSTAIQELFK		cleaved F-I@N-term	0.000686259	1319.71	660.862	1319.71	660.862	2
55.69	55.69	57.3	Q7TMM9|TBB2A_MOUSE	Tubulin beta-2A chain OS=Mus musculus GN=Tubb2a PE=1 SV=1	Tubb2a	28	335	2	99	INVYYNEAAGNK			-0.0040635	1354.65	678.331	1354.65	678.333	2
55.69	55.69	57.3	Q7TMM9|TBB2A_MOUSE	Tubulin beta-2A chain OS=Mus musculus GN=Tubb2a PE=1 SV=1	Tubb2a	28	335	2	99	IREEYPDR		missed R-E@2	0.00216483	1076.53	539.271	1076.53	539.27	2
55.69	55.69	57.3	Q7TMM9|TBB2A_MOUSE	Tubulin beta-2A chain OS=Mus musculus GN=Tubb2a PE=1 SV=1	Tubb2a	28	335	2	99	ISEQFTAMFR			-0.00131549	1228.59	615.302	1228.59	615.303	2
55.69	55.69	57.3	Q7TMM9|TBB2A_MOUSE	Tubulin beta-2A chain OS=Mus musculus GN=Tubb2a PE=1 SV=1	Tubb2a	28	335	2	99	KLAVNMVPFPR		missed K-L@1	-0.00124699	1270.72	636.368	1270.72	636.368	2
55.69	55.69	57.3	Q7TMM9|TBB2A_MOUSE	Tubulin beta-2A chain OS=Mus musculus GN=Tubb2a PE=1 SV=1	Tubb2a	28	335	2	99	LAVNMVPFPR			0.000160443	1142.63	572.321	1142.63	572.321	2
55.69	55.69	57.3	Q7TMM9|TBB2A_MOUSE	Tubulin beta-2A chain OS=Mus musculus GN=Tubb2a PE=1 SV=1	Tubb2a	28	335	2	99	MSATFIGNSTAIQELFK			0.00141063	1856.94	929.475	1856.93	929.474	2
55.69	55.69	57.3	Q7TMM9|TBB2A_MOUSE	Tubulin beta-2A chain OS=Mus musculus GN=Tubb2a PE=1 SV=1	Tubb2a	28	335	2	99	MSMKEVDEQMLNVQNK		missed K-E@4	-0.00902934	1922.88	641.968	1922.89	641.971	3
55.69	55.69	57.3	Q7TMM9|TBB2A_MOUSE	Tubulin beta-2A chain OS=Mus musculus GN=Tubb2a PE=1 SV=1	Tubb2a	28	335	2	99	SLGGGTGSGMGTLLISK		cleaved H-S@N-term	-0.000691534	1534.8	768.408	1534.8	768.409	2
55.69	55.69	57.3	Q7TMM9|TBB2A_MOUSE	Tubulin beta-2A chain OS=Mus musculus GN=Tubb2a PE=1 SV=1	Tubb2a	28	335	2	99	STAIQELFK		cleaved N-S@N-term	-0.00405174	1035.56	518.785	1035.56	518.787	2
55.69	55.69	57.3	Q7TMM9|TBB2A_MOUSE	Tubulin beta-2A chain OS=Mus musculus GN=Tubb2a PE=1 SV=1	Tubb2a	28	335	2	99	VSDTVVEPYNATL		cleaved L-S@C-term	-0.00819492	1406.68	704.35	1406.69	704.354	2
55.69	55.69	57.3	Q7TMM9|TBB2A_MOUSE	Tubulin beta-2A chain OS=Mus musculus GN=Tubb2a PE=1 SV=1	Tubb2a	28	335	2	99	VSDTVVEPYNATLSVH		cleaved H-Q@C-term	0.00189087	1729.85	865.934	1729.85	865.933	2
55.69	55.69	57.3	Q7TMM9|TBB2A_MOUSE	Tubulin beta-2A chain OS=Mus musculus GN=Tubb2a PE=1 SV=1	Tubb2a	28	335	2	99	YLTVAAIFR			-0.00273212	1052.6	527.307	1052.6	527.308	2
55.69	55.69	57.3	Q7TMM9|TBB2A_MOUSE	Tubulin beta-2A chain OS=Mus musculus GN=Tubb2a PE=1 SV=1	Tubb2a	28	335	1.92082	99	INVYYNEAAGNKYVPR		missed K-Y@12	0.000671146	1869.94	624.32	1869.94	624.32	3
55.69	55.69	57.3	Q7TMM9|TBB2A_MOUSE	Tubulin beta-2A chain OS=Mus musculus GN=Tubb2a PE=1 SV=1	Tubb2a	28	335	1.45593	99	GHYTEGAELVDSVLDVVR			-0.995919	1956.98	653.333	1957.97	653.665	3
54.41	54.41	80.61	P48316|GA45A_MOUSE	Growth arrest and DNA damage-inducible protein GADD45 alpha OS=Mus musculus GN=Gadd45a PE=1 SV=1	Gadd45a	30	335	1.19382	99	CVLVTNPH	Carbamidomethyl(C)@1	cleaved H-C@N-term; cleaved H-S@C-term	0.00147162	938.466	470.24	938.464	470.239	2
54.41	54.41	80.61	P48316|GA45A_MOUSE	Growth arrest and DNA damage-inducible protein GADD45 alpha OS=Mus musculus GN=Gadd45a PE=1 SV=1	Gadd45a	30	335	2	99	LLNVDPDNVVLC	Carbamidomethyl(C)@12	cleaved C-L@C-term	-0.00107236	1369.69	685.852	1369.69	685.853	2
54.41	54.41	80.61	P48316|GA45A_MOUSE	Growth arrest and DNA damage-inducible protein GADD45 alpha OS=Mus musculus GN=Gadd45a PE=1 SV=1	Gadd45a	30	335	2	99	LLNVDPDNVVLCL	Carbamidomethyl(C)@12	cleaved L-L@C-term	0.000853282	1482.78	742.395	1482.78	742.395	2
54.41	54.41	80.61	P48316|GA45A_MOUSE	Growth arrest and DNA damage-inducible protein GADD45 alpha OS=Mus musculus GN=Gadd45a PE=1 SV=1	Gadd45a	30	335	2	99	LLNVDPDNVVLCLL	Carbamidomethyl(C)@12	cleaved L-A@C-term	-0.00353599	1595.86	798.935	1595.86	798.937	2
54.41	54.41	80.61	P48316|GA45A_MOUSE	Growth arrest and DNA damage-inducible protein GADD45 alpha OS=Mus musculus GN=Gadd45a PE=1 SV=1	Gadd45a	30	335	2	99	LAELLLLENDAGPAESGGAAQTPDLHCVLVTNPH	Carbamidomethyl(C)@27	cleaved H-S@C-term	0.00342112	3521.75	1174.92	3521.75	1174.92	3
54.41	54.41	80.61	P48316|GA45A_MOUSE	Growth arrest and DNA damage-inducible protein GADD45 alpha OS=Mus musculus GN=Gadd45a PE=1 SV=1	Gadd45a	30	335	2	99	DPALSQLICF	Carbamidomethyl(C)@9	cleaved F-C@C-term	-0.00404589	1162.57	582.29	1162.57	582.292	2
54.41	54.41	80.61	P48316|GA45A_MOUSE	Growth arrest and DNA damage-inducible protein GADD45 alpha OS=Mus musculus GN=Gadd45a PE=1 SV=1	Gadd45a	30	335	1.92082	99	DPALSQLIC	Carbamidomethyl(C)@9	cleaved C-F@C-term	0.00116324	1015.5	508.758	1015.5	508.758	2
54.41	54.41	80.61	P48316|GA45A_MOUSE	Growth arrest and DNA damage-inducible protein GADD45 alpha OS=Mus musculus GN=Gadd45a PE=1 SV=1	Gadd45a	30	335	2	99	DPALSQLICFCR	Carbamidomethyl(C)@9; Carbamidomethyl(C)@11		-0.00233051	1478.7	740.357	1478.7	740.358	2
54.41	54.41	80.61	P48316|GA45A_MOUSE	Growth arrest and DNA damage-inducible protein GADD45 alpha OS=Mus musculus GN=Gadd45a PE=1 SV=1	Gadd45a	30	335	2	99	YMDQWVPVINLPER	Oxidation(M)@2; Trp->Kynurenin(W)@5		0.00212659	1778.87	593.963	1778.87	593.963	3
54.41	54.41	80.61	P48316|GA45A_MOUSE	Growth arrest and DNA damage-inducible protein GADD45 alpha OS=Mus musculus GN=Gadd45a PE=1 SV=1	Gadd45a	30	335	1.52288	99	ERMDTVGDALEEVLSK	Oxidation(M)@3	cleaved T-E@N-term; missed R-M@2	0.0274647	1806.89	904.455	1806.87	904.441	2
54.41	54.41	80.61	P48316|GA45A_MOUSE	Growth arrest and DNA damage-inducible protein GADD45 alpha OS=Mus musculus GN=Gadd45a PE=1 SV=1	Gadd45a	30	335	2	99	DTVGDALEEVLSK		cleaved M-D@N-term	0.0133031	1374.7	688.358	1374.69	688.351	2
54.41	54.41	80.61	P48316|GA45A_MOUSE	Growth arrest and DNA damage-inducible protein GADD45 alpha OS=Mus musculus GN=Gadd45a PE=1 SV=1	Gadd45a	30	335	2	99	LAELLLLENDA		cleaved A-G@C-term	0.00434873	1212.66	607.34	1212.66	607.337	2
54.41	54.41	80.61	P48316|GA45A_MOUSE	Growth arrest and DNA damage-inducible protein GADD45 alpha OS=Mus musculus GN=Gadd45a PE=1 SV=1	Gadd45a	30	335	2	99	LAELLLLENDAGPA		cleaved A-E@C-term	-0.000656855	1437.77	719.893	1437.77	719.893	2
54.41	54.41	80.61	P48316|GA45A_MOUSE	Growth arrest and DNA damage-inducible protein GADD45 alpha OS=Mus musculus GN=Gadd45a PE=1 SV=1	Gadd45a	30	335	2	99	LAELLLLENDAGPAES		cleaved S-G@C-term	0.0209405	1653.87	827.941	1653.85	827.93	2
54.41	54.41	80.61	P48316|GA45A_MOUSE	Growth arrest and DNA damage-inducible protein GADD45 alpha OS=Mus musculus GN=Gadd45a PE=1 SV=1	Gadd45a	30	335	2	99	LAELLLLENDAGPAESG		cleaved G-G@C-term	0.00188792	1710.87	856.442	1710.87	856.441	2
54.41	54.41	80.61	P48316|GA45A_MOUSE	Growth arrest and DNA damage-inducible protein GADD45 alpha OS=Mus musculus GN=Gadd45a PE=1 SV=1	Gadd45a	30	335	2	99	LAELLLLENDAGPAESGG		cleaved G-A@C-term	-0.0182678	1767.87	884.943	1767.89	884.952	2
54.41	54.41	80.61	P48316|GA45A_MOUSE	Growth arrest and DNA damage-inducible protein GADD45 alpha OS=Mus musculus GN=Gadd45a PE=1 SV=1	Gadd45a	30	335	2	99	LAELLLLENDAGPAESGGAA		cleaved A-Q@C-term	0.00411142	1909.97	955.991	1909.96	955.989	2
54.41	54.41	80.61	P48316|GA45A_MOUSE	Growth arrest and DNA damage-inducible protein GADD45 alpha OS=Mus musculus GN=Gadd45a PE=1 SV=1	Gadd45a	30	335	2	99	LAELLLLENDAGPAESGGAAQ		cleaved Q-T@C-term	0.00398137	2038.03	680.349	2038.02	680.348	3
54.41	54.41	80.61	P48316|GA45A_MOUSE	Growth arrest and DNA damage-inducible protein GADD45 alpha OS=Mus musculus GN=Gadd45a PE=1 SV=1	Gadd45a	30	335	2	99	LAELLLLENDAGPAESGGAAQTPDLH		cleaved H-C@C-term	-0.00105272	2601.29	868.104	2601.29	868.105	3
54.41	54.41	80.61	P48316|GA45A_MOUSE	Growth arrest and DNA damage-inducible protein GADD45 alpha OS=Mus musculus GN=Gadd45a PE=1 SV=1	Gadd45a	30	335	2	99	LLNVDPDNVVL		cleaved L-C@C-term	-0.00173035	1209.66	605.837	1209.66	605.838	2
54.41	54.41	80.61	P48316|GA45A_MOUSE	Growth arrest and DNA damage-inducible protein GADD45 alpha OS=Mus musculus GN=Gadd45a PE=1 SV=1	Gadd45a	30	335	2	99	MDTVGDALEEVLSK			-0.00174389	1505.73	753.87	1505.73	753.871	2
54.41	54.41	80.61	P48316|GA45A_MOUSE	Growth arrest and DNA damage-inducible protein GADD45 alpha OS=Mus musculus GN=Gadd45a PE=1 SV=1	Gadd45a	30	335	2	99	TITVGVYEAAK			-0.00305519	1150.62	576.317	1150.62	576.319	2
54.41	54.41	80.61	P48316|GA45A_MOUSE	Growth arrest and DNA damage-inducible protein GADD45 alpha OS=Mus musculus GN=Gadd45a PE=1 SV=1	Gadd45a	30	335	2	99	TLEEFSAAEQK		cleaved M-T@N-term	0.00486978	1251.6	626.809	1251.6	626.806	2
54.41	54.41	80.61	P48316|GA45A_MOUSE	Growth arrest and DNA damage-inducible protein GADD45 alpha OS=Mus musculus GN=Gadd45a PE=1 SV=1	Gadd45a	30	335	2	99	TVGDALEEVLSK		cleaved D-T@N-term	0.000193761	1259.66	630.838	1259.66	630.838	2
50.79	50.79	44.12	Q03265|ATPA_MOUSE	ATP synthase subunit alpha, mitochondrial OS=Mus musculus GN=Atp5a1 PE=1 SV=1	Atp5a1	24	136	1.5376	99	QKTGTAEMSSILEER	Deamidated(Q)@1	cleaved L-Q@N-term; missed K-T@2	-0.00554183	1679.8	560.94	1679.8	560.942	3
50.79	50.79	44.12	Q03265|ATPA_MOUSE	ATP synthase subunit alpha, mitochondrial OS=Mus musculus GN=Atp5a1 PE=1 SV=1	Atp5a1	24	136	1.95861	99	QMSLLLR	Gln->pyro-Glu@N-term		-0.00196651	842.466	422.24	842.468	422.241	2
50.79	50.79	44.12	Q03265|ATPA_MOUSE	ATP synthase subunit alpha, mitochondrial OS=Mus musculus GN=Atp5a1 PE=1 SV=1	Atp5a1	24	136	2	99	AVDSLVPIGR			-0.00243456	1025.58	513.8	1025.59	513.801	2
50.79	50.79	44.12	Q03265|ATPA_MOUSE	ATP synthase subunit alpha, mitochondrial OS=Mus musculus GN=Atp5a1 PE=1 SV=1	Atp5a1	24	136	2	99	EAYPGDVFYLHSR			0.000812332	1552.73	518.585	1552.73	518.584	3
50.79	50.79	44.12	Q03265|ATPA_MOUSE	ATP synthase subunit alpha, mitochondrial OS=Mus musculus GN=Atp5a1 PE=1 SV=1	Atp5a1	24	136	2	99	EIVTNFLAGFEP			0.000444482	1335.67	668.843	1335.67	668.843	2
50.79	50.79	44.12	Q03265|ATPA_MOUSE	ATP synthase subunit alpha, mitochondrial OS=Mus musculus GN=Atp5a1 PE=1 SV=1	Atp5a1	24	136	2	99	FNDGTDEK			-0.000391578	924.382	463.198	924.383	463.199	2
50.79	50.79	44.12	Q03265|ATPA_MOUSE	ATP synthase subunit alpha, mitochondrial OS=Mus musculus GN=Atp5a1 PE=1 SV=1	Atp5a1	24	136	2	99	GMSLNLEPDNVGVVVFGNDK			-0.0206242	2103.01	702.011	2103.03	702.018	3
50.79	50.79	44.12	Q03265|ATPA_MOUSE	ATP synthase subunit alpha, mitochondrial OS=Mus musculus GN=Atp5a1 PE=1 SV=1	Atp5a1	24	136	2	99	GYLDKLEPSK		missed K-L@5	0.00342551	1148.61	575.313	1148.61	575.311	2
50.79	50.79	44.12	Q03265|ATPA_MOUSE	ATP synthase subunit alpha, mitochondrial OS=Mus musculus GN=Atp5a1 PE=1 SV=1	Atp5a1	24	136	2	99	HALIIYDDLSK			-0.00515825	1286.68	644.348	1286.69	644.351	2
50.79	50.79	44.12	Q03265|ATPA_MOUSE	ATP synthase subunit alpha, mitochondrial OS=Mus musculus GN=Atp5a1 PE=1 SV=1	Atp5a1	24	136	2	99	ILGADTSVDLEETGR			0.00011345	1574.78	788.397	1574.78	788.397	2
50.79	50.79	44.12	Q03265|ATPA_MOUSE	ATP synthase subunit alpha, mitochondrial OS=Mus musculus GN=Atp5a1 PE=1 SV=1	Atp5a1	24	136	2	99	ISVREPMQTGIK		missed R-E@4	0.00342155	1357.74	453.588	1357.74	453.587	3
50.79	50.79	44.12	Q03265|ATPA_MOUSE	ATP synthase subunit alpha, mitochondrial OS=Mus musculus GN=Atp5a1 PE=1 SV=1	Atp5a1	24	136	2	99	KTGTAEMSSILEER		cleaved Q-K@N-term; missed K-T@1	-0.0158726	1550.75	517.922	1550.76	517.928	3
50.79	50.79	44.12	Q03265|ATPA_MOUSE	ATP synthase subunit alpha, mitochondrial OS=Mus musculus GN=Atp5a1 PE=1 SV=1	Atp5a1	24	136	2	99	LELAQYR			-0.00137663	891.48	446.747	891.481	446.748	2
50.79	50.79	44.12	Q03265|ATPA_MOUSE	ATP synthase subunit alpha, mitochondrial OS=Mus musculus GN=Atp5a1 PE=1 SV=1	Atp5a1	24	136	2	99	LKEIVTNFLAGFEP		missed K-E@2	-0.00437355	1576.85	789.43	1576.85	789.432	2
50.79	50.79	44.12	Q03265|ATPA_MOUSE	ATP synthase subunit alpha, mitochondrial OS=Mus musculus GN=Atp5a1 PE=1 SV=1	Atp5a1	24	136	2	99	LTDADAMK			-0.000136315	863.406	432.71	863.406	432.71	2
50.79	50.79	44.12	Q03265|ATPA_MOUSE	ATP synthase subunit alpha, mitochondrial OS=Mus musculus GN=Atp5a1 PE=1 SV=1	Atp5a1	24	136	2	99	NVQAEEMVEFSSGLK			0.000999358	1666.79	834.401	1666.79	834.401	2
50.79	50.79	44.12	Q03265|ATPA_MOUSE	ATP synthase subunit alpha, mitochondrial OS=Mus musculus GN=Atp5a1 PE=1 SV=1	Atp5a1	24	136	2	99	RLTDADAMK		missed R-L@1	-0.00101681	1019.51	510.76	1019.51	510.761	2
50.79	50.79	44.12	Q03265|ATPA_MOUSE	ATP synthase subunit alpha, mitochondrial OS=Mus musculus GN=Atp5a1 PE=1 SV=1	Atp5a1	24	136	2	99	STVAQLVK			-0.000158191	844.502	423.258	844.502	423.258	2
50.79	50.79	44.12	Q03265|ATPA_MOUSE	ATP synthase subunit alpha, mitochondrial OS=Mus musculus GN=Atp5a1 PE=1 SV=1	Atp5a1	24	136	2	99	TGAIVDVPVGEELLGR			0.000454961	1623.88	812.949	1623.88	812.949	2
50.79	50.79	44.12	Q03265|ATPA_MOUSE	ATP synthase subunit alpha, mitochondrial OS=Mus musculus GN=Atp5a1 PE=1 SV=1	Atp5a1	24	136	2	99	TGTAEMSSILEER			0.000598499	1422.67	712.341	1422.67	712.34	2
50.79	50.79	44.12	Q03265|ATPA_MOUSE	ATP synthase subunit alpha, mitochondrial OS=Mus musculus GN=Atp5a1 PE=1 SV=1	Atp5a1	24	136	2	99	TSIAIDTIINQK			-0.00209348	1315.73	658.874	1315.73	658.875	2
50.79	50.79	44.12	Q03265|ATPA_MOUSE	ATP synthase subunit alpha, mitochondrial OS=Mus musculus GN=Atp5a1 PE=1 SV=1	Atp5a1	24	136	2	99	VLSIGDGIAR			-0.00279971	999.568	500.791	999.571	500.793	2
50.79	50.79	44.12	Q03265|ATPA_MOUSE	ATP synthase subunit alpha, mitochondrial OS=Mus musculus GN=Atp5a1 PE=1 SV=1	Atp5a1	24	136	2	99	VVDALGNAIDGK			-0.00482354	1170.62	586.317	1170.62	586.32	2
50.79	50.79	44.12	Q03265|ATPA_MOUSE	ATP synthase subunit alpha, mitochondrial OS=Mus musculus GN=Atp5a1 PE=1 SV=1	Atp5a1	24	136	2	99	VVDALGNAIDGKGPIGSK		missed K-G@12	0.00316047	1709.93	570.985	1709.93	570.984	3
49.82	49.82	66.31	P68134|ACTS_MOUSE	Actin, alpha skeletal muscle OS=Mus musculus GN=Acta1 PE=1 SV=1	Acta1	21	208	2	99	LCYVALDFENEMATAASSSSLEK	Carbamidomethyl(C)@2		0.000240284	2535.15	846.058	2535.15	846.058	3
49.82	49.82	66.31	P68134|ACTS_MOUSE	Actin, alpha skeletal muscle OS=Mus musculus GN=Acta1 PE=1 SV=1	Acta1	21	208	2	99	QEYDEAGPSIVHR	Gln->pyro-Glu@N-term		-0.00146557	1482.67	742.343	1482.67	742.344	2
49.82	49.82	66.31	P68134|ACTS_MOUSE	Actin, alpha skeletal muscle OS=Mus musculus GN=Acta1 PE=1 SV=1	Acta1	21	208	2	99	AVFPSIVGRPR			-0.00160265	1197.7	599.856	1197.7	599.856	2
49.82	49.82	66.31	P68134|ACTS_MOUSE	Actin, alpha skeletal muscle OS=Mus musculus GN=Acta1 PE=1 SV=1	Acta1	21	208	2	99	DLYANNVMSGGTTMYPGIADR			-0.00197262	2245.01	749.345	2245.01	749.345	3
49.82	49.82	66.31	P68134|ACTS_MOUSE	Actin, alpha skeletal muscle OS=Mus musculus GN=Acta1 PE=1 SV=1	Acta1	21	208	2	99	DSYVGDEAQSK			0.00150965	1197.52	599.765	1197.52	599.765	2
49.82	49.82	66.31	P68134|ACTS_MOUSE	Actin, alpha skeletal muscle OS=Mus musculus GN=Acta1 PE=1 SV=1	Acta1	21	208	2	99	DSYVGDEAQSKR		missed K-R@11	0.00528745	1353.62	452.214	1353.62	452.213	3
49.82	49.82	66.31	P68134|ACTS_MOUSE	Actin, alpha skeletal muscle OS=Mus musculus GN=Acta1 PE=1 SV=1	Acta1	21	208	2	99	EITALAPSTMK			-0.00291262	1160.61	581.311	1160.61	581.313	2
49.82	49.82	66.31	P68134|ACTS_MOUSE	Actin, alpha skeletal muscle OS=Mus musculus GN=Acta1 PE=1 SV=1	Acta1	21	208	2	99	GYSFVTTAER			-0.00225765	1129.54	565.776	1129.54	565.777	2
49.82	49.82	66.31	P68134|ACTS_MOUSE	Actin, alpha skeletal muscle OS=Mus musculus GN=Acta1 PE=1 SV=1	Acta1	21	208	2	99	HQGVMVGMGQK			0.00302248	1170.57	586.291	1170.56	586.289	2
49.82	49.82	66.31	P68134|ACTS_MOUSE	Actin, alpha skeletal muscle OS=Mus musculus GN=Acta1 PE=1 SV=1	Acta1	21	208	2	99	IIAPPERK		missed R-K@7	0.00183037	922.562	462.288	922.56	462.287	2
49.82	49.82	66.31	P68134|ACTS_MOUSE	Actin, alpha skeletal muscle OS=Mus musculus GN=Acta1 PE=1 SV=1	Acta1	21	208	2	99	KDLYANNVMSGGTTMYPGIADR		missed K-D@1	0.00436717	2373.11	792.045	2373.11	792.044	3
49.82	49.82	66.31	P68134|ACTS_MOUSE	Actin, alpha skeletal muscle OS=Mus musculus GN=Acta1 PE=1 SV=1	Acta1	21	208	2	99	RVAPEEHPTLLTEAPLNPK		cleaved L-R@N-term; missed R-V@1	0.00592992	2111.14	704.722	2111.14	704.72	3
49.82	49.82	66.31	P68134|ACTS_MOUSE	Actin, alpha skeletal muscle OS=Mus musculus GN=Acta1 PE=1 SV=1	Acta1	21	208	2	99	SGGTTMYPGIADR		cleaved M-S@N-term	0.00193049	1324.61	663.312	1324.61	663.311	2
49.82	49.82	66.31	P68134|ACTS_MOUSE	Actin, alpha skeletal muscle OS=Mus musculus GN=Acta1 PE=1 SV=1	Acta1	21	208	2	99	SYELPDGQVITIGNER			-0.0012517	1789.88	597.635	1789.88	597.635	3
49.82	49.82	66.31	P68134|ACTS_MOUSE	Actin, alpha skeletal muscle OS=Mus musculus GN=Acta1 PE=1 SV=1	Acta1	21	208	2	99	TTGIVLDSGDGVTH		cleaved H-N@C-term	-0.00302724	1370.66	686.34	1370.67	686.341	2
49.82	49.82	66.31	P68134|ACTS_MOUSE	Actin, alpha skeletal muscle OS=Mus musculus GN=Acta1 PE=1 SV=1	Acta1	21	208	2	99	TTGIVLDSGDGVTHNVPIYEGYALPH		cleaved H-A@C-term	-0.00464992	2724.33	682.091	2724.34	682.092	4
49.82	49.82	66.31	P68134|ACTS_MOUSE	Actin, alpha skeletal muscle OS=Mus musculus GN=Acta1 PE=1 SV=1	Acta1	21	208	2	99	TTGIVLDSGDGVTHNVPIYEGYALPHAIMR			0.0043284	3195.61	799.909	3195.6	799.908	4
49.82	49.82	66.31	P68134|ACTS_MOUSE	Actin, alpha skeletal muscle OS=Mus musculus GN=Acta1 PE=1 SV=1	Acta1	21	208	2	99	VALDFENEMATAASSSSLEK		cleaved Y-V@N-term	0.011269	2098.98	1050.5	2098.97	1050.49	2
49.82	49.82	66.31	P68134|ACTS_MOUSE	Actin, alpha skeletal muscle OS=Mus musculus GN=Acta1 PE=1 SV=1	Acta1	21	208	2	99	VAPEEHPTLLTEAPLNPK			0.00153633	1955.04	652.687	1955.04	652.686	3
48.94	48.94	51.73	P10126|EF1A1_MOUSE	Elongation factor 1-alpha 1 OS=Mus musculus GN=Eef1a1 PE=1 SV=3	Eef1a1	26	171	2	99	CVESFSDYPPLGR	Carbamidomethyl(C)@1	cleaved M-C@N-term	0.000631152	1525.69	763.851	1525.69	763.851	2
48.94	48.94	51.73	P10126|EF1A1_MOUSE	Elongation factor 1-alpha 1 OS=Mus musculus GN=Eef1a1 PE=1 SV=3	Eef1a1	26	171	2	99	SGDAAIVDMVPGKPMCVESFSDYPPLGR	Carbamidomethyl(C)@16		-0.00469372	2994.39	999.136	2994.39	999.138	3
48.94	48.94	51.73	P10126|EF1A1_MOUSE	Elongation factor 1-alpha 1 OS=Mus musculus GN=Eef1a1 PE=1 SV=3	Eef1a1	26	171	2	99	QLIVGVNK	Gln->pyro-Glu@N-term		-0.00225443	852.505	427.26	852.507	427.261	2
48.94	48.94	51.73	P10126|EF1A1_MOUSE	Elongation factor 1-alpha 1 OS=Mus musculus GN=Eef1a1 PE=1 SV=3	Eef1a1	26	171	1.95861	99	EVSTYIK	Glu->pyro-Glu@N-term		0.01392	820.447	411.231	820.433	411.224	2
48.94	48.94	51.73	P10126|EF1A1_MOUSE	Elongation factor 1-alpha 1 OS=Mus musculus GN=Eef1a1 PE=1 SV=3	Eef1a1	26	171	2	99	NMITGTSQADCAVLIVAAGVGEFEAGISK	Oxidation(M)@2; Carbamidomethyl(C)@11		-0.00245243	2924.42	975.815	2924.43	975.816	3
48.94	48.94	51.73	P10126|EF1A1_MOUSE	Elongation factor 1-alpha 1 OS=Mus musculus GN=Eef1a1 PE=1 SV=3	Eef1a1	26	171	1.85387	99	QLIVGVNKMDSTEPPYSQK	Oxidation(M)@9	missed K-M@8	0.00809927	2149.08	717.367	2149.07	717.365	3
48.94	48.94	51.73	P10126|EF1A1_MOUSE	Elongation factor 1-alpha 1 OS=Mus musculus GN=Eef1a1 PE=1 SV=3	Eef1a1	26	171	2	99	EHALLAYTLGVK			0.000762529	1313.74	657.875	1313.73	657.874	2
48.94	48.94	51.73	P10126|EF1A1_MOUSE	Elongation factor 1-alpha 1 OS=Mus musculus GN=Eef1a1 PE=1 SV=3	Eef1a1	26	171	2	99	EVSTYIKK		missed K-K@7	0.00286437	966.542	484.278	966.539	484.277	2
48.94	48.94	51.73	P10126|EF1A1_MOUSE	Elongation factor 1-alpha 1 OS=Mus musculus GN=Eef1a1 PE=1 SV=3	Eef1a1	26	171	2	99	IGGIGTVPVGR			-0.000563694	1024.6	513.308	1024.6	513.309	2
48.94	48.94	51.73	P10126|EF1A1_MOUSE	Elongation factor 1-alpha 1 OS=Mus musculus GN=Eef1a1 PE=1 SV=3	Eef1a1	26	171	2	99	LPLQDVYK			-0.00307903	974.541	488.278	974.544	488.279	2
48.94	48.94	51.73	P10126|EF1A1_MOUSE	Elongation factor 1-alpha 1 OS=Mus musculus GN=Eef1a1 PE=1 SV=3	Eef1a1	26	171	2	99	MDSTEPPYSQK			0.00333087	1281.56	641.786	1281.55	641.785	2
48.94	48.94	51.73	P10126|EF1A1_MOUSE	Elongation factor 1-alpha 1 OS=Mus musculus GN=Eef1a1 PE=1 SV=3	Eef1a1	26	171	2	99	MDSTEPPYSQKR		missed K-R@11	0.00421394	1437.66	480.227	1437.66	480.226	3
48.94	48.94	51.73	P10126|EF1A1_MOUSE	Elongation factor 1-alpha 1 OS=Mus musculus GN=Eef1a1 PE=1 SV=3	Eef1a1	26	171	2	99	PLRLPLQDVYK		cleaved K-P@N-term; missed R-L@3	0.00779695	1340.79	447.937	1340.78	447.934	3
48.94	48.94	51.73	P10126|EF1A1_MOUSE	Elongation factor 1-alpha 1 OS=Mus musculus GN=Eef1a1 PE=1 SV=3	Eef1a1	26	171	2	99	QTVAVGVIK			-0.000336902	913.559	457.787	913.56	457.787	2
48.94	48.94	51.73	P10126|EF1A1_MOUSE	Elongation factor 1-alpha 1 OS=Mus musculus GN=Eef1a1 PE=1 SV=3	Eef1a1	26	171	2	99	RYEEIVK		missed R-Y@1	0.00107648	935.509	468.762	935.508	468.761	2
48.94	48.94	51.73	P10126|EF1A1_MOUSE	Elongation factor 1-alpha 1 OS=Mus musculus GN=Eef1a1 PE=1 SV=3	Eef1a1	26	171	2	99	SGDAAIVDMVPGK		cleaved K-P@C-term	-0.0069653	1258.62	630.315	1258.62	630.319	2
48.94	48.94	51.73	P10126|EF1A1_MOUSE	Elongation factor 1-alpha 1 OS=Mus musculus GN=Eef1a1 PE=1 SV=3	Eef1a1	26	171	2	99	SGDAAIVDMVPGKPM		cleaved M-C@C-term	0.000898837	1486.72	744.366	1486.72	744.365	2
48.94	48.94	51.73	P10126|EF1A1_MOUSE	Elongation factor 1-alpha 1 OS=Mus musculus GN=Eef1a1 PE=1 SV=3	Eef1a1	26	171	2	99	STTTGHLIYK			0.00413491	1119.6	560.806	1119.59	560.803	2
48.94	48.94	51.73	P10126|EF1A1_MOUSE	Elongation factor 1-alpha 1 OS=Mus musculus GN=Eef1a1 PE=1 SV=3	Eef1a1	26	171	2	99	THINIVVIGHVDSGK			-0.00686936	1587.87	530.296	1587.87	530.298	3
48.94	48.94	51.73	P10126|EF1A1_MOUSE	Elongation factor 1-alpha 1 OS=Mus musculus GN=Eef1a1 PE=1 SV=3	Eef1a1	26	171	2	99	TIEKFEK		missed K-F@4	0.00104188	893.487	447.751	893.486	447.75	2
48.94	48.94	51.73	P10126|EF1A1_MOUSE	Elongation factor 1-alpha 1 OS=Mus musculus GN=Eef1a1 PE=1 SV=3	Eef1a1	26	171	2	99	VETGVLKPGMVVTF		cleaved F-A@C-term	0.00176213	1475.81	738.911	1475.81	738.91	2
48.94	48.94	51.73	P10126|EF1A1_MOUSE	Elongation factor 1-alpha 1 OS=Mus musculus GN=Eef1a1 PE=1 SV=3	Eef1a1	26	171	2	99	VETGVLKPGMVVTFAPVNVTTEVK			-0.00312128	2514.37	629.601	2514.38	629.601	4
48.94	48.94	51.73	P10126|EF1A1_MOUSE	Elongation factor 1-alpha 1 OS=Mus musculus GN=Eef1a1 PE=1 SV=3	Eef1a1	26	171	2	99	YYVTIIDAPGHR			-0.00212716	1403.72	468.913	1403.72	468.914	3
48.94	48.94	51.73	P10126|EF1A1_MOUSE	Elongation factor 1-alpha 1 OS=Mus musculus GN=Eef1a1 PE=1 SV=3	Eef1a1	26	171	1.21467	99	APVNVTTEVK		cleaved F-A@N-term	-0.00119319	1056.58	529.297	1056.58	529.298	2
46.35	46.35	57.65	P68369|TBA1A_MOUSE	Tubulin alpha-1A chain OS=Mus musculus GN=Tuba1a PE=1 SV=1	Tuba1a	23	147	1.50864	99	MVDNEAIYDICR	Carbamidomethyl(C)@11	cleaved F-M@N-term	0.0044471	1497.66	749.839	1497.66	749.837	2
46.35	46.35	57.65	P68369|TBA1A_MOUSE	Tubulin alpha-1A chain OS=Mus musculus GN=Tuba1a PE=1 SV=1	Tuba1a	23	147	2	99	AVCMLSNTTAIAEAWAR	Carbamidomethyl(C)@3		-0.000940932	1863.9	932.955	1863.9	932.956	2
46.35	46.35	57.65	P68369|TBA1A_MOUSE	Tubulin alpha-1A chain OS=Mus musculus GN=Tuba1a PE=1 SV=1	Tuba1a	23	147	2	99	YMACCLLYR	Carbamidomethyl(C)@4; Carbamidomethyl(C)@5		-0.000421485	1248.54	625.28	1248.55	625.28	2
46.35	46.35	57.65	P68369|TBA1A_MOUSE	Tubulin alpha-1A chain OS=Mus musculus GN=Tuba1a PE=1 SV=1	Tuba1a	23	147	2	99	TIQFVDWCPTGFK	Carbamidomethyl(C)@8		-0.000954754	1597.76	799.887	1597.76	799.887	2
46.35	46.35	57.65	P68369|TBA1A_MOUSE	Tubulin alpha-1A chain OS=Mus musculus GN=Tuba1a PE=1 SV=1	Tuba1a	23	147	2	99	QLFHPEQLITGKEDAANNYAR	Gln->pyro-Glu@N-term	missed K-E@12	-0.00372937	2397.17	800.063	2397.17	800.064	3
46.35	46.35	57.65	P68369|TBA1A_MOUSE	Tubulin alpha-1A chain OS=Mus musculus GN=Tuba1a PE=1 SV=1	Tuba1a	23	147	1.20066	99	FDLMYAK	Oxidation(M)@4		0.00187242	902.423	452.219	902.421	452.218	2
46.35	46.35	57.65	P68369|TBA1A_MOUSE	Tubulin alpha-1A chain OS=Mus musculus GN=Tuba1a PE=1 SV=1	Tuba1a	23	147	2	99	AVFVDLEPTVIDEVR			-0.00280503	1700.9	567.972	1700.9	567.973	3
46.35	46.35	57.65	P68369|TBA1A_MOUSE	Tubulin alpha-1A chain OS=Mus musculus GN=Tuba1a PE=1 SV=1	Tuba1a	23	147	2	99	DVNAAIATIK			-0.00316457	1014.57	508.291	1014.57	508.293	2
46.35	46.35	57.65	P68369|TBA1A_MOUSE	Tubulin alpha-1A chain OS=Mus musculus GN=Tuba1a PE=1 SV=1	Tuba1a	23	147	2	99	DYEEVGVDSVEGEGEEEGEEY			0.0118578	2347.91	1174.96	2347.9	1174.96	2
46.35	46.35	57.65	P68369|TBA1A_MOUSE	Tubulin alpha-1A chain OS=Mus musculus GN=Tuba1a PE=1 SV=1	Tuba1a	23	147	2	99	EDAANNYAR			0.00178457	1022.44	512.229	1022.44	512.228	2
46.35	46.35	57.65	P68369|TBA1A_MOUSE	Tubulin alpha-1A chain OS=Mus musculus GN=Tuba1a PE=1 SV=1	Tuba1a	23	147	2	99	EDMAALEK			0.000429909	905.417	453.716	905.416	453.715	2
46.35	46.35	57.65	P68369|TBA1A_MOUSE	Tubulin alpha-1A chain OS=Mus musculus GN=Tuba1a PE=1 SV=1	Tuba1a	23	147	2	99	EDMAALEKDYEEVGVDSVEGEGEEEGEEY		missed K-D@8	0.00511166	3235.31	1079.44	3235.3	1079.44	3
46.35	46.35	57.65	P68369|TBA1A_MOUSE	Tubulin alpha-1A chain OS=Mus musculus GN=Tuba1a PE=1 SV=1	Tuba1a	23	147	2	99	EIIDLVLDR			-0.00113939	1084.61	543.313	1084.61	543.314	2
46.35	46.35	57.65	P68369|TBA1A_MOUSE	Tubulin alpha-1A chain OS=Mus musculus GN=Tuba1a PE=1 SV=1	Tuba1a	23	147	2	99	IHFPLATYAPVISAEK			-0.0434929	1755.91	586.311	1755.96	586.326	3
46.35	46.35	57.65	P68369|TBA1A_MOUSE	Tubulin alpha-1A chain OS=Mus musculus GN=Tuba1a PE=1 SV=1	Tuba1a	23	147	2	99	LDHKFDLMYAK		missed K-F@4	0.00178792	1379.69	460.905	1379.69	460.904	3
46.35	46.35	57.65	P68369|TBA1A_MOUSE	Tubulin alpha-1A chain OS=Mus musculus GN=Tuba1a PE=1 SV=1	Tuba1a	23	147	2	99	LIGQIVSSITASLR			-0.00702925	1456.85	729.434	1456.86	729.438	2
46.35	46.35	57.65	P68369|TBA1A_MOUSE	Tubulin alpha-1A chain OS=Mus musculus GN=Tuba1a PE=1 SV=1	Tuba1a	23	147	2	99	LSVDYGKK		missed K-K@7	0.000125908	908.497	455.256	908.497	455.256	2
46.35	46.35	57.65	P68369|TBA1A_MOUSE	Tubulin alpha-1A chain OS=Mus musculus GN=Tuba1a PE=1 SV=1	Tuba1a	23	147	2	99	NLDIERPTYTNLNR			-0.00269355	1717.87	573.631	1717.87	573.632	3
46.35	46.35	57.65	P68369|TBA1A_MOUSE	Tubulin alpha-1A chain OS=Mus musculus GN=Tuba1a PE=1 SV=1	Tuba1a	23	147	2	99	QLFHPEQLITGK			-0.00094922	1409.77	705.89	1409.77	705.891	2
46.35	46.35	57.65	P68369|TBA1A_MOUSE	Tubulin alpha-1A chain OS=Mus musculus GN=Tuba1a PE=1 SV=1	Tuba1a	23	147	2	99	TIGGGDDSFNTFFSETGAGK			-0.000274186	2006.89	1004.45	2006.89	1004.45	2
46.35	46.35	57.65	P68369|TBA1A_MOUSE	Tubulin alpha-1A chain OS=Mus musculus GN=Tuba1a PE=1 SV=1	Tuba1a	23	147	2	99	VDLEPTVIDEVR		cleaved F-V@N-term	0.000161849	1383.72	692.87	1383.72	692.87	2
46.35	46.35	57.65	P68369|TBA1A_MOUSE	Tubulin alpha-1A chain OS=Mus musculus GN=Tuba1a PE=1 SV=1	Tuba1a	23	147	2	99	VGINYQPPTVVPGGDLAK			0.00196176	1823.98	609.001	1823.98	609	3
44.67	44.67	51.11	Q8BFR5|EFTU_MOUSE	Elongation factor Tu, mitochondrial OS=Mus musculus GN=Tufm PE=1 SV=1	Tufm	22	80	2	99	GDECELLGHNK	Carbamidomethyl(C)@4		-0.00500919	1270.56	424.526	1270.56	424.528	3
44.67	44.67	51.11	Q8BFR5|EFTU_MOUSE	Elongation factor Tu, mitochondrial OS=Mus musculus GN=Tufm PE=1 SV=1	Tufm	22	80	2	99	KGDECELLGHNK	Carbamidomethyl(C)@5	missed K-G@1	-0.00316779	1398.65	467.225	1398.66	467.226	3
44.67	44.67	51.11	Q8BFR5|EFTU_MOUSE	Elongation factor Tu, mitochondrial OS=Mus musculus GN=Tufm PE=1 SV=1	Tufm	22	80	2	99	QIGVEHVVVYVNK	Gln->pyro-Glu@N-term		-0.00186398	1465.79	733.903	1465.79	733.904	2
44.67	44.67	51.11	Q8BFR5|EFTU_MOUSE	Elongation factor Tu, mitochondrial OS=Mus musculus GN=Tufm PE=1 SV=1	Tufm	22	80	2	99	QPMILEK	Gln->pyro-Glu@N-term		-0.00154877	840.44	421.227	840.442	421.228	2
44.67	44.67	51.11	Q8BFR5|EFTU_MOUSE	Elongation factor Tu, mitochondrial OS=Mus musculus GN=Tufm PE=1 SV=1	Tufm	22	80	2	99	AEAGDNLGALVR			0.00023723	1184.62	593.315	1184.61	593.315	2
44.67	44.67	51.11	Q8BFR5|EFTU_MOUSE	Elongation factor Tu, mitochondrial OS=Mus musculus GN=Tufm PE=1 SV=1	Tufm	22	80	2	99	DKPHVNVGTIGHVDHGK			0.0070444	1808.94	453.241	1808.93	453.239	4
44.67	44.67	51.11	Q8BFR5|EFTU_MOUSE	Elongation factor Tu, mitochondrial OS=Mus musculus GN=Tufm PE=1 SV=1	Tufm	22	80	2	99	DLDKPFLLPVESVYSIPGR			-0.00220169	2144.15	715.724	2144.15	715.725	3
44.67	44.67	51.11	Q8BFR5|EFTU_MOUSE	Elongation factor Tu, mitochondrial OS=Mus musculus GN=Tufm PE=1 SV=1	Tufm	22	80	2	99	EHLLLAK			0.00069589	822.497	412.256	822.496	412.255	2
44.67	44.67	51.11	Q8BFR5|EFTU_MOUSE	Elongation factor Tu, mitochondrial OS=Mus musculus GN=Tufm PE=1 SV=1	Tufm	22	80	2	99	ELAMPGEDLK			-0.00136672	1101.54	551.775	1101.54	551.776	2
44.67	44.67	51.11	Q8BFR5|EFTU_MOUSE	Elongation factor Tu, mitochondrial OS=Mus musculus GN=Tufm PE=1 SV=1	Tufm	22	80	2	99	GITINAAHVEYSTAAR			-0.00389275	1672.85	558.624	1672.85	558.625	3
44.67	44.67	51.11	Q8BFR5|EFTU_MOUSE	Elongation factor Tu, mitochondrial OS=Mus musculus GN=Tufm PE=1 SV=1	Tufm	22	80	2	99	GLVMVKPGSIQPHQK			0.00874794	1617.91	540.311	1617.9	540.308	3
44.67	44.67	51.11	Q8BFR5|EFTU_MOUSE	Elongation factor Tu, mitochondrial OS=Mus musculus GN=Tufm PE=1 SV=1	Tufm	22	80	2	99	GTVVTGTLER			0.00226294	1031.56	516.789	1031.56	516.788	2
44.67	44.67	51.11	Q8BFR5|EFTU_MOUSE	Elongation factor Tu, mitochondrial OS=Mus musculus GN=Tufm PE=1 SV=1	Tufm	22	80	2	99	KYEEIDNAPEER		missed K-Y@1	0.00200348	1491.69	498.236	1491.68	498.235	3
44.67	44.67	51.11	Q8BFR5|EFTU_MOUSE	Elongation factor Tu, mitochondrial OS=Mus musculus GN=Tufm PE=1 SV=1	Tufm	22	80	2	99	LLDAVDTYIPVPTR			-0.00317008	1571.85	786.934	1571.86	786.935	2
44.67	44.67	51.11	Q8BFR5|EFTU_MOUSE	Elongation factor Tu, mitochondrial OS=Mus musculus GN=Tufm PE=1 SV=1	Tufm	22	80	2	99	TIGTGLVTDVPAMTEEDK			0.00584771	1875.92	938.967	1875.91	938.964	2
44.67	44.67	51.11	Q8BFR5|EFTU_MOUSE	Elongation factor Tu, mitochondrial OS=Mus musculus GN=Tufm PE=1 SV=1	Tufm	22	80	2	99	TIGTGLVTDVPAMTEEDKNIK		missed K-N@18	-0.00146383	2231.13	744.719	2231.14	744.719	3
44.67	44.67	51.11	Q8BFR5|EFTU_MOUSE	Elongation factor Tu, mitochondrial OS=Mus musculus GN=Tufm PE=1 SV=1	Tufm	22	80	2	99	TTLTAAITK			-0.00014769	918.538	460.276	918.539	460.277	2
44.67	44.67	51.11	Q8BFR5|EFTU_MOUSE	Elongation factor Tu, mitochondrial OS=Mus musculus GN=Tufm PE=1 SV=1	Tufm	22	80	2	99	TVVTGIEMFHK			-0.00167827	1260.65	421.225	1260.65	421.225	3
44.67	44.67	51.11	Q8BFR5|EFTU_MOUSE	Elongation factor Tu, mitochondrial OS=Mus musculus GN=Tufm PE=1 SV=1	Tufm	22	80	2	99	VEAQVYILSK			-0.00170994	1148.64	575.328	1148.64	575.329	2
44.67	44.67	51.11	Q8BFR5|EFTU_MOUSE	Elongation factor Tu, mitochondrial OS=Mus musculus GN=Tufm PE=1 SV=1	Tufm	22	80	2	99	YEEIDNAPEER			0.00210621	1363.59	682.803	1363.59	682.802	2
44.67	44.67	51.11	Q8BFR5|EFTU_MOUSE	Elongation factor Tu, mitochondrial OS=Mus musculus GN=Tufm PE=1 SV=1	Tufm	22	80	1.85387	99	VILPPGKELAMPGEDLK		missed K-E@7	-0.0144782	1805.98	603.001	1806	603.006	3
44.67	44.67	51.11	Q8BFR5|EFTU_MOUSE	Elongation factor Tu, mitochondrial OS=Mus musculus GN=Tufm PE=1 SV=1	Tufm	22	80	1.79588	99	ILAEGGGAK			-0.00205298	814.453	408.234	814.455	408.235	2
43.94	50.97	44.12	P20029|GRP78_MOUSE	78 kDa glucose-regulated protein OS=Mus musculus GN=Hspa5 PE=1 SV=3	Hspa5	24	107	2	99	DAGTIAGLNVMR			0.00274046	1216.63	609.32	1216.62	609.319	2
43.94	50.97	44.12	P20029|GRP78_MOUSE	78 kDa glucose-regulated protein OS=Mus musculus GN=Hspa5 PE=1 SV=3	Hspa5	24	107	2	99	DNHLLGTFDLTGIPPAPR			-0.00576232	1933	645.341	1933.01	645.343	3
43.94	50.97	44.12	P20029|GRP78_MOUSE	78 kDa glucose-regulated protein OS=Mus musculus GN=Hspa5 PE=1 SV=3	Hspa5	24	107	2	99	ELEEIVQPIISK			-0.00093153	1396.78	699.398	1396.78	699.398	2
43.94	50.97	44.12	P20029|GRP78_MOUSE	78 kDa glucose-regulated protein OS=Mus musculus GN=Hspa5 PE=1 SV=3	Hspa5	24	107	2	99	IDTRNELESYAYSLK		missed R-N@4	0.0194885	1800.91	601.31	1800.89	601.304	3
43.94	50.97	44.12	P20029|GRP78_MOUSE	78 kDa glucose-regulated protein OS=Mus musculus GN=Hspa5 PE=1 SV=3	Hspa5	24	107	2	99	ITITNDQNR			0.00032068	1073.55	537.781	1073.55	537.781	2
43.94	50.97	44.12	P20029|GRP78_MOUSE	78 kDa glucose-regulated protein OS=Mus musculus GN=Hspa5 PE=1 SV=3	Hspa5	24	107	2	99	ITPSYVAFTPEGER			-0.000661467	1565.77	783.893	1565.77	783.894	2
43.94	50.97	44.12	P20029|GRP78_MOUSE	78 kDa glucose-regulated protein OS=Mus musculus GN=Hspa5 PE=1 SV=3	Hspa5	24	107	2	99	KKELEEIVQPIISK		missed K-K@1; missed K-E@2	0.0048679	1652.98	551.999	1652.97	551.998	3
43.94	50.97	44.12	P20029|GRP78_MOUSE	78 kDa glucose-regulated protein OS=Mus musculus GN=Hspa5 PE=1 SV=3	Hspa5	24	107	2	99	KSDIDEIVLVGGSTR		missed K-S@1	-0.0204346	1587.83	530.283	1587.85	530.29	3
43.94	50.97	44.12	P20029|GRP78_MOUSE	78 kDa glucose-regulated protein OS=Mus musculus GN=Hspa5 PE=1 SV=3	Hspa5	24	107	2	99	LYGSGGPPPTGEEDTSEKDEL		missed K-D@18	-0.000547398	2176.96	726.662	2176.96	726.662	3
43.94	50.97	44.12	P20029|GRP78_MOUSE	78 kDa glucose-regulated protein OS=Mus musculus GN=Hspa5 PE=1 SV=3	Hspa5	24	107	2	99	MKETAEAYLGK		missed K-E@2	0.00116985	1239.62	414.213	1239.62	414.213	3
43.94	50.97	44.12	P20029|GRP78_MOUSE	78 kDa glucose-regulated protein OS=Mus musculus GN=Hspa5 PE=1 SV=3	Hspa5	24	107	2	99	NELESYAYSLK			0.000623019	1315.63	658.822	1315.63	658.822	2
43.94	50.97	44.12	P20029|GRP78_MOUSE	78 kDa glucose-regulated protein OS=Mus musculus GN=Hspa5 PE=1 SV=3	Hspa5	24	107	2	99	NQLTSNPENTVFDAK			-0.00224523	1676.8	839.406	1676.8	839.408	2
43.94	50.97	44.12	P20029|GRP78_MOUSE	78 kDa glucose-regulated protein OS=Mus musculus GN=Hspa5 PE=1 SV=3	Hspa5	24	107	2	99	NQLTSNPENTVFDAKR		missed K-R@15	0.000868712	1832.9	611.975	1832.9	611.974	3
43.94	50.97	44.12	P20029|GRP78_MOUSE	78 kDa glucose-regulated protein OS=Mus musculus GN=Hspa5 PE=1 SV=3	Hspa5	24	107	2	99	SQIFSTASDNQPTVTIK			0.00282278	1835.93	918.972	1835.93	918.971	2
43.94	50.97	44.12	P20029|GRP78_MOUSE	78 kDa glucose-regulated protein OS=Mus musculus GN=Hspa5 PE=1 SV=3	Hspa5	24	107	2	99	TFAPEEISAMVLTK			-0.00313234	1535.79	768.901	1535.79	768.903	2
43.94	50.97	44.12	P20029|GRP78_MOUSE	78 kDa glucose-regulated protein OS=Mus musculus GN=Hspa5 PE=1 SV=3	Hspa5	24	107	2	99	TKPYIQVDIGGGQTK			-0.00156819	1603.86	535.626	1603.86	535.626	3
43.94	50.97	44.12	P20029|GRP78_MOUSE	78 kDa glucose-regulated protein OS=Mus musculus GN=Hspa5 PE=1 SV=3	Hspa5	24	107	2	99	TWNDPSVQQDIK			-0.00208852	1429.68	715.848	1429.68	715.849	2
43.94	50.97	44.12	P20029|GRP78_MOUSE	78 kDa glucose-regulated protein OS=Mus musculus GN=Hspa5 PE=1 SV=3	Hspa5	24	107	2	99	VLEDSDLK			0.000268244	917.471	459.743	917.471	459.743	2
43.94	50.97	44.12	P20029|GRP78_MOUSE	78 kDa glucose-regulated protein OS=Mus musculus GN=Hspa5 PE=1 SV=3	Hspa5	24	107	2	99	VTHAVVTVPAYFNDAQR			0.00107424	1886.96	629.996	1886.96	629.995	3
43.94	50.97	44.12	P20029|GRP78_MOUSE	78 kDa glucose-regulated protein OS=Mus musculus GN=Hspa5 PE=1 SV=3	Hspa5	24	107	2	99	VYEGERPLTK			-0.00592876	1190.62	596.319	1190.63	596.322	2
43.77	43.77	12.44	Q8CC88|VWA8_MOUSE	von Willebrand factor A domain-containing protein 8 OS=Mus musculus GN=Vwa8 PE=2 SV=2	Vwa8	17	36	2	99	DTTVQSLTLQPTVK			0.005185	1529.84	765.925	1529.83	765.922	2
43.77	43.77	12.44	Q8CC88|VWA8_MOUSE	von Willebrand factor A domain-containing protein 8 OS=Mus musculus GN=Vwa8 PE=2 SV=2	Vwa8	17	36	2	99	ETVPNVPQEALEK			0.00177252	1452.75	727.381	1452.75	727.38	2
43.77	43.77	12.44	Q8CC88|VWA8_MOUSE	von Willebrand factor A domain-containing protein 8 OS=Mus musculus GN=Vwa8 PE=2 SV=2	Vwa8	17	36	2	99	FLPSLAQSALEK			-0.000123973	1302.72	652.366	1302.72	652.366	2
43.77	43.77	12.44	Q8CC88|VWA8_MOUSE	von Willebrand factor A domain-containing protein 8 OS=Mus musculus GN=Vwa8 PE=2 SV=2	Vwa8	17	36	2	99	GGLIVYEDSPLVK			0.00383711	1388.76	695.387	1388.76	695.385	2
43.77	43.77	12.44	Q8CC88|VWA8_MOUSE	von Willebrand factor A domain-containing protein 8 OS=Mus musculus GN=Vwa8 PE=2 SV=2	Vwa8	17	36	2	99	IILDNLQAK			0.00101072	1026.61	514.312	1026.61	514.311	2
43.77	43.77	12.44	Q8CC88|VWA8_MOUSE	von Willebrand factor A domain-containing protein 8 OS=Mus musculus GN=Vwa8 PE=2 SV=2	Vwa8	17	36	2	99	IVADAANVDGR			0.000553093	1099.56	550.789	1099.56	550.788	2
43.77	43.77	12.44	Q8CC88|VWA8_MOUSE	von Willebrand factor A domain-containing protein 8 OS=Mus musculus GN=Vwa8 PE=2 SV=2	Vwa8	17	36	2	99	LQLTDEQLQNR			0.00143022	1356.7	679.358	1356.7	679.357	2
43.77	43.77	12.44	Q8CC88|VWA8_MOUSE	von Willebrand factor A domain-containing protein 8 OS=Mus musculus GN=Vwa8 PE=2 SV=2	Vwa8	17	36	2	99	LVAAFGELR			0.00023586	974.555	488.285	974.555	488.285	2
43.77	43.77	12.44	Q8CC88|VWA8_MOUSE	von Willebrand factor A domain-containing protein 8 OS=Mus musculus GN=Vwa8 PE=2 SV=2	Vwa8	17	36	2	99	LVLPTEEFTSK			0.000878255	1262.68	632.346	1262.68	632.345	2
43.77	43.77	12.44	Q8CC88|VWA8_MOUSE	von Willebrand factor A domain-containing protein 8 OS=Mus musculus GN=Vwa8 PE=2 SV=2	Vwa8	17	36	2	99	QYGPDVPEPVLQK			0.00360924	1468.76	735.387	1468.76	735.385	2
43.77	43.77	12.44	Q8CC88|VWA8_MOUSE	von Willebrand factor A domain-containing protein 8 OS=Mus musculus GN=Vwa8 PE=2 SV=2	Vwa8	17	36	2	99	SEEIQVIK			0.00222044	944.52	473.267	944.518	473.266	2
43.77	43.77	12.44	Q8CC88|VWA8_MOUSE	von Willebrand factor A domain-containing protein 8 OS=Mus musculus GN=Vwa8 PE=2 SV=2	Vwa8	17	36	2	99	SSPLVSAAR			0.000685378	886.488	444.251	886.487	444.251	2
43.77	43.77	12.44	Q8CC88|VWA8_MOUSE	von Willebrand factor A domain-containing protein 8 OS=Mus musculus GN=Vwa8 PE=2 SV=2	Vwa8	17	36	2	99	VIALGLPVPR			-0.00100256	1033.66	517.839	1033.66	517.84	2
43.77	43.77	12.44	Q8CC88|VWA8_MOUSE	von Willebrand factor A domain-containing protein 8 OS=Mus musculus GN=Vwa8 PE=2 SV=2	Vwa8	17	36	2	99	YGIPIGAKPTNVQLAK			0.000404343	1668.96	557.326	1668.96	557.326	3
43.77	43.77	12.44	Q8CC88|VWA8_MOUSE	von Willebrand factor A domain-containing protein 8 OS=Mus musculus GN=Vwa8 PE=2 SV=2	Vwa8	17	36	2	99	YSGNPLDPPLR			0.00272253	1227.63	614.821	1227.62	614.82	2
43.77	43.77	12.44	Q8CC88|VWA8_MOUSE	von Willebrand factor A domain-containing protein 8 OS=Mus musculus GN=Vwa8 PE=2 SV=2	Vwa8	17	36	1.82391	99	TLVLEGLEK			-0.00315803	1000.58	501.296	1000.58	501.298	2
42	42	27.33	Q924X2|CPT1B_MOUSE	Carnitine O-palmitoyltransferase 1, muscle isoform OS=Mus musculus GN=Cpt1b PE=2 SV=1	Cpt1b	19	86	2	99	SCTNESAAFVQAMMK	Carbamidomethyl(C)@2		-0.00778358	1673.71	837.864	1673.72	837.868	2
42	42	27.33	Q924X2|CPT1B_MOUSE	Carnitine O-palmitoyltransferase 1, muscle isoform OS=Mus musculus GN=Cpt1b PE=2 SV=1	Cpt1b	19	86	2	99	ALLHGNCYNR	Carbamidomethyl(C)@7		0.00218264	1216.58	406.534	1216.58	406.533	3
42	42	27.33	Q924X2|CPT1B_MOUSE	Carnitine O-palmitoyltransferase 1, muscle isoform OS=Mus musculus GN=Cpt1b PE=2 SV=1	Cpt1b	19	86	2	99	SFTLISCK	Carbamidomethyl(C)@7		0.000498539	954.485	478.25	954.484	478.25	2
42	42	27.33	Q924X2|CPT1B_MOUSE	Carnitine O-palmitoyltransferase 1, muscle isoform OS=Mus musculus GN=Cpt1b PE=2 SV=1	Cpt1b	19	86	2	99	LPWDIPEQCR	Carbamidomethyl(C)@9		-0.00184123	1312.62	657.318	1312.62	657.319	2
42	42	27.33	Q924X2|CPT1B_MOUSE	Carnitine O-palmitoyltransferase 1, muscle isoform OS=Mus musculus GN=Cpt1b PE=2 SV=1	Cpt1b	19	86	2	99	QALLDIAELFK	Gln->pyro-Glu@N-term		-0.00299999	1242.68	622.349	1242.69	622.35	2
42	42	27.33	Q924X2|CPT1B_MOUSE	Carnitine O-palmitoyltransferase 1, muscle isoform OS=Mus musculus GN=Cpt1b PE=2 SV=1	Cpt1b	19	86	2	99	MSLDAIER	Oxidation(M)@1		0.000650353	949.454	475.735	949.454	475.734	2
42	42	27.33	Q924X2|CPT1B_MOUSE	Carnitine O-palmitoyltransferase 1, muscle isoform OS=Mus musculus GN=Cpt1b PE=2 SV=1	Cpt1b	19	86	2	99	DLEMQFQR			0.00212369	1065.49	533.754	1065.49	533.753	2
42	42	27.33	Q924X2|CPT1B_MOUSE	Carnitine O-palmitoyltransferase 1, muscle isoform OS=Mus musculus GN=Cpt1b PE=2 SV=1	Cpt1b	19	86	2	99	EAIENSYQVAK			0.00109078	1250.62	626.315	1250.61	626.314	2
42	42	27.33	Q924X2|CPT1B_MOUSE	Carnitine O-palmitoyltransferase 1, muscle isoform OS=Mus musculus GN=Cpt1b PE=2 SV=1	Cpt1b	19	86	2	99	ETDLLQHLSESR			0.00195671	1426.71	714.361	1426.71	714.36	2
42	42	27.33	Q924X2|CPT1B_MOUSE	Carnitine O-palmitoyltransferase 1, muscle isoform OS=Mus musculus GN=Cpt1b PE=2 SV=1	Cpt1b	19	86	2	99	ILDDPSPPQPGEEK			-0.00312728	1520.73	761.374	1520.74	761.375	2
42	42	27.33	Q924X2|CPT1B_MOUSE	Carnitine O-palmitoyltransferase 1, muscle isoform OS=Mus musculus GN=Cpt1b PE=2 SV=1	Cpt1b	19	86	2	99	LAALTAGGR			-0.000130773	828.482	415.248	828.482	415.248	2
42	42	27.33	Q924X2|CPT1B_MOUSE	Carnitine O-palmitoyltransferase 1, muscle isoform OS=Mus musculus GN=Cpt1b PE=2 SV=1	Cpt1b	19	86	2	99	LAMTGAGIDR			-0.00119357	1003.51	502.763	1003.51	502.763	2
42	42	27.33	Q924X2|CPT1B_MOUSE	Carnitine O-palmitoyltransferase 1, muscle isoform OS=Mus musculus GN=Cpt1b PE=2 SV=1	Cpt1b	19	86	2	99	LGNAVHAMIMYR			-0.00176471	1374.69	459.237	1374.69	459.237	3
42	42	27.33	Q924X2|CPT1B_MOUSE	Carnitine O-palmitoyltransferase 1, muscle isoform OS=Mus musculus GN=Cpt1b PE=2 SV=1	Cpt1b	19	86	2	99	LPVPSVPATIHR			-0.00539565	1285.75	429.589	1285.75	429.591	3
42	42	27.33	Q924X2|CPT1B_MOUSE	Carnitine O-palmitoyltransferase 1, muscle isoform OS=Mus musculus GN=Cpt1b PE=2 SV=1	Cpt1b	19	86	2	99	QDLQDLFR			0.000196513	1033.52	517.767	1033.52	517.767	2
42	42	27.33	Q924X2|CPT1B_MOUSE	Carnitine O-palmitoyltransferase 1, muscle isoform OS=Mus musculus GN=Cpt1b PE=2 SV=1	Cpt1b	19	86	2	99	RPMLYSFQTSLPK			-0.00505474	1566.82	523.28	1566.82	523.282	3
42	42	27.33	Q924X2|CPT1B_MOUSE	Carnitine O-palmitoyltransferase 1, muscle isoform OS=Mus musculus GN=Cpt1b PE=2 SV=1	Cpt1b	19	86	2	99	YSSSETNAQR			-0.000354585	1141.5	571.757	1141.5	571.757	2
42	42	27.33	Q924X2|CPT1B_MOUSE	Carnitine O-palmitoyltransferase 1, muscle isoform OS=Mus musculus GN=Cpt1b PE=2 SV=1	Cpt1b	19	86	1.92082	99	VEWAEAR			0.000766388	859.42	430.717	859.419	430.717	2
40.9	40.9	30	P47857|K6PF_MOUSE	6-phosphofructokinase, muscle type OS=Mus musculus GN=Pfkm PE=1 SV=3	Pfkm	19	70	2	99	IFANTPDSGCVLGMR	Carbamidomethyl(C)@10		-0.00231603	1636.77	819.391	1636.77	819.392	2
40.9	40.9	30	P47857|K6PF_MOUSE	6-phosphofructokinase, muscle type OS=Mus musculus GN=Pfkm PE=1 SV=3	Pfkm	19	70	2	99	AIAVLTSGGDAQGMNAAVR			-0.000482319	1800.91	901.465	1800.92	901.465	2
40.9	40.9	30	P47857|K6PF_MOUSE	6-phosphofructokinase, muscle type OS=Mus musculus GN=Pfkm PE=1 SV=3	Pfkm	19	70	2	99	ALVFQPVTELK			0.000774892	1243.72	622.866	1243.72	622.866	2
40.9	40.9	30	P47857|K6PF_MOUSE	6-phosphofructokinase, muscle type OS=Mus musculus GN=Pfkm PE=1 SV=3	Pfkm	19	70	2	99	ALVFQPVTELKDQTDFEHR		missed K-D@11	0.00099035	2272.15	569.045	2272.15	569.044	4
40.9	40.9	30	P47857|K6PF_MOUSE	6-phosphofructokinase, muscle type OS=Mus musculus GN=Pfkm PE=1 SV=3	Pfkm	19	70	2	99	DLQVNVEHLVQK			-0.000442689	1420.77	711.391	1420.77	711.391	2
40.9	40.9	30	P47857|K6PF_MOUSE	6-phosphofructokinase, muscle type OS=Mus musculus GN=Pfkm PE=1 SV=3	Pfkm	19	70	2	99	GGLHTVAVMNVGAPAAGMNAAVR			0.0029509	2163.11	722.043	2163.1	722.042	3
40.9	40.9	30	P47857|K6PF_MOUSE	6-phosphofructokinase, muscle type OS=Mus musculus GN=Pfkm PE=1 SV=3	Pfkm	19	70	2	99	IGLIQGNR			0.00113642	869.509	435.762	869.508	435.761	2
40.9	40.9	30	P47857|K6PF_MOUSE	6-phosphofructokinase, muscle type OS=Mus musculus GN=Pfkm PE=1 SV=3	Pfkm	19	70	2	99	ITAEEATK			0.00115911	861.445	431.73	861.444	431.729	2
40.9	40.9	30	P47857|K6PF_MOUSE	6-phosphofructokinase, muscle type OS=Mus musculus GN=Pfkm PE=1 SV=3	Pfkm	19	70	2	99	IVEIVDAITTTAQSHQR			0.00469328	1881	628.007	1881	628.006	3
40.9	40.9	30	P47857|K6PF_MOUSE	6-phosphofructokinase, muscle type OS=Mus musculus GN=Pfkm PE=1 SV=3	Pfkm	19	70	2	99	NLEQISANITK			0.000630091	1229.66	615.838	1229.66	615.838	2
40.9	40.9	30	P47857|K6PF_MOUSE	6-phosphofructokinase, muscle type OS=Mus musculus GN=Pfkm PE=1 SV=3	Pfkm	19	70	2	99	NVLGHMQQGGSPTPFDR			0.0012824	1839.87	614.297	1839.87	614.297	3
40.9	40.9	30	P47857|K6PF_MOUSE	6-phosphofructokinase, muscle type OS=Mus musculus GN=Pfkm PE=1 SV=3	Pfkm	19	70	2	99	RFDEAIK		missed R-F@1	0.00268161	877.468	439.741	877.466	439.74	2
40.9	40.9	30	P47857|K6PF_MOUSE	6-phosphofructokinase, muscle type OS=Mus musculus GN=Pfkm PE=1 SV=3	Pfkm	19	70	2	99	SEWSDLLNDLQK			0.00389065	1446.7	724.359	1446.7	724.357	2
40.9	40.9	30	P47857|K6PF_MOUSE	6-phosphofructokinase, muscle type OS=Mus musculus GN=Pfkm PE=1 SV=3	Pfkm	19	70	2	99	SFMNNWEVYK			-0.000103679	1316.59	659.3	1316.59	659.3	2
40.9	40.9	30	P47857|K6PF_MOUSE	6-phosphofructokinase, muscle type OS=Mus musculus GN=Pfkm PE=1 SV=3	Pfkm	19	70	2	99	TFVLEVMGR			-0.00186379	1050.55	526.283	1050.55	526.284	2
40.9	40.9	30	P47857|K6PF_MOUSE	6-phosphofructokinase, muscle type OS=Mus musculus GN=Pfkm PE=1 SV=3	Pfkm	19	70	2	99	VGIFTGAR			-0.00159335	819.459	410.737	819.46	410.737	2
40.9	40.9	30	P47857|K6PF_MOUSE	6-phosphofructokinase, muscle type OS=Mus musculus GN=Pfkm PE=1 SV=3	Pfkm	19	70	2	99	VLVVHDGFEGLAK			-0.00167686	1382.75	461.925	1382.76	461.926	3
40.9	40.9	30	P47857|K6PF_MOUSE	6-phosphofructokinase, muscle type OS=Mus musculus GN=Pfkm PE=1 SV=3	Pfkm	19	70	2	99	VTVLGHVQR			-0.00447479	1007.58	504.799	1007.59	504.801	2
40.9	40.9	30	P47857|K6PF_MOUSE	6-phosphofructokinase, muscle type OS=Mus musculus GN=Pfkm PE=1 SV=3	Pfkm	19	70	1.95861	99	AMNWMSGK			-0.00153157	923.398	462.706	923.399	462.707	2
38.17	38.17	17.17	P52332|JAK1_MOUSE	Tyrosine-protein kinase JAK1 OS=Mus musculus GN=Jak1 PE=1 SV=1	Jak1	16	39	2	99	IPWIAPECVEDSK	Carbamidomethyl(C)@8		0.00788889	1542.75	772.381	1542.74	772.377	2
38.17	38.17	17.17	P52332|JAK1_MOUSE	Tyrosine-protein kinase JAK1 OS=Mus musculus GN=Jak1 PE=1 SV=1	Jak1	16	39	2	99	QKPNVVPVEK	Gln->pyro-Glu@N-term		0.000830558	1119.63	560.822	1119.63	560.822	2
38.17	38.17	17.17	P52332|JAK1_MOUSE	Tyrosine-protein kinase JAK1 OS=Mus musculus GN=Jak1 PE=1 SV=1	Jak1	16	39	2	99	EGIDSDIGPFIK			-0.00282243	1289.65	645.831	1289.65	645.832	2
38.17	38.17	17.17	P52332|JAK1_MOUSE	Tyrosine-protein kinase JAK1 OS=Mus musculus GN=Jak1 PE=1 SV=1	Jak1	16	39	2	99	IGDFGLTK			-0.00125061	849.458	425.736	849.46	425.737	2
38.17	38.17	17.17	P52332|JAK1_MOUSE	Tyrosine-protein kinase JAK1 OS=Mus musculus GN=Jak1 PE=1 SV=1	Jak1	16	39	2	99	LIMEFLPSGSLK			-0.00289892	1333.73	667.872	1333.73	667.873	2
38.17	38.17	17.17	P52332|JAK1_MOUSE	Tyrosine-protein kinase JAK1 OS=Mus musculus GN=Jak1 PE=1 SV=1	Jak1	16	39	2	99	LSDPGIPVSVLTR			-0.000662712	1352.77	677.39	1352.77	677.39	2
38.17	38.17	17.17	P52332|JAK1_MOUSE	Tyrosine-protein kinase JAK1 OS=Mus musculus GN=Jak1 PE=1 SV=1	Jak1	16	39	2	99	MIGPTHGQMTVTR			-0.00115583	1427.7	476.907	1427.7	476.908	3
38.17	38.17	17.17	P52332|JAK1_MOUSE	Tyrosine-protein kinase JAK1 OS=Mus musculus GN=Jak1 PE=1 SV=1	Jak1	16	39	2	99	NFQIEVQK			-0.0020463	1004.53	503.271	1004.53	503.272	2
38.17	38.17	17.17	P52332|JAK1_MOUSE	Tyrosine-protein kinase JAK1 OS=Mus musculus GN=Jak1 PE=1 SV=1	Jak1	16	39	2	99	NLYHENIVK			0.00262827	1128.6	565.305	1128.59	565.304	2
38.17	38.17	17.17	P52332|JAK1_MOUSE	Tyrosine-protein kinase JAK1 OS=Mus musculus GN=Jak1 PE=1 SV=1	Jak1	16	39	2	99	NVLVESEHQVK			-0.000990699	1280.67	641.343	1280.67	641.344	2
38.17	38.17	17.17	P52332|JAK1_MOUSE	Tyrosine-protein kinase JAK1 OS=Mus musculus GN=Jak1 PE=1 SV=1	Jak1	16	39	2	99	QEGSEEGMYVLR			-0.00206232	1396.63	699.321	1396.63	699.322	2
38.17	38.17	17.17	P52332|JAK1_MOUSE	Tyrosine-protein kinase JAK1 OS=Mus musculus GN=Jak1 PE=1 SV=1	Jak1	16	39	2	99	TDNISFVLK			0.00144832	1035.56	518.788	1035.56	518.787	2
38.17	38.17	17.17	P52332|JAK1_MOUSE	Tyrosine-protein kinase JAK1 OS=Mus musculus GN=Jak1 PE=1 SV=1	Jak1	16	39	2	99	YDPEGDNTGEQVAVK			0.00649693	1620.73	811.374	1620.73	811.371	2
38.17	38.17	17.17	P52332|JAK1_MOUSE	Tyrosine-protein kinase JAK1 OS=Mus musculus GN=Jak1 PE=1 SV=1	Jak1	16	39	1.95861	99	SEVLGGQK			-0.00126633	816.433	409.224	816.434	409.224	2
38.17	38.17	17.17	P52332|JAK1_MOUSE	Tyrosine-protein kinase JAK1 OS=Mus musculus GN=Jak1 PE=1 SV=1	Jak1	16	39	1.88606	99	ELADLMTR			-0.00231555	947.472	474.743	947.475	474.745	2
38.17	38.17	17.17	P52332|JAK1_MOUSE	Tyrosine-protein kinase JAK1 OS=Mus musculus GN=Jak1 PE=1 SV=1	Jak1	16	39	1.79588	99	GMDYLGSR			0.00806423	897.409	449.712	897.401	449.708	2
37.95	37.95	29.97	P11499|HS90B_MOUSE	Heat shock protein HSP 90-beta OS=Mus musculus GN=Hsp90ab1 PE=1 SV=3	Hsp90ab1	16	86	2	99	ADLINNLGTIAK			-0.00117408	1241.7	621.856	1241.7	621.856	2
37.95	37.95	29.97	P11499|HS90B_MOUSE	Heat shock protein HSP 90-beta OS=Mus musculus GN=Hsp90ab1 PE=1 SV=3	Hsp90ab1	16	86	2	99	ALLFIPR			-0.00123433	828.521	415.268	828.522	415.268	2
37.95	37.95	29.97	P11499|HS90B_MOUSE	Heat shock protein HSP 90-beta OS=Mus musculus GN=Hsp90ab1 PE=1 SV=3	Hsp90ab1	16	86	2	99	DNSTMGYMMAK			9.03032e-05	1247.5	624.756	1247.5	624.757	2
37.95	37.95	29.97	P11499|HS90B_MOUSE	Heat shock protein HSP 90-beta OS=Mus musculus GN=Hsp90ab1 PE=1 SV=3	Hsp90ab1	16	86	2	99	ELISNASDALDK			-0.000957118	1274.63	638.324	1274.64	638.325	2
37.95	37.95	29.97	P11499|HS90B_MOUSE	Heat shock protein HSP 90-beta OS=Mus musculus GN=Hsp90ab1 PE=1 SV=3	Hsp90ab1	16	86	2	99	ELISNASDALDKIR		missed K-I@12	-0.00174806	1543.82	515.614	1543.82	515.614	3
37.95	37.95	29.97	P11499|HS90B_MOUSE	Heat shock protein HSP 90-beta OS=Mus musculus GN=Hsp90ab1 PE=1 SV=3	Hsp90ab1	16	86	2	99	EQVANSAFVER			-0.00314835	1248.61	417.209	1248.61	417.211	3
37.95	37.95	29.97	P11499|HS90B_MOUSE	Heat shock protein HSP 90-beta OS=Mus musculus GN=Hsp90ab1 PE=1 SV=3	Hsp90ab1	16	86	2	99	FYEAFSK			-0.00177107	890.416	446.215	890.417	446.216	2
37.95	37.95	29.97	P11499|HS90B_MOUSE	Heat shock protein HSP 90-beta OS=Mus musculus GN=Hsp90ab1 PE=1 SV=3	Hsp90ab1	16	86	2	99	GVVDSEDLPLNISR			-0.000638746	1512.78	757.396	1512.78	757.396	2
37.95	37.95	29.97	P11499|HS90B_MOUSE	Heat shock protein HSP 90-beta OS=Mus musculus GN=Hsp90ab1 PE=1 SV=3	Hsp90ab1	16	86	2	99	IDIIPNPQER			-0.000204023	1193.64	597.827	1193.64	597.828	2
37.95	37.95	29.97	P11499|HS90B_MOUSE	Heat shock protein HSP 90-beta OS=Mus musculus GN=Hsp90ab1 PE=1 SV=3	Hsp90ab1	16	86	2	99	LGLGIDEDEVTAEEPSAAVPDEIPPLEGDEDASR			-0.0139602	3534.62	1179.21	3534.64	1179.22	3
37.95	37.95	29.97	P11499|HS90B_MOUSE	Heat shock protein HSP 90-beta OS=Mus musculus GN=Hsp90ab1 PE=1 SV=3	Hsp90ab1	16	86	2	99	NPDDITQEEYGEFYK			0.000611939	1846.79	924.403	1846.79	924.402	2
37.95	37.95	29.97	P11499|HS90B_MOUSE	Heat shock protein HSP 90-beta OS=Mus musculus GN=Hsp90ab1 PE=1 SV=3	Hsp90ab1	16	86	2	99	SLTNDWEDHLAVK			0.00202349	1526.74	764.376	1526.74	764.376	2
37.95	37.95	29.97	P11499|HS90B_MOUSE	Heat shock protein HSP 90-beta OS=Mus musculus GN=Hsp90ab1 PE=1 SV=3	Hsp90ab1	16	86	2	99	TLTLVDTGIGMTK			-0.000696125	1348.73	675.37	1348.73	675.371	2
37.95	37.95	29.97	P11499|HS90B_MOUSE	Heat shock protein HSP 90-beta OS=Mus musculus GN=Hsp90ab1 PE=1 SV=3	Hsp90ab1	16	86	2	99	YESLTDPSK			-0.000218957	1038.49	520.251	1038.49	520.251	2
37.95	37.95	29.97	P11499|HS90B_MOUSE	Heat shock protein HSP 90-beta OS=Mus musculus GN=Hsp90ab1 PE=1 SV=3	Hsp90ab1	16	86	2	99	YHTSQSGDEMTSLSEYVSR			0.00538149	2175.94	726.322	2175.94	726.32	3
37.95	37.95	29.97	P11499|HS90B_MOUSE	Heat shock protein HSP 90-beta OS=Mus musculus GN=Hsp90ab1 PE=1 SV=3	Hsp90ab1	16	86	2	99	YIDQEELNK			0.0014573	1150.55	576.283	1150.55	576.283	2
36	36	32.05	Q8BH59|CMC1_MOUSE	Calcium-binding mitochondrial carrier protein Aralar1 OS=Mus musculus GN=Slc25a12 PE=1 SV=1	Slc25a12	17	61	1.85387	99	SGNGEVTFENVK	Deamidated(N)@3		0.0149168	1280.6	641.309	1280.59	641.302	2
36	36	32.05	Q8BH59|CMC1_MOUSE	Calcium-binding mitochondrial carrier protein Aralar1 OS=Mus musculus GN=Slc25a12 PE=1 SV=1	Slc25a12	17	61	2	99	DIEVTKEEFAQSAIR		missed K-E@6	-0.0112889	1734.87	579.296	1734.88	579.3	3
36	36	32.05	Q8BH59|CMC1_MOUSE	Calcium-binding mitochondrial carrier protein Aralar1 OS=Mus musculus GN=Slc25a12 PE=1 SV=1	Slc25a12	17	61	2	99	FGLYLPK			-0.00105525	836.479	419.247	836.48	419.247	2
36	36	32.05	Q8BH59|CMC1_MOUSE	Calcium-binding mitochondrial carrier protein Aralar1 OS=Mus musculus GN=Slc25a12 PE=1 SV=1	Slc25a12	17	61	2	99	GLIPQLIGVAPEK			0.00250291	1333.8	667.907	1333.8	667.906	2
36	36	32.05	Q8BH59|CMC1_MOUSE	Calcium-binding mitochondrial carrier protein Aralar1 OS=Mus musculus GN=Slc25a12 PE=1 SV=1	Slc25a12	17	61	2	99	GTGSVVGELMYK			0.000177907	1239.62	620.816	1239.62	620.816	2
36	36	32.05	Q8BH59|CMC1_MOUSE	Calcium-binding mitochondrial carrier protein Aralar1 OS=Mus musculus GN=Slc25a12 PE=1 SV=1	Slc25a12	17	61	2	99	IADLPPANPDHIGGYR			0.000483486	1704.86	569.294	1704.86	569.293	3
36	36	32.05	Q8BH59|CMC1_MOUSE	Calcium-binding mitochondrial carrier protein Aralar1 OS=Mus musculus GN=Slc25a12 PE=1 SV=1	Slc25a12	17	61	2	99	IAPLAEGALPYNLAELQR			-0.00407479	1938.05	647.025	1938.06	647.026	3
36	36	32.05	Q8BH59|CMC1_MOUSE	Calcium-binding mitochondrial carrier protein Aralar1 OS=Mus musculus GN=Slc25a12 PE=1 SV=1	Slc25a12	17	61	2	99	IVQLLAGVADQTK			-0.00287929	1354.78	678.397	1354.78	678.398	2
36	36	32.05	Q8BH59|CMC1_MOUSE	Calcium-binding mitochondrial carrier protein Aralar1 OS=Mus musculus GN=Slc25a12 PE=1 SV=1	Slc25a12	17	61	2	99	LATATFAGIENK			-0.00244143	1234.65	618.334	1234.66	618.335	2
36	36	32.05	Q8BH59|CMC1_MOUSE	Calcium-binding mitochondrial carrier protein Aralar1 OS=Mus musculus GN=Slc25a12 PE=1 SV=1	Slc25a12	17	61	2	99	LQVAGEITTGPR			-0.00238006	1240.68	621.345	1240.68	621.346	2
36	36	32.05	Q8BH59|CMC1_MOUSE	Calcium-binding mitochondrial carrier protein Aralar1 OS=Mus musculus GN=Slc25a12 PE=1 SV=1	Slc25a12	17	61	2	99	LTLADIER			-0.00168044	929.516	465.765	929.518	465.766	2
36	36	32.05	Q8BH59|CMC1_MOUSE	Calcium-binding mitochondrial carrier protein Aralar1 OS=Mus musculus GN=Slc25a12 PE=1 SV=1	Slc25a12	17	61	2	99	LTVNDFVR			0.000291712	962.519	482.267	962.519	482.267	2
36	36	32.05	Q8BH59|CMC1_MOUSE	Calcium-binding mitochondrial carrier protein Aralar1 OS=Mus musculus GN=Slc25a12 PE=1 SV=1	Slc25a12	17	61	2	99	SPSVAVAQPK			0.00405857	982.549	492.282	982.545	492.28	2
36	36	32.05	Q8BH59|CMC1_MOUSE	Calcium-binding mitochondrial carrier protein Aralar1 OS=Mus musculus GN=Slc25a12 PE=1 SV=1	Slc25a12	17	61	2	99	VGGINLLTAGALAGVPAASLVTPADVIK			-0.016314	2587.48	863.5	2587.49	863.506	3
36	36	32.05	Q8BH59|CMC1_MOUSE	Calcium-binding mitochondrial carrier protein Aralar1 OS=Mus musculus GN=Slc25a12 PE=1 SV=1	Slc25a12	17	61	2	99	YEGFFGLYR			0.00484419	1150.55	576.282	1150.54	576.28	2
36	36	32.05	Q8BH59|CMC1_MOUSE	Calcium-binding mitochondrial carrier protein Aralar1 OS=Mus musculus GN=Slc25a12 PE=1 SV=1	Slc25a12	17	61	2	99	YLGLYNDPNSNPK			-0.010607	1493.7	747.86	1493.72	747.865	2
36	36	32.05	Q8BH59|CMC1_MOUSE	Calcium-binding mitochondrial carrier protein Aralar1 OS=Mus musculus GN=Slc25a12 PE=1 SV=1	Slc25a12	17	61	1.92082	99	FKSPSVAVAQPK		missed K-S@2	-0.00652518	1257.7	420.241	1257.71	420.243	3
33.36	33.36	18.66	Q5XKE0|MYPC2_MOUSE	Myosin-binding protein C, fast-type OS=Mus musculus GN=Mybpc2 PE=1 SV=1	Mybpc2	12	29	2	99	CFTELFVK	Carbamidomethyl(C)@1		0.00128075	1042.52	522.266	1042.52	522.265	2
33.36	33.36	18.66	Q5XKE0|MYPC2_MOUSE	Myosin-binding protein C, fast-type OS=Mus musculus GN=Mybpc2 PE=1 SV=1	Mybpc2	12	29	2	99	CTLADDAAYEVAVQDEK	Carbamidomethyl(C)@1		0.00529117	1896.85	633.289	1896.84	633.288	3
33.36	33.36	18.66	Q5XKE0|MYPC2_MOUSE	Myosin-binding protein C, fast-type OS=Mus musculus GN=Mybpc2 PE=1 SV=1	Mybpc2	12	29	2	99	IFSENICGLSDSPGVSK	Carbamidomethyl(C)@7		-0.00424513	1808.86	905.436	1808.86	905.438	2
33.36	33.36	18.66	Q5XKE0|MYPC2_MOUSE	Myosin-binding protein C, fast-type OS=Mus musculus GN=Mybpc2 PE=1 SV=1	Mybpc2	12	29	2	99	AAEQAVFK			-0.00030132	862.455	432.235	862.455	432.235	2
33.36	33.36	18.66	Q5XKE0|MYPC2_MOUSE	Myosin-binding protein C, fast-type OS=Mus musculus GN=Mybpc2 PE=1 SV=1	Mybpc2	12	29	2	99	GDEVFTATEGR			-0.000644128	1180.54	591.275	1180.54	591.275	2
33.36	33.36	18.66	Q5XKE0|MYPC2_MOUSE	Myosin-binding protein C, fast-type OS=Mus musculus GN=Mybpc2 PE=1 SV=1	Mybpc2	12	29	2	99	IAFQYGITDLR			0.00075911	1295.69	648.851	1295.69	648.851	2
33.36	33.36	18.66	Q5XKE0|MYPC2_MOUSE	Myosin-binding protein C, fast-type OS=Mus musculus GN=Mybpc2 PE=1 SV=1	Mybpc2	12	29	2	99	TSDFDTVFFVR			0.00782632	1332.64	667.329	1332.64	667.325	2
33.36	33.36	18.66	Q5XKE0|MYPC2_MOUSE	Myosin-binding protein C, fast-type OS=Mus musculus GN=Mybpc2 PE=1 SV=1	Mybpc2	12	29	2	99	TSDNSIVVVAGNK			-0.000764506	1302.68	652.346	1302.68	652.346	2
33.36	33.36	18.66	Q5XKE0|MYPC2_MOUSE	Myosin-binding protein C, fast-type OS=Mus musculus GN=Mybpc2 PE=1 SV=1	Mybpc2	12	29	2	99	VTNPVGEDVASIFLR			0.00260294	1615.86	808.937	1615.86	808.936	2
33.36	33.36	18.66	Q5XKE0|MYPC2_MOUSE	Myosin-binding protein C, fast-type OS=Mus musculus GN=Mybpc2 PE=1 SV=1	Mybpc2	12	29	2	99	VVDVPDPPEAVR			-0.00153294	1291.68	646.845	1291.68	646.846	2
33.36	33.36	18.66	Q5XKE0|MYPC2_MOUSE	Myosin-binding protein C, fast-type OS=Mus musculus GN=Mybpc2 PE=1 SV=1	Mybpc2	12	29	2	99	VVGVNIAGR			0.00112061	883.525	442.77	883.524	442.769	2
32.85	32.85	42.72	P56480|ATPB_MOUSE	ATP synthase subunit beta, mitochondrial OS=Mus musculus GN=Atp5b PE=1 SV=2	Atp5b	15	66	2	99	IMDPNIVGNEHYDVAR	Deamidated(N)@5		0.014137	1842.87	615.298	1842.86	615.293	3
32.85	32.85	42.72	P56480|ATPB_MOUSE	ATP synthase subunit beta, mitochondrial OS=Mus musculus GN=Atp5b PE=1 SV=2	Atp5b	15	66	2	99	AIAELGIYPAVDPLDSTSR			-0.0179437	1987.01	994.511	1987.03	994.52	2
32.85	32.85	42.72	P56480|ATPB_MOUSE	ATP synthase subunit beta, mitochondrial OS=Mus musculus GN=Atp5b PE=1 SV=2	Atp5b	15	66	2	99	EGNDLYHEMIESGVINLK			0.010395	2060	687.674	2059.99	687.67	3
32.85	32.85	42.72	P56480|ATPB_MOUSE	ATP synthase subunit beta, mitochondrial OS=Mus musculus GN=Atp5b PE=1 SV=2	Atp5b	15	66	2	99	FTQAGSEVSALLGR			-0.0098108	1434.74	718.376	1434.75	718.381	2
32.85	32.85	42.72	P56480|ATPB_MOUSE	ATP synthase subunit beta, mitochondrial OS=Mus musculus GN=Atp5b PE=1 SV=2	Atp5b	15	66	2	99	IGLFGGAGVGK			9.20871e-05	974.555	488.285	974.555	488.285	2
32.85	32.85	42.72	P56480|ATPB_MOUSE	ATP synthase subunit beta, mitochondrial OS=Mus musculus GN=Atp5b PE=1 SV=2	Atp5b	15	66	2	99	IMNVIGEPIDER			-0.00408211	1384.7	693.356	1384.7	693.358	2
32.85	32.85	42.72	P56480|ATPB_MOUSE	ATP synthase subunit beta, mitochondrial OS=Mus musculus GN=Atp5b PE=1 SV=2	Atp5b	15	66	2	99	IPSAVGYQPTLATDMGTMQER			-0.00476412	2265.07	756.031	2265.08	756.033	3
32.85	32.85	42.72	P56480|ATPB_MOUSE	ATP synthase subunit beta, mitochondrial OS=Mus musculus GN=Atp5b PE=1 SV=2	Atp5b	15	66	2	99	LVLEVAQHLGESTVR			-0.00680149	1649.9	550.975	1649.91	550.977	3
32.85	32.85	42.72	P56480|ATPB_MOUSE	ATP synthase subunit beta, mitochondrial OS=Mus musculus GN=Atp5b PE=1 SV=2	Atp5b	15	66	2	99	TIAMDGTEGLVR			0.00381374	1261.64	631.826	1261.63	631.824	2
32.85	32.85	42.72	P56480|ATPB_MOUSE	ATP synthase subunit beta, mitochondrial OS=Mus musculus GN=Atp5b PE=1 SV=2	Atp5b	15	66	2	99	TVLIMELINNVAK			-0.0186871	1456.81	729.414	1456.83	729.423	2
32.85	32.85	42.72	P56480|ATPB_MOUSE	ATP synthase subunit beta, mitochondrial OS=Mus musculus GN=Atp5b PE=1 SV=2	Atp5b	15	66	2	99	VALTGLTVAEYFR			0.0017795	1438.78	720.399	1438.78	720.398	2
32.85	32.85	42.72	P56480|ATPB_MOUSE	ATP synthase subunit beta, mitochondrial OS=Mus musculus GN=Atp5b PE=1 SV=2	Atp5b	15	66	2	99	VALVYGQMNEPPGAR			-0.00295687	1600.8	801.407	1600.8	801.409	2
32.85	32.85	42.72	P56480|ATPB_MOUSE	ATP synthase subunit beta, mitochondrial OS=Mus musculus GN=Atp5b PE=1 SV=2	Atp5b	15	66	2	99	VLDSGAPIK			0.000623665	898.513	450.264	898.512	450.263	2
32.85	32.85	42.72	P56480|ATPB_MOUSE	ATP synthase subunit beta, mitochondrial OS=Mus musculus GN=Atp5b PE=1 SV=2	Atp5b	15	66	2	99	VLDSGAPIKIPVGPETLGR		missed K-I@9	0.00156065	1918.09	640.371	1918.09	640.37	3
32.85	32.85	42.72	P56480|ATPB_MOUSE	ATP synthase subunit beta, mitochondrial OS=Mus musculus GN=Atp5b PE=1 SV=2	Atp5b	15	66	2	99	VVDLLAPYAK			-4.42888e-05	1087.63	544.821	1087.63	544.821	2
32.59	61.91	34.87	O55143|AT2A2_MOUSE	Sarcoplasmic/endoplasmic reticulum calcium ATPase 2 OS=Mus musculus GN=Atp2a2 PE=1 SV=2	Atp2a2	27	151	2	99	DACLNAR	Carbamidomethyl(C)@3		0.00270569	818.373	410.194	818.37	410.193	2
32.59	61.91	34.87	O55143|AT2A2_MOUSE	Sarcoplasmic/endoplasmic reticulum calcium ATPase 2 OS=Mus musculus GN=Atp2a2 PE=1 SV=2	Atp2a2	27	151	2	99	ANACNSVIK	Carbamidomethyl(C)@4		0.000777397	975.481	488.748	975.481	488.748	2
32.59	61.91	34.87	O55143|AT2A2_MOUSE	Sarcoplasmic/endoplasmic reticulum calcium ATPase 2 OS=Mus musculus GN=Atp2a2 PE=1 SV=2	Atp2a2	27	151	2	99	AMGVVVATGVNTEIGK			-0.0053181	1544.82	773.416	1544.82	773.419	2
32.59	61.91	34.87	O55143|AT2A2_MOUSE	Sarcoplasmic/endoplasmic reticulum calcium ATPase 2 OS=Mus musculus GN=Atp2a2 PE=1 SV=2	Atp2a2	27	151	2	99	EFDELSPSAQR			5.52144e-05	1277.59	639.802	1277.59	639.802	2
32.59	61.91	34.87	O55143|AT2A2_MOUSE	Sarcoplasmic/endoplasmic reticulum calcium ATPase 2 OS=Mus musculus GN=Atp2a2 PE=1 SV=2	Atp2a2	27	151	2	99	EWGSGSDTLR			0.00339192	1106.5	554.259	1106.5	554.257	2
32.59	61.91	34.87	O55143|AT2A2_MOUSE	Sarcoplasmic/endoplasmic reticulum calcium ATPase 2 OS=Mus musculus GN=Atp2a2 PE=1 SV=2	Atp2a2	27	151	2	99	IEVASSVK			0.000289307	831.47	416.743	831.47	416.742	2
32.59	61.91	34.87	O55143|AT2A2_MOUSE	Sarcoplasmic/endoplasmic reticulum calcium ATPase 2 OS=Mus musculus GN=Atp2a2 PE=1 SV=2	Atp2a2	27	151	2	99	IGIFGQDEDVTSK			-0.00337082	1407.68	704.85	1407.69	704.851	2
32.59	61.91	34.87	O55143|AT2A2_MOUSE	Sarcoplasmic/endoplasmic reticulum calcium ATPase 2 OS=Mus musculus GN=Atp2a2 PE=1 SV=2	Atp2a2	27	151	2	99	IRDEMVATEQER		missed R-D@2	0.00645004	1475.71	492.911	1475.7	492.909	3
32.59	61.91	34.87	O55143|AT2A2_MOUSE	Sarcoplasmic/endoplasmic reticulum calcium ATPase 2 OS=Mus musculus GN=Atp2a2 PE=1 SV=2	Atp2a2	27	151	2	99	ISLPVILMDETLK			-0.0137025	1470.82	736.419	1470.84	736.426	2
32.59	61.91	34.87	O55143|AT2A2_MOUSE	Sarcoplasmic/endoplasmic reticulum calcium ATPase 2 OS=Mus musculus GN=Atp2a2 PE=1 SV=2	Atp2a2	27	151	2	99	MNVFDTELK			-0.00131222	1095.53	548.77	1095.53	548.771	2
32.59	61.91	34.87	O55143|AT2A2_MOUSE	Sarcoplasmic/endoplasmic reticulum calcium ATPase 2 OS=Mus musculus GN=Atp2a2 PE=1 SV=2	Atp2a2	27	151	2	99	RIGIFGQDEDVTSK		missed R-I@1	-0.00281426	1563.79	522.269	1563.79	522.27	3
32.59	61.91	34.87	O55143|AT2A2_MOUSE	Sarcoplasmic/endoplasmic reticulum calcium ATPase 2 OS=Mus musculus GN=Atp2a2 PE=1 SV=2	Atp2a2	27	151	2	99	SEIGIAMGSGTAVAK			-0.00243173	1390.71	696.362	1390.71	696.364	2
31.71	31.71	2.777	E9Q555|RN213_MOUSE	E3 ubiquitin-protein ligase RNF213 OS=Mus musculus GN=Rnf213 PE=2 SV=1	Rnf213	9	17	2	99	ALEDINELK			-0.000406095	1043.55	522.782	1043.55	522.782	2
31.71	31.71	2.777	E9Q555|RN213_MOUSE	E3 ubiquitin-protein ligase RNF213 OS=Mus musculus GN=Rnf213 PE=2 SV=1	Rnf213	9	17	2	99	EVIDMELTPER			-0.00911642	1330.63	666.325	1330.64	666.329	2
31.71	31.71	2.777	E9Q555|RN213_MOUSE	E3 ubiquitin-protein ligase RNF213 OS=Mus musculus GN=Rnf213 PE=2 SV=1	Rnf213	9	17	2	99	GVYVIEAPK			0.000316874	974.544	488.279	974.544	488.279	2
31.71	31.71	2.777	E9Q555|RN213_MOUSE	E3 ubiquitin-protein ligase RNF213 OS=Mus musculus GN=Rnf213 PE=2 SV=1	Rnf213	9	17	2	99	IASVEYLQEVAR			0.00584476	1376.74	689.375	1376.73	689.372	2
31.71	31.71	2.777	E9Q555|RN213_MOUSE	E3 ubiquitin-protein ligase RNF213 OS=Mus musculus GN=Rnf213 PE=2 SV=1	Rnf213	9	17	2	99	QLMATAESVFQK			-0.0041743	1351.68	676.846	1351.68	676.848	2
31.71	31.71	2.777	E9Q555|RN213_MOUSE	E3 ubiquitin-protein ligase RNF213 OS=Mus musculus GN=Rnf213 PE=2 SV=1	Rnf213	9	17	2	99	STIMASDVTK			-0.00276023	1051.52	526.767	1051.52	526.768	2
31.71	31.71	2.777	E9Q555|RN213_MOUSE	E3 ubiquitin-protein ligase RNF213 OS=Mus musculus GN=Rnf213 PE=2 SV=1	Rnf213	9	17	2	99	VSAEETADR			-0.00293305	976.443	489.229	976.446	489.23	2
31.71	31.71	2.777	E9Q555|RN213_MOUSE	E3 ubiquitin-protein ligase RNF213 OS=Mus musculus GN=Rnf213 PE=2 SV=1	Rnf213	9	17	2	99	YTAINEINK			0.00124314	1064.55	533.283	1064.55	533.282	2
31.71	31.71	2.777	E9Q555|RN213_MOUSE	E3 ubiquitin-protein ligase RNF213 OS=Mus musculus GN=Rnf213 PE=2 SV=1	Rnf213	9	17	1.85387	99	QLLQDISEPR			-0.000105508	1197.64	599.825	1197.64	599.825	2
31	31	34.64	Q9Z0X1|AIFM1_MOUSE	Apoptosis-inducing factor 1, mitochondrial OS=Mus musculus GN=Aifm1 PE=1 SV=1	Aifm1	15	62	2	99	AIASATEGGSVPQIR			-0.00191889	1455.77	728.89	1455.77	728.891	2
31	31	34.64	Q9Z0X1|AIFM1_MOUSE	Apoptosis-inducing factor 1, mitochondrial OS=Mus musculus GN=Aifm1 PE=1 SV=1	Aifm1	15	62	2	99	DGEQHEDLNEVAK			0.00443184	1482.66	495.228	1482.66	495.227	3
31	31	34.64	Q9Z0X1|AIFM1_MOUSE	Apoptosis-inducing factor 1, mitochondrial OS=Mus musculus GN=Aifm1 PE=1 SV=1	Aifm1	15	62	2	99	ELWFSDDPNVTK			0.00109082	1449.68	725.847	1449.68	725.846	2
31	31	34.64	Q9Z0X1|AIFM1_MOUSE	Apoptosis-inducing factor 1, mitochondrial OS=Mus musculus GN=Aifm1 PE=1 SV=1	Aifm1	15	62	2	99	ILPQYLSNWTMEK			0.00199651	1621.82	811.917	1621.82	811.916	2
31	31	34.64	Q9Z0X1|AIFM1_MOUSE	Apoptosis-inducing factor 1, mitochondrial OS=Mus musculus GN=Aifm1 PE=1 SV=1	Aifm1	15	62	2	99	KSQASGIEVIQLFPEK		missed K-S@1	-0.0503618	1772.92	591.98	1772.97	591.996	3
31	31	34.64	Q9Z0X1|AIFM1_MOUSE	Apoptosis-inducing factor 1, mitochondrial OS=Mus musculus GN=Aifm1 PE=1 SV=1	Aifm1	15	62	2	99	LAGENMTGAAK		cleaved K-P@C-term	0.00303028	1061.52	531.768	1061.52	531.766	2
31	31	34.64	Q9Z0X1|AIFM1_MOUSE	Apoptosis-inducing factor 1, mitochondrial OS=Mus musculus GN=Aifm1 PE=1 SV=1	Aifm1	15	62	2	99	LNDGSQITFEK			0.00073505	1250.62	626.315	1250.61	626.314	2
31	31	34.64	Q9Z0X1|AIFM1_MOUSE	Apoptosis-inducing factor 1, mitochondrial OS=Mus musculus GN=Aifm1 PE=1 SV=1	Aifm1	15	62	2	99	SATEQSGTGIR			0.00196205	1105.54	553.776	1105.54	553.775	2
31	31	34.64	Q9Z0X1|AIFM1_MOUSE	Apoptosis-inducing factor 1, mitochondrial OS=Mus musculus GN=Aifm1 PE=1 SV=1	Aifm1	15	62	2	99	TGGLEIDSDFGGFR			0.0105789	1469.69	735.852	1469.68	735.847	2
31	31	34.64	Q9Z0X1|AIFM1_MOUSE	Apoptosis-inducing factor 1, mitochondrial OS=Mus musculus GN=Aifm1 PE=1 SV=1	Aifm1	15	62	2	99	VLIVSEDPELPYMRPPLSK			0.00297795	2182.17	728.399	2182.17	728.398	3
31	31	34.64	Q9Z0X1|AIFM1_MOUSE	Apoptosis-inducing factor 1, mitochondrial OS=Mus musculus GN=Aifm1 PE=1 SV=1	Aifm1	15	62	2	99	VMGLGLSPEEK			-0.000511941	1158.59	580.305	1158.6	580.305	2
31	31	34.64	Q9Z0X1|AIFM1_MOUSE	Apoptosis-inducing factor 1, mitochondrial OS=Mus musculus GN=Aifm1 PE=1 SV=1	Aifm1	15	62	2	99	VMPNAIVQSVGVSGGR			0.00373527	1569.83	785.924	1569.83	785.922	2
31	31	34.64	Q9Z0X1|AIFM1_MOUSE	Apoptosis-inducing factor 1, mitochondrial OS=Mus musculus GN=Aifm1 PE=1 SV=1	Aifm1	15	62	2	99	VNAELQAR			0.00158593	899.484	450.749	899.482	450.749	2
31	31	34.64	Q9Z0X1|AIFM1_MOUSE	Apoptosis-inducing factor 1, mitochondrial OS=Mus musculus GN=Aifm1 PE=1 SV=1	Aifm1	15	62	1.85387	99	KVETDHIVTAVGLEPNVELAK		missed K-V@1	0.00431364	2261.23	566.315	2261.23	566.314	4
31	31	34.64	Q9Z0X1|AIFM1_MOUSE	Apoptosis-inducing factor 1, mitochondrial OS=Mus musculus GN=Aifm1 PE=1 SV=1	Aifm1	15	62	1.72125	99	LLIGGGTAAFAAAR		cleaved F-L@N-term	0.00179269	1287.73	644.873	1287.73	644.872	2
29.93	29.93	49.62	Q8BWT1|THIM_MOUSE	3-ketoacyl-CoA thiolase, mitochondrial OS=Mus musculus GN=Acaa2 PE=1 SV=3	Acaa2	15	61	2	99	AANEAGYFNEEMAPIEVK			0.00853104	1981.92	991.966	1981.91	991.962	2
29.93	29.93	49.62	Q8BWT1|THIM_MOUSE	3-ketoacyl-CoA thiolase, mitochondrial OS=Mus musculus GN=Acaa2 PE=1 SV=3	Acaa2	15	61	2	99	ALDLDPSK			0.00283734	857.452	429.733	857.449	429.732	2
29.93	29.93	49.62	Q8BWT1|THIM_MOUSE	3-ketoacyl-CoA thiolase, mitochondrial OS=Mus musculus GN=Acaa2 PE=1 SV=3	Acaa2	15	61	2	99	DFSATDLTEFAAR			0.00260212	1442.67	722.342	1442.67	722.341	2
29.93	29.93	49.62	Q8BWT1|THIM_MOUSE	3-ketoacyl-CoA thiolase, mitochondrial OS=Mus musculus GN=Acaa2 PE=1 SV=3	Acaa2	15	61	2	99	DGTVTAGNASGVSDGAGAVIIASEDAVK			0.0040014	2531.24	844.754	2531.24	844.752	3
29.93	29.93	49.62	Q8BWT1|THIM_MOUSE	3-ketoacyl-CoA thiolase, mitochondrial OS=Mus musculus GN=Acaa2 PE=1 SV=3	Acaa2	15	61	2	99	DGTVTAGNASGVSDGAGAVIIASEDAVKK		missed K-K@28	-0.000616	2659.33	887.45	2659.33	887.451	3
29.93	29.93	49.62	Q8BWT1|THIM_MOUSE	3-ketoacyl-CoA thiolase, mitochondrial OS=Mus musculus GN=Acaa2 PE=1 SV=3	Acaa2	15	61	2	99	DMDLIDVNEAFAPQFLSVQK			0.000293242	2279.11	760.712	2279.11	760.712	3
29.93	29.93	49.62	Q8BWT1|THIM_MOUSE	3-ketoacyl-CoA thiolase, mitochondrial OS=Mus musculus GN=Acaa2 PE=1 SV=3	Acaa2	15	61	2	99	GVFIVAAK			-0.000672782	803.49	402.752	803.491	402.753	2
29.93	29.93	49.62	Q8BWT1|THIM_MOUSE	3-ketoacyl-CoA thiolase, mitochondrial OS=Mus musculus GN=Acaa2 PE=1 SV=3	Acaa2	15	61	2	99	LPMGMTAENLAAK			-0.000728178	1345.67	673.844	1345.67	673.844	2
29.93	29.93	49.62	Q8BWT1|THIM_MOUSE	3-ketoacyl-CoA thiolase, mitochondrial OS=Mus musculus GN=Acaa2 PE=1 SV=3	Acaa2	15	61	2	99	RTPFGAYGGLLK		missed R-T@1	0.00109951	1278.71	427.244	1278.71	427.243	3
29.93	29.93	49.62	Q8BWT1|THIM_MOUSE	3-ketoacyl-CoA thiolase, mitochondrial OS=Mus musculus GN=Acaa2 PE=1 SV=3	Acaa2	15	61	2	99	TNVSGGAIALGHPLGGSGSR			0.00283328	1806.94	603.319	1806.93	603.318	3
29.93	29.93	49.62	Q8BWT1|THIM_MOUSE	3-ketoacyl-CoA thiolase, mitochondrial OS=Mus musculus GN=Acaa2 PE=1 SV=3	Acaa2	15	61	2	99	TPFGAYGGLLK			-0.00165348	1122.61	562.31	1122.61	562.311	2
29.93	29.93	49.62	Q8BWT1|THIM_MOUSE	3-ketoacyl-CoA thiolase, mitochondrial OS=Mus musculus GN=Acaa2 PE=1 SV=3	Acaa2	15	61	2	99	VGVPTETGALTLNR			-0.00337313	1426.77	714.395	1426.78	714.396	2
29.93	29.93	49.62	Q8BWT1|THIM_MOUSE	3-ketoacyl-CoA thiolase, mitochondrial OS=Mus musculus GN=Acaa2 PE=1 SV=3	Acaa2	15	61	2	99	VPPETIDSVIVGNVMQSSSDAAYLAR			0.00508502	2718.36	907.127	2718.35	907.125	3
29.93	29.93	49.62	Q8BWT1|THIM_MOUSE	3-ketoacyl-CoA thiolase, mitochondrial OS=Mus musculus GN=Acaa2 PE=1 SV=3	Acaa2	15	61	2	99	YALQSQQR			0.00349997	992.507	497.261	992.504	497.259	2
29.93	29.93	49.62	Q8BWT1|THIM_MOUSE	3-ketoacyl-CoA thiolase, mitochondrial OS=Mus musculus GN=Acaa2 PE=1 SV=3	Acaa2	15	61	1.92082	99	HNFTPLAR			0.0020325	954.506	478.26	954.504	478.259	2
29.73	29.73	6.675	Q80SU7|GVIN1_MOUSE	Interferon-induced very large GTPase 1 OS=Mus musculus GN=Gvin1 PE=1 SV=1	Gvin1	11	16	2	99	ILTLTSNLLEEPLSR	Deamidated(N)@7		0.0111019	1698.95	850.483	1698.94	850.477	2
29.73	29.73	6.675	Q80SU7|GVIN1_MOUSE	Interferon-induced very large GTPase 1 OS=Mus musculus GN=Gvin1 PE=1 SV=1	Gvin1	11	16	2	99	LLDFMQTLSQK			9.08087e-05	1322.69	662.352	1322.69	662.352	2
29.73	29.73	6.675	Q80SU7|GVIN1_MOUSE	Interferon-induced very large GTPase 1 OS=Mus musculus GN=Gvin1 PE=1 SV=1	Gvin1	11	16	2	99	LLDFSQPNSVAELQETPR			-0.0132121	2043.01	682.012	2043.03	682.016	3
29.73	29.73	6.675	Q80SU7|GVIN1_MOUSE	Interferon-induced very large GTPase 1 OS=Mus musculus GN=Gvin1 PE=1 SV=1	Gvin1	11	16	2	99	LLIEGDYK			0.000893905	949.513	475.764	949.512	475.763	2
29.73	29.73	6.675	Q80SU7|GVIN1_MOUSE	Interferon-induced very large GTPase 1 OS=Mus musculus GN=Gvin1 PE=1 SV=1	Gvin1	11	16	2	99	NSQEILDNQK			0.00242356	1187.58	594.798	1187.58	594.796	2
29.73	29.73	6.675	Q80SU7|GVIN1_MOUSE	Interferon-induced very large GTPase 1 OS=Mus musculus GN=Gvin1 PE=1 SV=1	Gvin1	11	16	2	99	NTQEVIAMSK			-0.000936463	1119.56	560.787	1119.56	560.787	2
29.73	29.73	6.675	Q80SU7|GVIN1_MOUSE	Interferon-induced very large GTPase 1 OS=Mus musculus GN=Gvin1 PE=1 SV=1	Gvin1	11	16	2	99	SQIMNSLLSK			-0.00216561	1119.59	560.804	1119.6	560.805	2
29.73	29.73	6.675	Q80SU7|GVIN1_MOUSE	Interferon-induced very large GTPase 1 OS=Mus musculus GN=Gvin1 PE=1 SV=1	Gvin1	11	16	2	99	SQYENQLLER			0.0159091	1278.64	640.325	1278.62	640.318	2
29.73	29.73	6.675	Q80SU7|GVIN1_MOUSE	Interferon-induced very large GTPase 1 OS=Mus musculus GN=Gvin1 PE=1 SV=1	Gvin1	11	16	2	99	TANDPVNYLER			0.00117053	1290.62	646.318	1290.62	646.318	2
29.73	29.73	6.675	Q80SU7|GVIN1_MOUSE	Interferon-induced very large GTPase 1 OS=Mus musculus GN=Gvin1 PE=1 SV=1	Gvin1	11	16	2	99	VGNDLSASK			0.000982273	889.451	445.733	889.451	445.733	2
29.73	29.73	6.675	Q80SU7|GVIN1_MOUSE	Interferon-induced very large GTPase 1 OS=Mus musculus GN=Gvin1 PE=1 SV=1	Gvin1	11	16	1.69897	99	GAYMQLLK			-0.000524707	922.494	462.254	922.495	462.255	2
29.59	29.59	16.52	Q6ZQ73|CAND2_MOUSE	Cullin-associated NEDD8-dissociated protein 2 OS=Mus musculus GN=Cand2 PE=1 SV=2	Cand2	14	47	1.13668	99	STGAFYISSLLEK	Protein Terminal Acetyl@N-term	cleaved M-S@N-term	-0.0106646	1456.73	729.375	1456.74	729.38	2
29.59	29.59	16.52	Q6ZQ73|CAND2_MOUSE	Cullin-associated NEDD8-dissociated protein 2 OS=Mus musculus GN=Cand2 PE=1 SV=2	Cand2	14	47	2	99	AAAAYALGR			-0.0119706	862.454	432.234	862.466	432.24	2
29.59	29.59	16.52	Q6ZQ73|CAND2_MOUSE	Cullin-associated NEDD8-dissociated protein 2 OS=Mus musculus GN=Cand2 PE=1 SV=2	Cand2	14	47	2	99	ATDLDQEVK			-0.00231699	1017.5	509.755	1017.5	509.756	2
29.59	29.59	16.52	Q6ZQ73|CAND2_MOUSE	Cullin-associated NEDD8-dissociated protein 2 OS=Mus musculus GN=Cand2 PE=1 SV=2	Cand2	14	47	2	99	ATDLDQEVKER		missed K-E@9	0.00276473	1302.64	435.222	1302.64	435.221	3
29.59	29.59	16.52	Q6ZQ73|CAND2_MOUSE	Cullin-associated NEDD8-dissociated protein 2 OS=Mus musculus GN=Cand2 PE=1 SV=2	Cand2	14	47	2	99	AVAALLTNPEVR			0.00301544	1252.72	627.366	1252.71	627.364	2
29.59	29.59	16.52	Q6ZQ73|CAND2_MOUSE	Cullin-associated NEDD8-dissociated protein 2 OS=Mus musculus GN=Cand2 PE=1 SV=2	Cand2	14	47	2	99	DTASGPSTDSMELS			-0.00321412	1396.56	699.289	1396.57	699.29	2
29.59	29.59	16.52	Q6ZQ73|CAND2_MOUSE	Cullin-associated NEDD8-dissociated protein 2 OS=Mus musculus GN=Cand2 PE=1 SV=2	Cand2	14	47	2	99	LLDPEPYVGEMSTATLAR			-0.0127937	1961.96	654.995	1961.98	655	3
29.59	29.59	16.52	Q6ZQ73|CAND2_MOUSE	Cullin-associated NEDD8-dissociated protein 2 OS=Mus musculus GN=Cand2 PE=1 SV=2	Cand2	14	47	2	99	LVFVNPPYLLPR			-0.0024502	1426.83	714.423	1426.83	714.424	2
29.59	29.59	16.52	Q6ZQ73|CAND2_MOUSE	Cullin-associated NEDD8-dissociated protein 2 OS=Mus musculus GN=Cand2 PE=1 SV=2	Cand2	14	47	2	99	QLAAGQPYTR			-0.00305985	1103.57	552.792	1103.57	552.793	2
29.59	29.59	16.52	Q6ZQ73|CAND2_MOUSE	Cullin-associated NEDD8-dissociated protein 2 OS=Mus musculus GN=Cand2 PE=1 SV=2	Cand2	14	47	2	99	SNPELTTLFESIQK			-0.00734256	1605.82	803.916	1605.82	803.92	2
29.59	29.59	16.52	Q6ZQ73|CAND2_MOUSE	Cullin-associated NEDD8-dissociated protein 2 OS=Mus musculus GN=Cand2 PE=1 SV=2	Cand2	14	47	2	99	SPTVADFSAQIR			0.00446091	1290.66	646.338	1290.66	646.336	2
29.59	29.59	16.52	Q6ZQ73|CAND2_MOUSE	Cullin-associated NEDD8-dissociated protein 2 OS=Mus musculus GN=Cand2 PE=1 SV=2	Cand2	14	47	2	99	STVITAVK			0.00110581	817.492	409.753	817.491	409.753	2
29.59	29.59	16.52	Q6ZQ73|CAND2_MOUSE	Cullin-associated NEDD8-dissociated protein 2 OS=Mus musculus GN=Cand2 PE=1 SV=2	Cand2	14	47	2	99	TVLLEALGSPSEDVR			0.00139012	1584.84	793.426	1584.84	793.425	2
28.6	28.6	47.32	P48962|ADT1_MOUSE	ADP/ATP translocase 1 OS=Mus musculus GN=Slc25a4 PE=1 SV=4	Slc25a4	14	53	2	99	GADIMYTGTLDCWR	Carbamidomethyl(C)@12		-0.00483529	1657.72	829.866	1657.72	829.869	2
28.6	28.6	47.32	P48962|ADT1_MOUSE	ADP/ATP translocase 1 OS=Mus musculus GN=Slc25a4 PE=1 SV=4	Slc25a4	14	53	2	99	EFNGLGDCLTK	Carbamidomethyl(C)@8		0.000763412	1252.58	627.295	1252.58	627.295	2
28.6	28.6	47.32	P48962|ADT1_MOUSE	ADP/ATP translocase 1 OS=Mus musculus GN=Slc25a4 PE=1 SV=4	Slc25a4	14	53	2	99	QIFLGGVDR	Gln->pyro-Glu@N-term		0.00187179	986.52	494.267	986.519	494.267	2
28.6	28.6	47.32	P48962|ADT1_MOUSE	ADP/ATP translocase 1 OS=Mus musculus GN=Slc25a4 PE=1 SV=4	Slc25a4	14	53	2	99	GDQALSFLK	Protein Terminal Acetyl@N-term	cleaved M-G@N-term	-0.00154653	1019.53	510.771	1019.53	510.772	2
28.6	28.6	47.32	P48962|ADT1_MOUSE	ADP/ATP translocase 1 OS=Mus musculus GN=Slc25a4 PE=1 SV=4	Slc25a4	14	53	2	99	AAYFGVYDTAK			-0.00250719	1204.57	603.294	1204.58	603.295	2
28.6	28.6	47.32	P48962|ADT1_MOUSE	ADP/ATP translocase 1 OS=Mus musculus GN=Slc25a4 PE=1 SV=4	Slc25a4	14	53	2	99	DEGANAFFK			-0.000480853	997.45	499.732	997.451	499.733	2
28.6	28.6	47.32	P48962|ADT1_MOUSE	ADP/ATP translocase 1 OS=Mus musculus GN=Slc25a4 PE=1 SV=4	Slc25a4	14	53	2	99	DFLAGGIAAAVSK			-0.00131013	1218.66	610.337	1218.66	610.338	2
28.6	28.6	47.32	P48962|ADT1_MOUSE	ADP/ATP translocase 1 OS=Mus musculus GN=Slc25a4 PE=1 SV=4	Slc25a4	14	53	2	99	GNLANVIR			0.0234724	855.516	428.765	855.493	428.754	2
28.6	28.6	47.32	P48962|ADT1_MOUSE	ADP/ATP translocase 1 OS=Mus musculus GN=Slc25a4 PE=1 SV=4	Slc25a4	14	53	2	99	IAKDEGANAFFK		missed K-D@3	-0.00350805	1309.66	437.562	1309.67	437.563	3
28.6	28.6	47.32	P48962|ADT1_MOUSE	ADP/ATP translocase 1 OS=Mus musculus GN=Slc25a4 PE=1 SV=4	Slc25a4	14	53	2	99	LLLQVQHASK			0.0020578	1135.67	568.844	1135.67	568.843	2
28.6	28.6	47.32	P48962|ADT1_MOUSE	ADP/ATP translocase 1 OS=Mus musculus GN=Slc25a4 PE=1 SV=4	Slc25a4	14	53	2	99	TAVAPIER			0.00132452	855.483	428.749	855.481	428.748	2
28.6	28.6	47.32	P48962|ADT1_MOUSE	ADP/ATP translocase 1 OS=Mus musculus GN=Slc25a4 PE=1 SV=4	Slc25a4	14	53	2	99	YFPTQALNFAFK			-0.000497419	1445.73	723.874	1445.73	723.874	2
28.6	28.6	47.32	P48962|ADT1_MOUSE	ADP/ATP translocase 1 OS=Mus musculus GN=Slc25a4 PE=1 SV=4	Slc25a4	14	53	1.95861	99	GAWSNVLR			-0.00189754	901.475	451.745	901.477	451.746	2
26.64	26.64	15.97	P58252|EF2_MOUSE	Elongation factor 2 OS=Mus musculus GN=Eef2 PE=1 SV=2	Eef2	12	26	2	99	CLYASVLTAQPR	Carbamidomethyl(C)@1		-0.0053609	1377.7	689.858	1377.71	689.861	2
26.64	26.64	15.97	P58252|EF2_MOUSE	Elongation factor 2 OS=Mus musculus GN=Eef2 PE=1 SV=2	Eef2	12	26	2	99	ETVSEESNVLCLSK	Carbamidomethyl(C)@11		-0.00159487	1593.75	797.884	1593.76	797.885	2
26.64	26.64	15.97	P58252|EF2_MOUSE	Elongation factor 2 OS=Mus musculus GN=Eef2 PE=1 SV=2	Eef2	12	26	2	99	GEGQLSAAER			8.57465e-06	1016.49	509.252	1016.49	509.252	2
26.64	26.64	15.97	P58252|EF2_MOUSE	Elongation factor 2 OS=Mus musculus GN=Eef2 PE=1 SV=2	Eef2	12	26	2	99	GGGQIIPTAR			-0.00161442	968.539	485.277	968.54	485.277	2
26.64	26.64	15.97	P58252|EF2_MOUSE	Elongation factor 2 OS=Mus musculus GN=Eef2 PE=1 SV=2	Eef2	12	26	2	99	GPLMMYISK			-0.00468318	1038.52	520.267	1038.52	520.269	2
26.64	26.64	15.97	P58252|EF2_MOUSE	Elongation factor 2 OS=Mus musculus GN=Eef2 PE=1 SV=2	Eef2	12	26	2	99	QFAEMYVAK			0.000206013	1085.52	543.768	1085.52	543.768	2
26.64	26.64	15.97	P58252|EF2_MOUSE	Elongation factor 2 OS=Mus musculus GN=Eef2 PE=1 SV=2	Eef2	12	26	2	99	VFDAIMNFR			-0.000524395	1111.55	556.781	1111.55	556.781	2
26.64	26.64	15.97	P58252|EF2_MOUSE	Elongation factor 2 OS=Mus musculus GN=Eef2 PE=1 SV=2	Eef2	12	26	2	99	VFSGVVSTGLK			-0.000263093	1092.62	547.316	1092.62	547.316	2
26.64	26.64	15.97	P58252|EF2_MOUSE	Elongation factor 2 OS=Mus musculus GN=Eef2 PE=1 SV=2	Eef2	12	26	2	99	VNFTVDQIR		cleaved M-V@N-term	-0.00376862	1090.57	546.294	1090.58	546.296	2
26.64	26.64	15.97	P58252|EF2_MOUSE	Elongation factor 2 OS=Mus musculus GN=Eef2 PE=1 SV=2	Eef2	12	26	1.72125	99	TILMMGR			-8.75514e-05	820.43	411.222	820.43	411.222	2
26.64	26.64	15.97	P58252|EF2_MOUSE	Elongation factor 2 OS=Mus musculus GN=Eef2 PE=1 SV=2	Eef2	12	26	1.65758	98.97	SDPVVSYR			0.00249788	921.458	461.736	921.456	461.735	2
26.64	26.64	15.97	P58252|EF2_MOUSE	Elongation factor 2 OS=Mus musculus GN=Eef2 PE=1 SV=2	Eef2	12	26	1.63827	98.9	NMSVIAHVDHGK			0.0024546	1306.65	436.557	1306.65	436.556	3
26.61	26.61	20.96	P42225|STAT1_MOUSE	Signal transducer and activator of transcription 1 OS=Mus musculus GN=Stat1 PE=1 SV=1	Stat1	12	37	2	99	SQWFELQQLDSK	Protein Terminal Acetyl@N-term	cleaved M-S@N-term	0.0124065	1549.75	775.884	1549.74	775.878	2
26.61	26.61	20.96	P42225|STAT1_MOUSE	Signal transducer and activator of transcription 1 OS=Mus musculus GN=Stat1 PE=1 SV=1	Stat1	12	37	2	99	DQQPGTFLLR			-0.00285159	1173.61	587.813	1173.61	587.814	2
26.61	26.61	20.96	P42225|STAT1_MOUSE	Signal transducer and activator of transcription 1 OS=Mus musculus GN=Stat1 PE=1 SV=1	Stat1	12	37	2	99	ELSAVTFPDIIR			-0.00075213	1359.74	680.877	1359.74	680.877	2
26.61	26.61	20.96	P42225|STAT1_MOUSE	Signal transducer and activator of transcription 1 OS=Mus musculus GN=Stat1 PE=1 SV=1	Stat1	12	37	2	99	FNQAQEGNIQNTVMLDK			-0.000270639	1948.93	975.473	1948.93	975.473	2
26.61	26.61	20.96	P42225|STAT1_MOUSE	Signal transducer and activator of transcription 1 OS=Mus musculus GN=Stat1 PE=1 SV=1	Stat1	12	37	2	99	GLNADQLSMLGEK			0.00241873	1374.68	688.349	1374.68	688.348	2
26.61	26.61	20.96	P42225|STAT1_MOUSE	Signal transducer and activator of transcription 1 OS=Mus musculus GN=Stat1 PE=1 SV=1	Stat1	12	37	2	99	LLGPNAGPDGLIPWTR			-0.000725714	1675.9	838.959	1675.9	838.96	2
26.61	26.61	20.96	P42225|STAT1_MOUSE	Signal transducer and activator of transcription 1 OS=Mus musculus GN=Stat1 PE=1 SV=1	Stat1	12	37	2	99	MFLMLDNK			-0.00531084	1010.49	506.251	1010.49	506.254	2
26.61	26.61	20.96	P42225|STAT1_MOUSE	Signal transducer and activator of transcription 1 OS=Mus musculus GN=Stat1 PE=1 SV=1	Stat1	12	37	2	99	TELISVSEVHPSR			0.00803303	1452.77	485.262	1452.76	485.26	3
26.61	26.61	20.96	P42225|STAT1_MOUSE	Signal transducer and activator of transcription 1 OS=Mus musculus GN=Stat1 PE=1 SV=1	Stat1	12	37	2	99	TLEELQDEYDFK			0.00146031	1528.69	765.355	1528.69	765.354	2
26.61	26.61	20.96	P42225|STAT1_MOUSE	Signal transducer and activator of transcription 1 OS=Mus musculus GN=Stat1 PE=1 SV=1	Stat1	12	37	2	99	VMAAENIPENPLK			-0.00504192	1424.73	713.371	1424.73	713.374	2
26.61	26.61	20.96	P42225|STAT1_MOUSE	Signal transducer and activator of transcription 1 OS=Mus musculus GN=Stat1 PE=1 SV=1	Stat1	12	37	1.82391	99	FTYEPDPITK			0.00145881	1209.59	605.804	1209.59	605.803	2
26.61	26.61	20.96	P42225|STAT1_MOUSE	Signal transducer and activator of transcription 1 OS=Mus musculus GN=Stat1 PE=1 SV=1	Stat1	12	37	1.82391	99	KLEELEQK		missed K-L@1	-0.00130355	1015.55	508.784	1015.55	508.785	2
26.3	26.3	19.66	Q8BMS1|ECHA_MOUSE	Trifunctional enzyme subunit alpha, mitochondrial OS=Mus musculus GN=Hadha PE=1 SV=1	Hadha	11	23	2	99	AGLEQGSDAGYLAESQK			-0.00532996	1722.8	862.408	1722.81	862.41	2
26.3	26.3	19.66	Q8BMS1|ECHA_MOUSE	Trifunctional enzyme subunit alpha, mitochondrial OS=Mus musculus GN=Hadha PE=1 SV=1	Hadha	11	23	2	99	DTTASAVAVGLR			-0.00888183	1159.61	580.813	1159.62	580.817	2
26.3	26.3	19.66	Q8BMS1|ECHA_MOUSE	Trifunctional enzyme subunit alpha, mitochondrial OS=Mus musculus GN=Hadha PE=1 SV=1	Hadha	11	23	2	99	DTTVTGLGR			-0.0152094	918.462	460.238	918.477	460.246	2
26.3	26.3	19.66	Q8BMS1|ECHA_MOUSE	Trifunctional enzyme subunit alpha, mitochondrial OS=Mus musculus GN=Hadha PE=1 SV=1	Hadha	11	23	2	99	FGELALTK			-0.00344801	877.487	439.751	877.491	439.753	2
26.3	26.3	19.66	Q8BMS1|ECHA_MOUSE	Trifunctional enzyme subunit alpha, mitochondrial OS=Mus musculus GN=Hadha PE=1 SV=1	Hadha	11	23	2	99	FVDLYGAQK			-0.00550091	1039.53	520.771	1039.53	520.774	2
26.3	26.3	19.66	Q8BMS1|ECHA_MOUSE	Trifunctional enzyme subunit alpha, mitochondrial OS=Mus musculus GN=Hadha PE=1 SV=1	Hadha	11	23	2	99	ILQEGVDPK			0.000686323	997.545	499.78	997.544	499.779	2
26.3	26.3	19.66	Q8BMS1|ECHA_MOUSE	Trifunctional enzyme subunit alpha, mitochondrial OS=Mus musculus GN=Hadha PE=1 SV=1	Hadha	11	23	2	99	LTTYAMTVPFVR			-0.0151558	1397.72	699.869	1397.74	699.876	2
26.3	26.3	19.66	Q8BMS1|ECHA_MOUSE	Trifunctional enzyme subunit alpha, mitochondrial OS=Mus musculus GN=Hadha PE=1 SV=1	Hadha	11	23	2	99	MGLVDQLVEPLGPGIK			-0.000721842	1664.92	833.466	1664.92	833.466	2
26.3	26.3	19.66	Q8BMS1|ECHA_MOUSE	Trifunctional enzyme subunit alpha, mitochondrial OS=Mus musculus GN=Hadha PE=1 SV=1	Hadha	11	23	1.92082	99	GLYPAPLK			-0.00217331	857.499	429.757	857.501	429.758	2
26.3	26.3	19.66	Q8BMS1|ECHA_MOUSE	Trifunctional enzyme subunit alpha, mitochondrial OS=Mus musculus GN=Hadha PE=1 SV=1	Hadha	11	23	1.92082	99	MVGVPAAFDMMLTGR			0.00456485	1594.77	798.393	1594.77	798.391	2
26.3	26.3	19.66	Q8BMS1|ECHA_MOUSE	Trifunctional enzyme subunit alpha, mitochondrial OS=Mus musculus GN=Hadha PE=1 SV=1	Hadha	11	23	1.82391	99	ALTSFER			0.00301374	822.427	412.221	822.424	412.219	2
26.03	26.03	0.5793	A2ASS6|TITIN_MOUSE	Titin OS=Mus musculus GN=Ttn PE=1 SV=1	Ttn	13	14	2	99	AGEDVQLLIPFK			0.00782752	1328.74	665.378	1328.73	665.374	2
26.03	26.03	0.5793	A2ASS6|TITIN_MOUSE	Titin OS=Mus musculus GN=Ttn PE=1 SV=1	Ttn	13	14	2	99	FGISEPLTSPK			0.00324256	1174.63	588.321	1174.62	588.319	2
26.03	26.03	0.5793	A2ASS6|TITIN_MOUSE	Titin OS=Mus musculus GN=Ttn PE=1 SV=1	Ttn	13	14	2	99	LIVEELPVR			-0.000135344	1066.64	534.327	1066.64	534.327	2
26.03	26.03	0.5793	A2ASS6|TITIN_MOUSE	Titin OS=Mus musculus GN=Ttn PE=1 SV=1	Ttn	13	14	2	99	LVENTEYEFR			0.00246183	1298.62	650.316	1298.61	650.314	2
26.03	26.03	0.5793	A2ASS6|TITIN_MOUSE	Titin OS=Mus musculus GN=Ttn PE=1 SV=1	Ttn	13	14	2	99	STGLTDGIAYEFR			0.00660781	1428.7	715.355	1428.69	715.352	2
26.03	26.03	0.5793	A2ASS6|TITIN_MOUSE	Titin OS=Mus musculus GN=Ttn PE=1 SV=1	Ttn	13	14	2	99	VLEADPYFTVK			-0.00364977	1280.66	641.338	1280.67	641.34	2
26.03	26.03	0.5793	A2ASS6|TITIN_MOUSE	Titin OS=Mus musculus GN=Ttn PE=1 SV=1	Ttn	13	14	1.72125	99	YGVSGSDQTLTIK			0.0108397	1367.7	684.859	1367.69	684.854	2
26.03	26.03	0.5793	A2ASS6|TITIN_MOUSE	Titin OS=Mus musculus GN=Ttn PE=1 SV=1	Ttn	13	14	1.33724	99	FTNITGEK			-0.00515662	908.455	455.235	908.46	455.237	2
26.03	26.03	0.5793	A2ASS6|TITIN_MOUSE	Titin OS=Mus musculus GN=Ttn PE=1 SV=1	Ttn	13	14	1.3098	99	EIVTPVTVQDLR			-0.0117671	1368.75	685.382	1368.76	685.388	2
26.03	26.03	0.5793	A2ASS6|TITIN_MOUSE	Titin OS=Mus musculus GN=Ttn PE=1 SV=1	Ttn	13	14	1.17393	99	AAEVPAPIR			-0.00464262	922.519	462.267	922.524	462.269	2
26.03	26.03	0.5793	A2ASS6|TITIN_MOUSE	Titin OS=Mus musculus GN=Ttn PE=1 SV=1	Ttn	13	14	1.06048	99	VGVGPTIETK			0.00620456	999.566	500.79	999.56	500.787	2
26.03	26.03	0.5793	A2ASS6|TITIN_MOUSE	Titin OS=Mus musculus GN=Ttn PE=1 SV=1	Ttn	13	14	1.04096	99	FISPLEDQTVK			-0.00617364	1275.66	638.84	1275.67	638.843	2
25.92	25.92	27.82	Q61655|DD19A_MOUSE	ATP-dependent RNA helicase DDX19A OS=Mus musculus GN=Ddx19a PE=2 SV=2	Ddx19a	12	38	2	99	VLVTTNVCAR	Carbamidomethyl(C)@8		0.00215147	1131.61	566.812	1131.61	566.811	2
25.92	25.92	27.82	Q61655|DD19A_MOUSE	ATP-dependent RNA helicase DDX19A OS=Mus musculus GN=Ddx19a PE=2 SV=2	Ddx19a	12	38	2	99	ATDSWALAVDEQEAAVK	Protein Terminal Acetyl@N-term	cleaved M-A@N-term	0.00486332	1844.88	923.449	1844.88	923.447	2
25.92	25.92	27.82	Q61655|DD19A_MOUSE	ATP-dependent RNA helicase DDX19A OS=Mus musculus GN=Ddx19a PE=2 SV=2	Ddx19a	12	38	2	99	AAQSLLNK			-0.000118769	843.481	422.748	843.481	422.748	2
25.92	25.92	27.82	Q61655|DD19A_MOUSE	ATP-dependent RNA helicase DDX19A OS=Mus musculus GN=Ddx19a PE=2 SV=2	Ddx19a	12	38	2	99	DPSSPLYSVK			0.000919447	1091.55	546.783	1091.55	546.782	2
25.92	25.92	27.82	Q61655|DD19A_MOUSE	ATP-dependent RNA helicase DDX19A OS=Mus musculus GN=Ddx19a PE=2 SV=2	Ddx19a	12	38	2	99	EEETLDTIK			0.00201147	1076.53	539.27	1076.52	539.269	2
25.92	25.92	27.82	Q61655|DD19A_MOUSE	ATP-dependent RNA helicase DDX19A OS=Mus musculus GN=Ddx19a PE=2 SV=2	Ddx19a	12	38	2	99	GLAVNMVDSK			-0.000803512	1032.53	517.271	1032.53	517.271	2
25.92	25.92	27.82	Q61655|DD19A_MOUSE	ATP-dependent RNA helicase DDX19A OS=Mus musculus GN=Ddx19a PE=2 SV=2	Ddx19a	12	38	2	99	LDTDDLDEIEK			0.000498784	1304.6	653.307	1304.6	653.306	2
25.92	25.92	27.82	Q61655|DD19A_MOUSE	ATP-dependent RNA helicase DDX19A OS=Mus musculus GN=Ddx19a PE=2 SV=2	Ddx19a	12	38	2	99	LDTDDLDEIEKIAN		missed K-I@11	-0.00131422	1602.76	802.388	1602.76	802.388	2
25.92	25.92	27.82	Q61655|DD19A_MOUSE	ATP-dependent RNA helicase DDX19A OS=Mus musculus GN=Ddx19a PE=2 SV=2	Ddx19a	12	38	2	99	SNLVDNTNQVEVLQR			-0.00531398	1727.87	864.945	1727.88	864.947	2
25.92	25.92	27.82	Q61655|DD19A_MOUSE	ATP-dependent RNA helicase DDX19A OS=Mus musculus GN=Ddx19a PE=2 SV=2	Ddx19a	12	38	2	99	TAAFVLAMLSR			-8.94884e-05	1178.65	590.331	1178.65	590.331	2
25.92	25.92	27.82	Q61655|DD19A_MOUSE	ATP-dependent RNA helicase DDX19A OS=Mus musculus GN=Ddx19a PE=2 SV=2	Ddx19a	12	38	2	99	TASWLAAELSK			-0.00324457	1175.62	588.815	1175.62	588.817	2
25.92	25.92	27.82	Q61655|DD19A_MOUSE	ATP-dependent RNA helicase DDX19A OS=Mus musculus GN=Ddx19a PE=2 SV=2	Ddx19a	12	38	1.82391	99	VIEQMGK			0.00137603	803.422	402.719	803.421	402.718	2
23.84	23.84	23.71	P38647|GRP75_MOUSE	Stress-70 protein, mitochondrial OS=Mus musculus GN=Hspa9 PE=1 SV=3	Hspa9	12	25	2	99	ALLAGKDSETGENIR		missed K-D@6	0.00374326	1572.81	525.279	1572.81	525.278	3
23.84	23.84	23.71	P38647|GRP75_MOUSE	Stress-70 protein, mitochondrial OS=Mus musculus GN=Hspa9 PE=1 SV=3	Hspa9	12	25	2	99	AQFEGIVTDLIK			0.0012434	1332.73	667.372	1332.73	667.372	2
23.84	23.84	23.71	P38647|GRP75_MOUSE	Stress-70 protein, mitochondrial OS=Mus musculus GN=Hspa9 PE=1 SV=3	Hspa9	12	25	2	99	DAGQISGLNVLR			-0.00141157	1241.67	621.843	1241.67	621.844	2
23.84	23.84	23.71	P38647|GRP75_MOUSE	Stress-70 protein, mitochondrial OS=Mus musculus GN=Hspa9 PE=1 SV=3	Hspa9	12	25	2	99	ETGVDLTKDNMALQR		missed K-D@8	-0.00437624	1689.83	564.284	1689.84	564.286	3
23.84	23.84	23.71	P38647|GRP75_MOUSE	Stress-70 protein, mitochondrial OS=Mus musculus GN=Hspa9 PE=1 SV=3	Hspa9	12	25	2	99	LYSPSQIGAFVLMK			0.00157425	1552.83	777.424	1552.83	777.423	2
23.84	23.84	23.71	P38647|GRP75_MOUSE	Stress-70 protein, mitochondrial OS=Mus musculus GN=Hspa9 PE=1 SV=3	Hspa9	12	25	2	99	QAASSLQQASLK			-0.0127273	1230.64	616.329	1230.66	616.336	2
23.84	23.84	23.71	P38647|GRP75_MOUSE	Stress-70 protein, mitochondrial OS=Mus musculus GN=Hspa9 PE=1 SV=3	Hspa9	12	25	2	99	SDIGEVILVGGMTR			-0.0105004	1445.74	723.88	1445.75	723.885	2
23.84	23.84	23.71	P38647|GRP75_MOUSE	Stress-70 protein, mitochondrial OS=Mus musculus GN=Hspa9 PE=1 SV=3	Hspa9	12	25	2	99	SQVFSTAADGQTQVEIK			0.00898447	1807.9	904.959	1807.9	904.955	2
23.84	23.84	23.71	P38647|GRP75_MOUSE	Stress-70 protein, mitochondrial OS=Mus musculus GN=Hspa9 PE=1 SV=3	Hspa9	12	25	2	99	TTPSVVAFTADGER			0.00620339	1449.72	725.865	1449.71	725.862	2
23.84	23.84	23.71	P38647|GRP75_MOUSE	Stress-70 protein, mitochondrial OS=Mus musculus GN=Hspa9 PE=1 SV=3	Hspa9	12	25	2	99	VINEPTAAALAYGLDK			-0.002422	1644.87	823.442	1644.87	823.443	2
23.84	23.84	23.71	P38647|GRP75_MOUSE	Stress-70 protein, mitochondrial OS=Mus musculus GN=Hspa9 PE=1 SV=3	Hspa9	12	25	2	99	VQQTVQDLFGR			-0.00298669	1289.67	645.842	1289.67	645.844	2
23.84	23.84	23.71	P38647|GRP75_MOUSE	Stress-70 protein, mitochondrial OS=Mus musculus GN=Hspa9 PE=1 SV=3	Hspa9	12	25	1.65758	99	VLENAEGAR			-0.000876126	957.487	479.751	957.488	479.751	2
23.2	23.2	6.966	O88879|APAF_MOUSE	Apoptotic protease-activating factor 1 OS=Mus musculus GN=Apaf1 PE=1 SV=3	Apaf1	10	16	2	99	DKSVTDSVMGPK		missed K-S@2	0.00266281	1262.62	421.881	1262.62	421.88	3
23.2	23.2	6.966	O88879|APAF_MOUSE	Apoptotic protease-activating factor 1 OS=Mus musculus GN=Apaf1 PE=1 SV=3	Apaf1	10	16	2	99	DTDGGITSFVR			0.00123784	1166.56	584.286	1166.56	584.286	2
23.2	23.2	6.966	O88879|APAF_MOUSE	Apoptotic protease-activating factor 1 OS=Mus musculus GN=Apaf1 PE=1 SV=3	Apaf1	10	16	2	99	GLQLIAGK			-0.00274293	798.494	400.254	798.496	400.255	2
23.2	23.2	6.966	O88879|APAF_MOUSE	Apoptotic protease-activating factor 1 OS=Mus musculus GN=Apaf1 PE=1 SV=3	Apaf1	10	16	2	99	LDQEESFSQR			0.00401164	1237.56	619.788	1237.56	619.786	2
23.2	23.2	6.966	O88879|APAF_MOUSE	Apoptotic protease-activating factor 1 OS=Mus musculus GN=Apaf1 PE=1 SV=3	Apaf1	10	16	2	99	LPLNIEEAK			0.000849889	1025.58	513.795	1025.58	513.795	2
23.2	23.2	6.966	O88879|APAF_MOUSE	Apoptotic protease-activating factor 1 OS=Mus musculus GN=Apaf1 PE=1 SV=3	Apaf1	10	16	2	99	SVLAAEAVR			0.00136606	914.52	458.267	914.519	458.267	2
23.2	23.2	6.966	O88879|APAF_MOUSE	Apoptotic protease-activating factor 1 OS=Mus musculus GN=Apaf1 PE=1 SV=3	Apaf1	10	16	2	99	TLVSAGGYLK			-0.00250436	1007.56	504.789	1007.57	504.79	2
23.2	23.2	6.966	O88879|APAF_MOUSE	Apoptotic protease-activating factor 1 OS=Mus musculus GN=Apaf1 PE=1 SV=3	Apaf1	10	16	2	99	VWNVITGR			-0.00606851	943.518	472.766	943.524	472.769	2
23.2	23.2	6.966	O88879|APAF_MOUSE	Apoptotic protease-activating factor 1 OS=Mus musculus GN=Apaf1 PE=1 SV=3	Apaf1	10	16	1.85387	99	SVTDSVMGPK			0.000220645	1019.5	510.755	1019.5	510.755	2
23.2	23.2	6.966	O88879|APAF_MOUSE	Apoptotic protease-activating factor 1 OS=Mus musculus GN=Apaf1 PE=1 SV=3	Apaf1	10	16	1.69897	99	LPLNIEEAKDR		missed K-D@9	0.00916683	1296.71	433.245	1296.7	433.242	3
22.62	22.62	21.55	Q60936|ADCK3_MOUSE	Chaperone activity of bc1 complex-like, mitochondrial OS=Mus musculus GN=Adck3 PE=2 SV=2	Adck3	11	40	2	99	AMFEEAYSNYCR	Carbamidomethyl(C)@11		-0.00569473	1539.61	770.811	1539.61	770.813	2
22.62	22.62	21.55	Q60936|ADCK3_MOUSE	Chaperone activity of bc1 complex-like, mitochondrial OS=Mus musculus GN=Adck3 PE=2 SV=2	Adck3	11	40	2	99	ELTLECDYQR	Carbamidomethyl(C)@6		-2.0217e-05	1325.59	663.803	1325.59	663.803	2
22.62	22.62	21.55	Q60936|ADCK3_MOUSE	Chaperone activity of bc1 complex-like, mitochondrial OS=Mus musculus GN=Adck3 PE=2 SV=2	Adck3	11	40	2	99	QDQSSVGGLTAEDIEK	Deamidated(Q)@3	cleaved H-Q@N-term	0.00537122	1676.78	839.397	1676.77	839.394	2
22.62	22.62	21.55	Q60936|ADCK3_MOUSE	Chaperone activity of bc1 complex-like, mitochondrial OS=Mus musculus GN=Adck3 PE=2 SV=2	Adck3	11	40	2	99	QSADFMPLK	Gln->pyro-Glu@N-term		0.00602694	1018.49	510.25	1018.48	510.247	2
22.62	22.62	21.55	Q60936|ADCK3_MOUSE	Chaperone activity of bc1 complex-like, mitochondrial OS=Mus musculus GN=Adck3 PE=2 SV=2	Adck3	11	40	2	99	AAADQDREAVLKK		missed R-E@7; missed K-K@12	0.00101069	1413.76	472.26	1413.76	472.26	3
22.62	22.62	21.55	Q60936|ADCK3_MOUSE	Chaperone activity of bc1 complex-like, mitochondrial OS=Mus musculus GN=Adck3 PE=2 SV=2	Adck3	11	40	2	99	AVLDSSPFLSEANAER			-0.000124521	1704.83	853.423	1704.83	853.423	2
22.62	22.62	21.55	Q60936|ADCK3_MOUSE	Chaperone activity of bc1 complex-like, mitochondrial OS=Mus musculus GN=Adck3 PE=2 SV=2	Adck3	11	40	2	99	IHNLIPVMLK			0.00430806	1176.71	589.362	1176.71	589.36	2
22.62	22.62	21.55	Q60936|ADCK3_MOUSE	Chaperone activity of bc1 complex-like, mitochondrial OS=Mus musculus GN=Adck3 PE=2 SV=2	Adck3	11	40	2	99	LGQMLSIQDDAFINPHLAK			-0.0116708	2110.08	704.366	2110.09	704.37	3
22.62	22.62	21.55	Q60936|ADCK3_MOUSE	Chaperone activity of bc1 complex-like, mitochondrial OS=Mus musculus GN=Adck3 PE=2 SV=2	Adck3	11	40	2	99	LIPPPEETYSLHR			-0.00434702	1550.81	517.942	1550.81	517.944	3
22.62	22.62	21.55	Q60936|ADCK3_MOUSE	Chaperone activity of bc1 complex-like, mitochondrial OS=Mus musculus GN=Adck3 PE=2 SV=2	Adck3	11	40	2	99	VALLDFGATR			-0.000112819	1061.59	531.801	1061.59	531.801	2
22.62	22.62	21.55	Q60936|ADCK3_MOUSE	Chaperone activity of bc1 complex-like, mitochondrial OS=Mus musculus GN=Adck3 PE=2 SV=2	Adck3	11	40	1.92082	99	TLNSDLGPHWR			-0.00220431	1294.64	432.554	1294.64	432.555	3
21.73	21.73	43.24	P16858|G3P_MOUSE	Glyceraldehyde-3-phosphate dehydrogenase OS=Mus musculus GN=Gapdh PE=1 SV=2	Gapdh	10	38	2	99	VPTPNVSVVDLTCR	Carbamidomethyl(C)@13		0.000843371	1555.8	778.909	1555.8	778.909	2
21.73	21.73	43.24	P16858|G3P_MOUSE	Glyceraldehyde-3-phosphate dehydrogenase OS=Mus musculus GN=Gapdh PE=1 SV=2	Gapdh	10	38	2	99	IVSNASCTTNCLAPLAK	Carbamidomethyl(C)@7; Carbamidomethyl(C)@11		-0.0110378	1818.89	910.45	1818.9	910.456	2
21.73	21.73	43.24	P16858|G3P_MOUSE	Glyceraldehyde-3-phosphate dehydrogenase OS=Mus musculus GN=Gapdh PE=1 SV=2	Gapdh	10	38	2	99	LVINGKPITIFQER	Deamidated(N)@4		0.00329737	1627.93	543.652	1627.93	543.651	3
21.73	21.73	43.24	P16858|G3P_MOUSE	Glyceraldehyde-3-phosphate dehydrogenase OS=Mus musculus GN=Gapdh PE=1 SV=2	Gapdh	10	38	2	99	GAAQNIIPASTGAAK			0.00136967	1368.74	685.376	1368.74	685.375	2
21.73	21.73	43.24	P16858|G3P_MOUSE	Glyceraldehyde-3-phosphate dehydrogenase OS=Mus musculus GN=Gapdh PE=1 SV=2	Gapdh	10	38	2	99	LISWYDNEYGYSNR			-0.00992836	1778.78	890.397	1778.79	890.402	2
21.73	21.73	43.24	P16858|G3P_MOUSE	Glyceraldehyde-3-phosphate dehydrogenase OS=Mus musculus GN=Gapdh PE=1 SV=2	Gapdh	10	38	2	99	QASEGPLK			-0.00107374	828.433	415.224	828.434	415.224	2
21.73	21.73	43.24	P16858|G3P_MOUSE	Glyceraldehyde-3-phosphate dehydrogenase OS=Mus musculus GN=Gapdh PE=1 SV=2	Gapdh	10	38	2	99	VIISAPSADAPMFVMGVNHEK			-0.00163422	2212.1	738.374	2212.1	738.375	3
21.73	21.73	43.24	P16858|G3P_MOUSE	Glyceraldehyde-3-phosphate dehydrogenase OS=Mus musculus GN=Gapdh PE=1 SV=2	Gapdh	10	38	2	99	VVDLMAYMASK			-0.00113218	1226.6	614.309	1226.6	614.309	2
21.73	21.73	43.24	P16858|G3P_MOUSE	Glyceraldehyde-3-phosphate dehydrogenase OS=Mus musculus GN=Gapdh PE=1 SV=2	Gapdh	10	38	2	99	VVDLMAYMASKE		missed K-E@11	-0.0024138	1355.64	678.829	1355.65	678.831	2
21.73	21.73	43.24	P16858|G3P_MOUSE	Glyceraldehyde-3-phosphate dehydrogenase OS=Mus musculus GN=Gapdh PE=1 SV=2	Gapdh	10	38	2	99	WGEAGAEYVVESTGVFTTMEK			0.00401834	2290.05	764.357	2290.05	764.356	3
21.11	21.11	23.27	A2AUC9|KLH41_MOUSE	Kelch-like protein 41 OS=Mus musculus GN=Klhl41 PE=1 SV=1	Klhl41	8	25	2	99	LGLLLDCPR	Carbamidomethyl(C)@7		-0.00380683	1055.58	528.795	1055.58	528.797	2
21.11	21.11	23.27	A2AUC9|KLH41_MOUSE	Kelch-like protein 41 OS=Mus musculus GN=Klhl41 PE=1 SV=1	Klhl41	8	25	2	99	YASGASCLATR	Carbamidomethyl(C)@7		0.00172566	1155.54	578.775	1155.53	578.774	2
21.11	21.11	23.27	A2AUC9|KLH41_MOUSE	Kelch-like protein 41 OS=Mus musculus GN=Klhl41 PE=1 SV=1	Klhl41	8	25	2	99	NLSEVFDCIR	Carbamidomethyl(C)@8		-0.00282103	1251.59	626.802	1251.59	626.803	2
21.11	21.11	23.27	A2AUC9|KLH41_MOUSE	Kelch-like protein 41 OS=Mus musculus GN=Klhl41 PE=1 SV=1	Klhl41	8	25	2	99	AGAGEVNGDVGDEDLLPGYLNDIPR			0.0125753	2555.23	852.75	2555.21	852.745	3
21.11	21.11	23.27	A2AUC9|KLH41_MOUSE	Kelch-like protein 41 OS=Mus musculus GN=Klhl41 PE=1 SV=1	Klhl41	8	25	2	99	EFAPTEVNDIWK			-0.00213082	1447.7	724.855	1447.7	724.856	2
21.11	21.11	23.27	A2AUC9|KLH41_MOUSE	Kelch-like protein 41 OS=Mus musculus GN=Klhl41 PE=1 SV=1	Klhl41	8	25	2	99	EVALDNVDPAILDLIIK			0.00258209	1850.04	926.029	1850.04	926.027	2
21.11	21.11	23.27	A2AUC9|KLH41_MOUSE	Kelch-like protein 41 OS=Mus musculus GN=Klhl41 PE=1 SV=1	Klhl41	8	25	2	99	EYFLSEIEEEK			0.0018744	1414.65	708.333	1414.65	708.332	2
21.11	21.11	23.27	A2AUC9|KLH41_MOUSE	Kelch-like protein 41 OS=Mus musculus GN=Klhl41 PE=1 SV=1	Klhl41	8	25	2	99	TNKWEVMTEFPQER		missed K-W@3	-0.00198549	1793.84	598.953	1793.84	598.954	3
20.07	20.07	19.65	Q9Z2I9|SUCB1_MOUSE	Succinyl-CoA ligase [ADP-forming] subunit beta, mitochondrial OS=Mus musculus GN=Sucla2 PE=1 SV=2	Sucla2	9	24	2	99	ALIADSGLK			-0.00117871	886.511	444.263	886.512	444.263	2
20.07	20.07	19.65	Q9Z2I9|SUCB1_MOUSE	Succinyl-CoA ligase [ADP-forming] subunit beta, mitochondrial OS=Mus musculus GN=Sucla2 PE=1 SV=2	Sucla2	9	24	2	99	AVSSQMIGQK			0.00214903	1047.54	524.778	1047.54	524.776	2
20.07	20.07	19.65	Q9Z2I9|SUCB1_MOUSE	Succinyl-CoA ligase [ADP-forming] subunit beta, mitochondrial OS=Mus musculus GN=Sucla2 PE=1 SV=2	Sucla2	9	24	2	99	EQAVTLAQK			0.00280333	986.542	494.279	986.54	494.277	2
20.07	20.07	19.65	Q9Z2I9|SUCB1_MOUSE	Succinyl-CoA ligase [ADP-forming] subunit beta, mitochondrial OS=Mus musculus GN=Sucla2 PE=1 SV=2	Sucla2	9	24	2	99	INFDSNSAYR			0.00232711	1185.54	593.779	1185.54	593.778	2
20.07	20.07	19.65	Q9Z2I9|SUCB1_MOUSE	Succinyl-CoA ligase [ADP-forming] subunit beta, mitochondrial OS=Mus musculus GN=Sucla2 PE=1 SV=2	Sucla2	9	24	2	99	LSEIVTLAK			0.000768325	972.586	487.3	972.586	487.3	2
20.07	20.07	19.65	Q9Z2I9|SUCB1_MOUSE	Succinyl-CoA ligase [ADP-forming] subunit beta, mitochondrial OS=Mus musculus GN=Sucla2 PE=1 SV=2	Sucla2	9	24	2	99	LYNLFLK			-0.000422398	909.532	455.773	909.532	455.773	2
20.07	20.07	19.65	Q9Z2I9|SUCB1_MOUSE	Succinyl-CoA ligase [ADP-forming] subunit beta, mitochondrial OS=Mus musculus GN=Sucla2 PE=1 SV=2	Sucla2	9	24	2	99	SSDEAYAIAK			-0.00123082	1053.5	527.756	1053.5	527.756	2
20.07	20.07	19.65	Q9Z2I9|SUCB1_MOUSE	Succinyl-CoA ligase [ADP-forming] subunit beta, mitochondrial OS=Mus musculus GN=Sucla2 PE=1 SV=2	Sucla2	9	24	2	99	YDATMVEINPMVEDSDGK			-0.000564982	2012.87	1007.44	2012.87	1007.44	2
20.07	20.07	19.65	Q9Z2I9|SUCB1_MOUSE	Succinyl-CoA ligase [ADP-forming] subunit beta, mitochondrial OS=Mus musculus GN=Sucla2 PE=1 SV=2	Sucla2	9	24	1.95861	99	IVFSPEEAK			-0.00038232	1018.53	510.274	1018.53	510.274	2
19.77	19.77	8.185	Q9EPU0|RENT1_MOUSE	Regulator of nonsense transcripts 1 OS=Mus musculus GN=Upf1 PE=1 SV=2	Upf1	9	18	2	99	AGAKPDQIGIITPYEGQR			-0.00431199	1913	638.673	1913	638.674	3
19.77	19.77	8.185	Q9EPU0|RENT1_MOUSE	Regulator of nonsense transcripts 1 OS=Mus musculus GN=Upf1 PE=1 SV=2	Upf1	9	18	2	99	AGLSQSLFER			-0.00358327	1106.57	554.292	1106.57	554.293	2
19.77	19.77	8.185	Q9EPU0|RENT1_MOUSE	Regulator of nonsense transcripts 1 OS=Mus musculus GN=Upf1 PE=1 SV=2	Upf1	9	18	2	99	ALVEGPLNNLR			0.000763463	1194.67	598.344	1194.67	598.343	2
19.77	19.77	8.185	Q9EPU0|RENT1_MOUSE	Regulator of nonsense transcripts 1 OS=Mus musculus GN=Upf1 PE=1 SV=2	Upf1	9	18	2	99	ESQTQDNITVR			0.00922609	1289.63	645.822	1289.62	645.818	2
19.77	19.77	8.185	Q9EPU0|RENT1_MOUSE	Regulator of nonsense transcripts 1 OS=Mus musculus GN=Upf1 PE=1 SV=2	Upf1	9	18	2	99	FMTTAMYDAR			0.00174811	1205.52	603.769	1205.52	603.768	2
19.77	19.77	8.185	Q9EPU0|RENT1_MOUSE	Regulator of nonsense transcripts 1 OS=Mus musculus GN=Upf1 PE=1 SV=2	Upf1	9	18	2	99	IPSEQEQLR			0.00245753	1098.57	550.292	1098.57	550.291	2
19.77	19.77	8.185	Q9EPU0|RENT1_MOUSE	Regulator of nonsense transcripts 1 OS=Mus musculus GN=Upf1 PE=1 SV=2	Upf1	9	18	2	99	LKESQTQDNITVR		missed K-E@2	0.00582967	1530.81	511.276	1530.8	511.274	3
19.77	19.77	8.185	Q9EPU0|RENT1_MOUSE	Regulator of nonsense transcripts 1 OS=Mus musculus GN=Upf1 PE=1 SV=2	Upf1	9	18	2	99	YGVIIVGNPK			0.000175614	1058.61	530.314	1058.61	530.313	2
19.77	19.77	8.185	Q9EPU0|RENT1_MOUSE	Regulator of nonsense transcripts 1 OS=Mus musculus GN=Upf1 PE=1 SV=2	Upf1	9	18	1.85387	99	NVFLLGFIPAK			-0.00665808	1217.71	609.862	1217.72	609.866	2
19.24	19.24	23.94	Q8VC16|LRC14_MOUSE	Leucine-rich repeat-containing protein 14 OS=Mus musculus GN=Lrrc14 PE=2 SV=1	Lrrc14	8	23	2	99	IHTQETEAGTQPLCR	Carbamidomethyl(C)@14		0.00836067	1739.83	580.952	1739.83	580.949	3
19.24	19.24	23.94	Q8VC16|LRC14_MOUSE	Leucine-rich repeat-containing protein 14 OS=Mus musculus GN=Lrrc14 PE=2 SV=1	Lrrc14	8	23	2	99	DSVVQAELR			0.00224193	1015.53	508.773	1015.53	508.772	2
19.24	19.24	23.94	Q8VC16|LRC14_MOUSE	Leucine-rich repeat-containing protein 14 OS=Mus musculus GN=Lrrc14 PE=2 SV=1	Lrrc14	8	23	2	99	EALQSSVASPLR			0.00693972	1256.68	629.347	1256.67	629.344	2
19.24	19.24	23.94	Q8VC16|LRC14_MOUSE	Leucine-rich repeat-containing protein 14 OS=Mus musculus GN=Lrrc14 PE=2 SV=1	Lrrc14	8	23	2	99	ELSMGSSLLSGR			-0.000311348	1235.62	618.816	1235.62	618.816	2
19.24	19.24	23.94	Q8VC16|LRC14_MOUSE	Leucine-rich repeat-containing protein 14 OS=Mus musculus GN=Lrrc14 PE=2 SV=1	Lrrc14	8	23	2	99	LSTESMQAVILGLTAR			-0.00656636	1688.91	845.461	1688.91	845.464	2
19.24	19.24	23.94	Q8VC16|LRC14_MOUSE	Leucine-rich repeat-containing protein 14 OS=Mus musculus GN=Lrrc14 PE=2 SV=1	Lrrc14	8	23	2	99	QPSVDGEDNFR			-0.000981224	1262.55	632.283	1262.55	632.284	2
19.24	19.24	23.94	Q8VC16|LRC14_MOUSE	Leucine-rich repeat-containing protein 14 OS=Mus musculus GN=Lrrc14 PE=2 SV=1	Lrrc14	8	23	2	99	VEAELHQLLLASGR			-0.0060641	1534.84	512.621	1534.85	512.623	3
19.24	19.24	23.94	Q8VC16|LRC14_MOUSE	Leucine-rich repeat-containing protein 14 OS=Mus musculus GN=Lrrc14 PE=2 SV=1	Lrrc14	8	23	2	99	YLGLYGNPLSMAGLK			1.52209e-05	1595.84	798.926	1595.84	798.926	2
19.05	19.05	27.14	Q60766|IRGM1_MOUSE	Immunity-related GTPase family M protein 1 OS=Mus musculus GN=Irgm1 PE=1 SV=1	Irgm1	7	25	2	99	DLSTSVLSEVR			0.000727191	1204.63	603.323	1204.63	603.322	2
19.05	19.05	27.14	Q60766|IRGM1_MOUSE	Immunity-related GTPase family M protein 1 OS=Mus musculus GN=Irgm1 PE=1 SV=1	Irgm1	7	25	2	99	FYIVWTK			0.000229347	955.517	478.766	955.517	478.766	2
19.05	19.05	27.14	Q60766|IRGM1_MOUSE	Immunity-related GTPase family M protein 1 OS=Mus musculus GN=Irgm1 PE=1 SV=1	Irgm1	7	25	2	99	LLELVYGIK			0.00161217	1046.64	524.327	1046.64	524.326	2
19.05	19.05	27.14	Q60766|IRGM1_MOUSE	Immunity-related GTPase family M protein 1 OS=Mus musculus GN=Irgm1 PE=1 SV=1	Irgm1	7	25	2	99	LLQNIQENIR			0.000184933	1239.69	620.854	1239.69	620.854	2
19.05	19.05	27.14	Q60766|IRGM1_MOUSE	Immunity-related GTPase family M protein 1 OS=Mus musculus GN=Irgm1 PE=1 SV=1	Irgm1	7	25	2	99	MLFLVAQDTK			-2.10774e-07	1164.62	583.318	1164.62	583.318	2
19.05	19.05	27.14	Q60766|IRGM1_MOUSE	Immunity-related GTPase family M protein 1 OS=Mus musculus GN=Irgm1 PE=1 SV=1	Irgm1	7	25	2	99	VIGHDEDASAPTGVVR			0.00154065	1621.81	541.61	1621.81	541.609	3
19.05	19.05	27.14	Q60766|IRGM1_MOUSE	Immunity-related GTPase family M protein 1 OS=Mus musculus GN=Irgm1 PE=1 SV=1	Irgm1	7	25	1.52288	99	SSFINALR		cleaved M-S@N-term	-0.000331237	906.492	454.253	906.492	454.253	2
18.63	18.63	57.71	P23927|CRYAB_MOUSE	Alpha-crystallin B chain OS=Mus musculus GN=Cryab PE=1 SV=2	Cryab	10	44	2	99	EEKPAVAAAPK	Glu->pyro-Glu@N-term		-0.000493969	1091.6	546.806	1091.6	546.806	2
18.63	18.63	57.71	P23927|CRYAB_MOUSE	Alpha-crystallin B chain OS=Mus musculus GN=Cryab PE=1 SV=2	Cryab	10	44	2	99	APSWIDTGLSEMR	Oxidation(M)@12		0.000213988	1477.69	739.851	1477.69	739.851	2
18.63	18.63	57.71	P23927|CRYAB_MOUSE	Alpha-crystallin B chain OS=Mus musculus GN=Cryab PE=1 SV=2	Cryab	10	44	2	99	MDIAIHHPWIR	Protein Terminal Acetyl@N-term		-0.000936059	1429.73	477.583	1429.73	477.584	3
18.63	18.63	57.71	P23927|CRYAB_MOUSE	Alpha-crystallin B chain OS=Mus musculus GN=Cryab PE=1 SV=2	Cryab	10	44	2	99	FSVNLDVK			-0.00248441	920.494	461.254	920.497	461.256	2
18.63	18.63	57.71	P23927|CRYAB_MOUSE	Alpha-crystallin B chain OS=Mus musculus GN=Cryab PE=1 SV=2	Cryab	10	44	2	99	HEERQDEHGFISR		missed R-Q@4	0.012234	1638.76	410.698	1638.75	410.695	4
18.63	18.63	57.71	P23927|CRYAB_MOUSE	Alpha-crystallin B chain OS=Mus musculus GN=Cryab PE=1 SV=2	Cryab	10	44	2	99	HFSPEELK			0.00133195	985.488	493.751	985.487	493.751	2
18.63	18.63	57.71	P23927|CRYAB_MOUSE	Alpha-crystallin B chain OS=Mus musculus GN=Cryab PE=1 SV=2	Cryab	10	44	2	99	HFSPEELKVK		missed K-V@8	0.00480462	1212.65	405.226	1212.65	405.224	3
18.63	18.63	57.71	P23927|CRYAB_MOUSE	Alpha-crystallin B chain OS=Mus musculus GN=Cryab PE=1 SV=2	Cryab	10	44	2	99	IPADVDPLTITSSLSSDGVLTVNGPR			0.000853977	2623.37	875.464	2623.37	875.464	3
18.63	18.63	57.71	P23927|CRYAB_MOUSE	Alpha-crystallin B chain OS=Mus musculus GN=Cryab PE=1 SV=2	Cryab	10	44	2	99	QDEHGFISR			0.00202086	1087.51	544.761	1087.5	544.76	2
18.62	18.63	25	P16330|CN37_MOUSE	2',3'-cyclic-nucleotide 3'-phosphodiesterase OS=Mus musculus GN=Cnp PE=1 SV=3	Cnp	9	16	1.72125	99	LDCAQLK	Carbamidomethyl(C)@3		0.000271703	846.427	424.221	846.427	424.221	2
18.62	18.63	25	P16330|CN37_MOUSE	2',3'-cyclic-nucleotide 3'-phosphodiesterase OS=Mus musculus GN=Cnp PE=1 SV=3	Cnp	9	16	2	99	AAGAEEYAQQEVVKR		missed K-R@14	0.00740308	1647.83	550.284	1647.82	550.281	3
18.62	18.63	25	P16330|CN37_MOUSE	2',3'-cyclic-nucleotide 3'-phosphodiesterase OS=Mus musculus GN=Cnp PE=1 SV=3	Cnp	9	16	2	99	ADFSEAYK			-0.00174517	929.411	465.713	929.413	465.714	2
18.62	18.63	25	P16330|CN37_MOUSE	2',3'-cyclic-nucleotide 3'-phosphodiesterase OS=Mus musculus GN=Cnp PE=1 SV=3	Cnp	9	16	2	99	AGQVFLEELGNHK			-0.00165485	1440.73	481.252	1440.74	481.253	3
18.62	18.63	25	P16330|CN37_MOUSE	2',3'-cyclic-nucleotide 3'-phosphodiesterase OS=Mus musculus GN=Cnp PE=1 SV=3	Cnp	9	16	2	99	GGSQGEAVGELPR			0.00275367	1255.62	628.817	1255.62	628.815	2
18.62	18.63	25	P16330|CN37_MOUSE	2',3'-cyclic-nucleotide 3'-phosphodiesterase OS=Mus musculus GN=Cnp PE=1 SV=3	Cnp	9	16	2	99	LELVSYFGK			-0.00836278	1054.56	528.288	1054.57	528.292	2
18.62	18.63	25	P16330|CN37_MOUSE	2',3'-cyclic-nucleotide 3'-phosphodiesterase OS=Mus musculus GN=Cnp PE=1 SV=3	Cnp	9	16	2	99	VLVLDDTNHER			0.0012609	1309.66	437.562	1309.66	437.561	3
18.62	18.63	25	P16330|CN37_MOUSE	2',3'-cyclic-nucleotide 3'-phosphodiesterase OS=Mus musculus GN=Cnp PE=1 SV=3	Cnp	9	16	1.92082	99	NQWQLSADDLKK		missed K-K@11	-0.00364407	1444.73	482.583	1444.73	482.584	3
18.62	18.63	25	P16330|CN37_MOUSE	2',3'-cyclic-nucleotide 3'-phosphodiesterase OS=Mus musculus GN=Cnp PE=1 SV=3	Cnp	9	16	1.79588	99	AIFTGYYGK			-0.0062856	1018.51	510.26	1018.51	510.263	2
18.4	18.4	34.58	O09110|MP2K3_MOUSE	Dual specificity mitogen-activated protein kinase kinase 3 OS=Mus musculus GN=Map2k3 PE=1 SV=2	Map2k3	9	22	2	99	MCDFGISGYLVDSVAK	Carbamidomethyl(C)@2		0.00990709	1760.82	881.418	1760.81	881.413	2
18.4	18.4	34.58	O09110|MP2K3_MOUSE	Dual specificity mitogen-activated protein kinase kinase 3 OS=Mus musculus GN=Map2k3 PE=1 SV=2	Map2k3	9	22	2	99	QVVEEPSPQLPADQFSPEFVDFTSQCLR	Carbamidomethyl(C)@26		-0.00847351	3249.52	1084.18	3249.53	1084.18	3
18.4	18.4	34.58	O09110|MP2K3_MOUSE	Dual specificity mitogen-activated protein kinase kinase 3 OS=Mus musculus GN=Map2k3 PE=1 SV=2	Map2k3	9	22	2	99	ISCVSKPPVSNPTPPR	Carbamidomethyl(C)@3		-0.00173578	1734.91	579.31	1734.91	579.31	3
18.4	18.4	34.58	O09110|MP2K3_MOUSE	Dual specificity mitogen-activated protein kinase kinase 3 OS=Mus musculus GN=Map2k3 PE=1 SV=2	Map2k3	9	22	2	99	TMDAGCKPY	Carbamidomethyl(C)@6	cleaved Y-M@C-term	0.00579605	1041.43	521.723	1041.43	521.72	2
18.4	18.4	34.58	O09110|MP2K3_MOUSE	Dual specificity mitogen-activated protein kinase kinase 3 OS=Mus musculus GN=Map2k3 PE=1 SV=2	Map2k3	9	22	1.95861	99	MESPAASPPASLPQTK	Protein Terminal Acetyl@N-term		-0.00167696	1652.81	827.41	1652.81	827.411	2
18.4	18.4	34.58	O09110|MP2K3_MOUSE	Dual specificity mitogen-activated protein kinase kinase 3 OS=Mus musculus GN=Map2k3 PE=1 SV=2	Map2k3	9	22	2	99	DVKPSNVLINK			6.25532e-05	1225.7	613.859	1225.7	613.859	2
18.4	18.4	34.58	O09110|MP2K3_MOUSE	Dual specificity mitogen-activated protein kinase kinase 3 OS=Mus musculus GN=Map2k3 PE=1 SV=2	Map2k3	9	22	2	99	GAYGVVEK			0.00174986	821.43	411.722	821.428	411.721	2
18.4	18.4	34.58	O09110|MP2K3_MOUSE	Dual specificity mitogen-activated protein kinase kinase 3 OS=Mus musculus GN=Map2k3 PE=1 SV=2	Map2k3	9	22	2	99	TDIAAFVK			-0.00419188	863.471	432.743	863.475	432.745	2
18.4	18.4	34.58	O09110|MP2K3_MOUSE	Dual specificity mitogen-activated protein kinase kinase 3 OS=Mus musculus GN=Map2k3 PE=1 SV=2	Map2k3	9	22	2	99	TFITIGDR			-0.00107059	921.491	461.753	921.492	461.753	2
18.06	47.76	54.81	Q922F4|TBB6_MOUSE	Tubulin beta-6 chain OS=Mus musculus GN=Tubb6 PE=1 SV=1	Tubb6	24	238	2	99	EIVHIQAGQCGNQIGTK	Carbamidomethyl(C)@10		0.00739976	1851.93	618.318	1851.93	618.316	3
18.06	47.76	54.81	Q922F4|TBB6_MOUSE	Tubulin beta-6 chain OS=Mus musculus GN=Tubb6 PE=1 SV=1	Tubb6	24	238	2	99	VAVCDIPPR	Carbamidomethyl(C)@4		0.000317929	1025.53	513.774	1025.53	513.774	2
18.06	47.76	54.81	Q922F4|TBB6_MOUSE	Tubulin beta-6 chain OS=Mus musculus GN=Tubb6 PE=1 SV=1	Tubb6	24	238	2	99	AALVDLEPGTMDSVR			0.000545516	1572.78	525.268	1572.78	525.268	3
18.06	47.76	54.81	Q922F4|TBB6_MOUSE	Tubulin beta-6 chain OS=Mus musculus GN=Tubb6 PE=1 SV=1	Tubb6	24	238	2	99	ALTVPELTQQMFDAK			0.00306029	1690.86	846.439	1690.86	846.437	2
18.06	47.76	54.81	Q922F4|TBB6_MOUSE	Tubulin beta-6 chain OS=Mus musculus GN=Tubb6 PE=1 SV=1	Tubb6	24	238	2	99	EVDEQMLAIQNK			0.00186049	1416.69	709.354	1416.69	709.353	2
18.06	47.76	54.81	Q922F4|TBB6_MOUSE	Tubulin beta-6 chain OS=Mus musculus GN=Tubb6 PE=1 SV=1	Tubb6	24	238	2	99	ISEQFSAMFR			-0.00061915	1214.57	608.295	1214.58	608.295	2
18.06	47.76	54.81	Q922F4|TBB6_MOUSE	Tubulin beta-6 chain OS=Mus musculus GN=Tubb6 PE=1 SV=1	Tubb6	24	238	2	99	ISVYYNESSSK			0.000705949	1275.6	638.807	1275.6	638.806	2
18.06	47.76	54.81	Q922F4|TBB6_MOUSE	Tubulin beta-6 chain OS=Mus musculus GN=Tubb6 PE=1 SV=1	Tubb6	24	238	2	99	ISVYYNESSSKK		missed K-K@11	0.00375926	1403.7	468.906	1403.69	468.905	3
18.06	47.76	54.81	Q922F4|TBB6_MOUSE	Tubulin beta-6 chain OS=Mus musculus GN=Tubb6 PE=1 SV=1	Tubb6	24	238	2	99	YLTVATVFR			0.000486253	1068.6	535.306	1068.6	535.306	2
17.87	17.87	23.33	P46471|PRS7_MOUSE	26S protease regulatory subunit 7 OS=Mus musculus GN=Psmc2 PE=1 SV=5	Psmc2	7	14	2	99	ALDEGDIALLK			-0.00102851	1156.63	579.324	1156.63	579.324	2
17.87	17.87	23.33	P46471|PRS7_MOUSE	26S protease regulatory subunit 7 OS=Mus musculus GN=Psmc2 PE=1 SV=5	Psmc2	7	14	2	99	FDDGAGGDNEVQR			0.0030293	1378.58	690.296	1378.57	690.295	2
17.87	17.87	23.33	P46471|PRS7_MOUSE	26S protease regulatory subunit 7 OS=Mus musculus GN=Psmc2 PE=1 SV=5	Psmc2	7	14	2	99	FVNLGIEPPK			-0.0142512	1112.61	557.312	1112.62	557.319	2
17.87	17.87	23.33	P46471|PRS7_MOUSE	26S protease regulatory subunit 7 OS=Mus musculus GN=Psmc2 PE=1 SV=5	Psmc2	7	14	2	99	FVVDLSDQVAPTDIEEGMR			-0.00734245	2120	707.675	2120.01	707.677	3
17.87	17.87	23.33	P46471|PRS7_MOUSE	26S protease regulatory subunit 7 OS=Mus musculus GN=Psmc2 PE=1 SV=5	Psmc2	7	14	2	99	IINADSEDPK			-0.00751527	1100.53	551.271	1100.53	551.275	2
17.87	17.87	23.33	P46471|PRS7_MOUSE	26S protease regulatory subunit 7 OS=Mus musculus GN=Psmc2 PE=1 SV=5	Psmc2	7	14	2	99	PDYLGADQR		cleaved M-P@N-term	0.0103211	1033.49	517.754	1033.48	517.749	2
17.87	17.87	23.33	P46471|PRS7_MOUSE	26S protease regulatory subunit 7 OS=Mus musculus GN=Psmc2 PE=1 SV=5	Psmc2	7	14	2	99	VIGSELVQK			-0.000553693	971.565	486.79	971.565	486.79	2
17.69	17.69	10.92	P39054|DYN2_MOUSE	Dynamin-2 OS=Mus musculus GN=Dnm2 PE=1 SV=2	Dnm2	8	25	2	99	ESSLILAVTPANMDLANSDALK			0.0103709	2272.17	758.398	2272.16	758.395	3
17.69	17.69	10.92	P39054|DYN2_MOUSE	Dynamin-2 OS=Mus musculus GN=Dnm2 PE=1 SV=2	Dnm2	8	25	2	99	GISPVPINLR			0.000368863	1064.63	533.325	1064.63	533.324	2
17.69	17.69	10.92	P39054|DYN2_MOUSE	Dynamin-2 OS=Mus musculus GN=Dnm2 PE=1 SV=2	Dnm2	8	25	2	99	GYIGVVNR			0.00159321	876.483	439.249	876.482	439.248	2
17.69	17.69	10.92	P39054|DYN2_MOUSE	Dynamin-2 OS=Mus musculus GN=Dnm2 PE=1 SV=2	Dnm2	8	25	2	99	IEGSGDQVDTLELSGGAR			0.00232156	1802.87	902.441	1802.86	902.44	2
17.69	17.69	10.92	P39054|DYN2_MOUSE	Dynamin-2 OS=Mus musculus GN=Dnm2 PE=1 SV=2	Dnm2	8	25	2	99	LDLMDEGTDAR			0.00117011	1234.55	618.283	1234.55	618.282	2
17.69	17.69	10.92	P39054|DYN2_MOUSE	Dynamin-2 OS=Mus musculus GN=Dnm2 PE=1 SV=2	Dnm2	8	25	2	99	RIEGSGDQVDTLELSGGAR		missed R-I@1	0.00108204	1958.97	653.996	1958.97	653.996	3
17.69	17.69	10.92	P39054|DYN2_MOUSE	Dynamin-2 OS=Mus musculus GN=Dnm2 PE=1 SV=2	Dnm2	8	25	2	99	SSVLENFVGR			-0.00360817	1106.57	554.292	1106.57	554.293	2
17.69	17.69	10.92	P39054|DYN2_MOUSE	Dynamin-2 OS=Mus musculus GN=Dnm2 PE=1 SV=2	Dnm2	8	25	2	99	VPVGDQPPDIEYQIK			-0.00789078	1696.86	849.437	1696.87	849.441	2
16.5	16.5	12.97	P18654|KS6A3_MOUSE	Ribosomal protein S6 kinase alpha-3 OS=Mus musculus GN=Rps6ka3 PE=1 SV=2	Rps6ka3	8	10	2	99	ADPSQFELLK			-0.00803891	1146.58	574.299	1146.59	574.303	2
16.5	16.5	12.97	P18654|KS6A3_MOUSE	Ribosomal protein S6 kinase alpha-3 OS=Mus musculus GN=Rps6ka3 PE=1 SV=2	Rps6ka3	8	10	2	99	DLKPSNILYVDESGNPESIR			-1.02152	2244.1	749.041	2245.12	749.381	3
16.5	16.5	12.97	P18654|KS6A3_MOUSE	Ribosomal protein S6 kinase alpha-3 OS=Mus musculus GN=Rps6ka3 PE=1 SV=2	Rps6ka3	8	10	2	99	EVMFTEEDVK			-0.00289959	1225.55	613.783	1225.55	613.784	2
16.5	16.5	12.97	P18654|KS6A3_MOUSE	Ribosomal protein S6 kinase alpha-3 OS=Mus musculus GN=Rps6ka3 PE=1 SV=2	Rps6ka3	8	10	2	99	GAMAATYSALNR			0.0109929	1224.6	613.309	1224.59	613.303	2
16.5	16.5	12.97	P18654|KS6A3_MOUSE	Ribosomal protein S6 kinase alpha-3 OS=Mus musculus GN=Rps6ka3 PE=1 SV=2	Rps6ka3	8	10	2	99	LGAGPDGVEEIKR		missed K-R@12	-0.00167083	1339.71	447.577	1339.71	447.577	3
16.5	16.5	12.97	P18654|KS6A3_MOUSE	Ribosomal protein S6 kinase alpha-3 OS=Mus musculus GN=Rps6ka3 PE=1 SV=2	Rps6ka3	8	10	2	99	VLGQGSFGK			-0.000594982	891.481	446.748	891.481	446.748	2
16.5	16.5	12.97	P18654|KS6A3_MOUSE	Ribosomal protein S6 kinase alpha-3 OS=Mus musculus GN=Rps6ka3 PE=1 SV=2	Rps6ka3	8	10	2	99	YGQHPNIITLK			0.00162961	1282.7	428.576	1282.7	428.575	3
16.5	16.5	12.97	P18654|KS6A3_MOUSE	Ribosomal protein S6 kinase alpha-3 OS=Mus musculus GN=Rps6ka3 PE=1 SV=2	Rps6ka3	8	10	1.72125	99	NQSPVLEPVGR			-0.00799783	1194.63	598.321	1194.64	598.325	2
16.42	16.42	3.096	Q62407|SPEG_MOUSE	Striated muscle-specific serine/threonine-protein kinase OS=Mus musculus GN=Speg PE=1 SV=2	Speg	7	19	2	99	AVGPPPATPPR			-0.00287061	1058.58	530.299	1058.59	530.301	2
16.42	16.42	3.096	Q62407|SPEG_MOUSE	Striated muscle-specific serine/threonine-protein kinase OS=Mus musculus GN=Speg PE=1 SV=2	Speg	7	19	2	99	GGLGEGEYAQR			0.00330142	1135.53	568.772	1135.53	568.77	2
16.42	16.42	3.096	Q62407|SPEG_MOUSE	Striated muscle-specific serine/threonine-protein kinase OS=Mus musculus GN=Speg PE=1 SV=2	Speg	7	19	2	99	GLLATQQAEPSPPSIVVTPSEPR			-0.00261297	2373.25	792.091	2373.25	792.092	3
16.42	16.42	3.096	Q62407|SPEG_MOUSE	Striated muscle-specific serine/threonine-protein kinase OS=Mus musculus GN=Speg PE=1 SV=2	Speg	7	19	2	99	GTPDSPAQPAAAPR			0.00313938	1334.66	668.338	1334.66	668.336	2
16.42	16.42	3.096	Q62407|SPEG_MOUSE	Striated muscle-specific serine/threonine-protein kinase OS=Mus musculus GN=Speg PE=1 SV=2	Speg	7	19	2	99	LLEDVEVLEGR			0.00578134	1270.68	636.349	1270.68	636.346	2
16.42	16.42	3.096	Q62407|SPEG_MOUSE	Striated muscle-specific serine/threonine-protein kinase OS=Mus musculus GN=Speg PE=1 SV=2	Speg	7	19	2	99	TGTLEFMAPEMVK			-0.00297517	1452.7	727.355	1452.7	727.357	2
16.42	16.42	3.096	Q62407|SPEG_MOUSE	Striated muscle-specific serine/threonine-protein kinase OS=Mus musculus GN=Speg PE=1 SV=2	Speg	7	19	2	99	VLQEYEVLR			-0.0014843	1147.62	574.818	1147.62	574.819	2
16.42	16.42	35.37	Q02105|C1QC_MOUSE	Complement C1q subcomponent subunit C OS=Mus musculus GN=C1qc PE=2 SV=2	C1qc	7	54	2	99	VASFCDHMFNSK	Carbamidomethyl(C)@5; Deamidated(N)@10		0.000266181	1442.6	481.873	1442.6	481.873	3
16.42	16.42	35.37	Q02105|C1QC_MOUSE	Complement C1q subcomponent subunit C OS=Mus musculus GN=C1qc PE=2 SV=2	C1qc	7	54	2	99	QVSSGGVLLR	Gln->pyro-Glu@N-term		-0.00216897	997.553	499.784	997.556	499.785	2
16.42	16.42	35.37	Q02105|C1QC_MOUSE	Complement C1q subcomponent subunit C OS=Mus musculus GN=C1qc PE=2 SV=2	C1qc	7	54	2	99	FNSVVTNPQGHYNPSTGK			0.00329168	1945.93	649.651	1945.93	649.65	3
16.42	16.42	35.37	Q02105|C1QC_MOUSE	Complement C1q subcomponent subunit C OS=Mus musculus GN=C1qc PE=2 SV=2	C1qc	7	54	2	99	HQSVFTVTR			0.00253137	1073.56	537.789	1073.56	537.788	2
16.42	16.42	35.37	Q02105|C1QC_MOUSE	Complement C1q subcomponent subunit C OS=Mus musculus GN=C1qc PE=2 SV=2	C1qc	7	54	2	99	QTTQYPEANALVR			-0.00167737	1489.75	745.883	1489.75	745.884	2
16.42	16.42	35.37	Q02105|C1QC_MOUSE	Complement C1q subcomponent subunit C OS=Mus musculus GN=C1qc PE=2 SV=2	C1qc	7	54	1.60206	99	QKHQSVFTVTR		missed K-H@2	-0.000491291	1329.71	444.245	1329.72	444.246	3
15.94	15.94	28.73	P60122|RUVB1_MOUSE	RuvB-like 1 OS=Mus musculus GN=Ruvbl1 PE=1 SV=1	Ruvbl1	8	24	2	99	ALESSIAPIVIFASNR			0.000465329	1686.93	844.473	1686.93	844.473	2
15.94	15.94	28.73	P60122|RUVB1_MOUSE	RuvB-like 1 OS=Mus musculus GN=Ruvbl1 PE=1 SV=1	Ruvbl1	8	24	2	99	AVLLAGPPGTGK			-0.00156976	1079.63	540.823	1079.63	540.824	2
15.94	15.94	28.73	P60122|RUVB1_MOUSE	RuvB-like 1 OS=Mus musculus GN=Ruvbl1 PE=1 SV=1	Ruvbl1	8	24	2	99	GLGLDESGLAK			0.000791713	1058.56	530.288	1058.56	530.288	2
15.94	15.94	28.73	P60122|RUVB1_MOUSE	RuvB-like 1 OS=Mus musculus GN=Ruvbl1 PE=1 SV=1	Ruvbl1	8	24	2	99	GTEDITSPHGIPLDLLDR			0.0133436	1948	650.342	1947.99	650.337	3
15.94	15.94	28.73	P60122|RUVB1_MOUSE	RuvB-like 1 OS=Mus musculus GN=Ruvbl1 PE=1 SV=1	Ruvbl1	8	24	2	99	QAASGLVGQENAR			0.00127634	1299.65	650.835	1299.65	650.834	2
15.94	15.94	28.73	P60122|RUVB1_MOUSE	RuvB-like 1 OS=Mus musculus GN=Ruvbl1 PE=1 SV=1	Ruvbl1	8	24	2	99	TALALAIAQELGSK			-0.00181587	1384.79	693.403	1384.79	693.404	2
15.94	15.94	28.73	P60122|RUVB1_MOUSE	RuvB-like 1 OS=Mus musculus GN=Ruvbl1 PE=1 SV=1	Ruvbl1	8	24	2	99	YSVQLLTPANLLAK			-0.00639712	1529.88	765.945	1529.88	765.948	2
15.81	15.81	5.82	Q8CGC7|SYEP_MOUSE	Bifunctional glutamate/proline--tRNA ligase OS=Mus musculus GN=Eprs PE=1 SV=4	Eprs	7	20	2	99	DQDVEPGAPSMGAK			0.00616847	1400.63	701.322	1400.62	701.319	2
15.81	15.81	5.82	Q8CGC7|SYEP_MOUSE	Bifunctional glutamate/proline--tRNA ligase OS=Mus musculus GN=Eprs PE=1 SV=4	Eprs	7	20	2	99	SSSNTVESTSLYNK			0.000521499	1515.71	758.86	1515.71	758.86	2
15.81	15.81	5.82	Q8CGC7|SYEP_MOUSE	Bifunctional glutamate/proline--tRNA ligase OS=Mus musculus GN=Eprs PE=1 SV=4	Eprs	7	20	2	99	VAVQGDVVR			0.0015517	941.531	471.773	941.529	471.772	2
15.81	15.81	5.82	Q8CGC7|SYEP_MOUSE	Bifunctional glutamate/proline--tRNA ligase OS=Mus musculus GN=Eprs PE=1 SV=4	Eprs	7	20	2	99	VIDPVAPR			-0.00192142	865.5	433.757	865.502	433.758	2
15.81	15.81	5.82	Q8CGC7|SYEP_MOUSE	Bifunctional glutamate/proline--tRNA ligase OS=Mus musculus GN=Eprs PE=1 SV=4	Eprs	7	20	2	99	VYEELLAIPVVR			-0.00827144	1399.8	700.907	1399.81	700.911	2
15.81	15.81	5.82	Q8CGC7|SYEP_MOUSE	Bifunctional glutamate/proline--tRNA ligase OS=Mus musculus GN=Eprs PE=1 SV=4	Eprs	7	20	1.95861	99	LNLNNTVLSK			-0.00454461	1114.63	558.322	1114.63	558.325	2
15.81	15.81	5.82	Q8CGC7|SYEP_MOUSE	Bifunctional glutamate/proline--tRNA ligase OS=Mus musculus GN=Eprs PE=1 SV=4	Eprs	7	20	1.61979	99	FVELPGAEMGK			0.00424576	1176.59	589.302	1176.58	589.3	2
15.5	15.5	13.54	Q925I1|ATAD3_MOUSE	ATPase family AAA domain-containing protein 3 OS=Mus musculus GN=Atad3 PE=1 SV=1	Atad3	7	15	2	99	EALSLAQMQEQTLQLEQQSK			-0.00328526	2302.14	768.389	2302.15	768.39	3
15.5	15.5	13.54	Q925I1|ATAD3_MOUSE	ATPase family AAA domain-containing protein 3 OS=Mus musculus GN=Atad3 PE=1 SV=1	Atad3	7	15	2	99	NVLMYGPPGTGK			-0.000841887	1232.62	617.318	1232.62	617.318	2
15.5	15.5	13.54	Q925I1|ATAD3_MOUSE	ATPase family AAA domain-containing protein 3 OS=Mus musculus GN=Atad3 PE=1 SV=1	Atad3	7	15	2	99	TAGTLLGEGFR			-0.000510465	1120.59	561.301	1120.59	561.301	2
15.5	15.5	13.54	Q925I1|ATAD3_MOUSE	ATPase family AAA domain-containing protein 3 OS=Mus musculus GN=Atad3 PE=1 SV=1	Atad3	7	15	2	99	VAQFDYGK			0.0028376	926.453	464.234	926.45	464.232	2
15.5	15.5	13.54	Q925I1|ATAD3_MOUSE	ATPase family AAA domain-containing protein 3 OS=Mus musculus GN=Atad3 PE=1 SV=1	Atad3	7	15	2	99	VFDWASTSR			-0.000637676	1067.5	534.759	1067.5	534.759	2
15.5	15.5	13.54	Q925I1|ATAD3_MOUSE	ATPase family AAA domain-containing protein 3 OS=Mus musculus GN=Atad3 PE=1 SV=1	Atad3	7	15	1.67778	99	ISVLEALR			-0.000564505	899.543	450.779	899.544	450.779	2
15.5	15.5	13.54	Q925I1|ATAD3_MOUSE	ATPase family AAA domain-containing protein 3 OS=Mus musculus GN=Atad3 PE=1 SV=1	Atad3	7	15	1.67778	99	LKEYEAAVEQLK		missed K-E@2	-0.0068144	1419.75	474.259	1419.76	474.261	3
15.36	29.35	27.46	Q61696|HS71A_MOUSE; P17879|HS71B_MOUSE	Heat shock 70 kDa protein 1A OS=Mus musculus GN=Hspa1a PE=1 SV=2; Heat shock 70 kDa protein 1B OS=Mus musculus GN=Hspa1b PE=1 SV=3	Hspa1a	13	42	2	99	ATAGDTHLGGEDFDNR			0.00794585	1674.73	559.251	1674.72	559.248	3
15.36	29.35	27.46	Q61696|HS71A_MOUSE; P17879|HS71B_MOUSE	Heat shock 70 kDa protein 1A OS=Mus musculus GN=Hspa1a PE=1 SV=2; Heat shock 70 kDa protein 1B OS=Mus musculus GN=Hspa1b PE=1 SV=3	Hspa1a	13	42	2	99	DAGVIAGLNVLR			-0.00207732	1196.69	599.35	1196.69	599.351	2
15.36	29.35	27.46	Q61696|HS71A_MOUSE; P17879|HS71B_MOUSE	Heat shock 70 kDa protein 1A OS=Mus musculus GN=Hspa1a PE=1 SV=2; Heat shock 70 kDa protein 1B OS=Mus musculus GN=Hspa1b PE=1 SV=3	Hspa1a	13	42	2	99	IINEPTAAAIAYGLDR			-0.0119481	1686.88	844.448	1686.89	844.454	2
15.36	29.35	27.46	Q61696|HS71A_MOUSE; P17879|HS71B_MOUSE	Heat shock 70 kDa protein 1A OS=Mus musculus GN=Hspa1a PE=1 SV=2; Heat shock 70 kDa protein 1B OS=Mus musculus GN=Hspa1b PE=1 SV=3	Hspa1a	13	42	2	99	NALESYAFNMK			-0.00056644	1286.6	644.305	1286.6	644.306	2
15.36	29.35	27.46	Q61696|HS71A_MOUSE; P17879|HS71B_MOUSE	Heat shock 70 kDa protein 1A OS=Mus musculus GN=Hspa1a PE=1 SV=2; Heat shock 70 kDa protein 1B OS=Mus musculus GN=Hspa1b PE=1 SV=3	Hspa1a	13	42	2	99	NQVALNPQNTVFDAK			0.00163547	1657.84	829.929	1657.84	829.928	2
15.36	29.35	27.46	Q61696|HS71A_MOUSE; P17879|HS71B_MOUSE	Heat shock 70 kDa protein 1A OS=Mus musculus GN=Hspa1a PE=1 SV=2; Heat shock 70 kDa protein 1B OS=Mus musculus GN=Hspa1b PE=1 SV=3	Hspa1a	13	42	2	99	SFFPEEISSMVLTK			0.0120876	1613.81	807.914	1613.8	807.908	2
15.36	29.35	27.46	Q61696|HS71A_MOUSE; P17879|HS71B_MOUSE	Heat shock 70 kDa protein 1A OS=Mus musculus GN=Hspa1a PE=1 SV=2; Heat shock 70 kDa protein 1B OS=Mus musculus GN=Hspa1b PE=1 SV=3	Hspa1a	13	42	1.65758	99	DNNLLGR			0.00298561	800.417	401.216	800.414	401.214	2
15.26	15.26	12.9	Q99LE6|ABCF2_MOUSE	ATP-binding cassette sub-family F member 2 OS=Mus musculus GN=Abcf2 PE=2 SV=1	Abcf2	6	19	2	99	VALVGPNGAGK	Deamidated(N)@7		-9.42442e-05	982.545	492.28	982.545	492.28	2
15.26	15.26	12.9	Q99LE6|ABCF2_MOUSE	ATP-binding cassette sub-family F member 2 OS=Mus musculus GN=Abcf2 PE=2 SV=1	Abcf2	6	19	1.85387	99	YGLIGLNGIGK	Deamidated(N)@7		-0.00344817	1104.61	553.314	1104.62	553.316	2
15.26	15.26	12.9	Q99LE6|ABCF2_MOUSE	ATP-binding cassette sub-family F member 2 OS=Mus musculus GN=Abcf2 PE=2 SV=1	Abcf2	6	19	2	99	ETTGDGEVDLLTK			0.00241041	1376.67	689.342	1376.67	689.341	2
15.26	15.26	12.9	Q99LE6|ABCF2_MOUSE	ATP-binding cassette sub-family F member 2 OS=Mus musculus GN=Abcf2 PE=2 SV=1	Abcf2	6	19	2	99	LLTGELLPTDGMIR			-0.0129264	1527.82	764.917	1527.83	764.924	2
15.26	15.26	12.9	Q99LE6|ABCF2_MOUSE	ATP-binding cassette sub-family F member 2 OS=Mus musculus GN=Abcf2 PE=2 SV=1	Abcf2	6	19	2	99	MMASGLTER			0.00402351	994.462	498.238	994.458	498.236	2
15.26	15.26	12.9	Q99LE6|ABCF2_MOUSE	ATP-binding cassette sub-family F member 2 OS=Mus musculus GN=Abcf2 PE=2 SV=1	Abcf2	6	19	2	99	SMLLSAIGK			2.23614e-05	918.521	460.268	918.521	460.268	2
15.03	16.78	26.6	P62196|PRS8_MOUSE	26S protease regulatory subunit 8 OS=Mus musculus GN=Psmc5 PE=1 SV=1	Psmc5	8	22	2	99	GVCTEAGMYALR	Carbamidomethyl(C)@3		0.00248987	1326.61	664.312	1326.61	664.31	2
15.03	16.78	26.6	P62196|PRS8_MOUSE	26S protease regulatory subunit 8 OS=Mus musculus GN=Psmc5 PE=1 SV=1	Psmc5	8	22	2	99	ALDGPEQMELEEGK	Protein Terminal Acetyl@N-term	cleaved M-A@N-term	0.0013143	1586.71	794.365	1586.71	794.364	2
15.03	16.78	26.6	P62196|PRS8_MOUSE	26S protease regulatory subunit 8 OS=Mus musculus GN=Psmc5 PE=1 SV=1	Psmc5	8	22	2	99	IAELMPGASGAEVK			0.00113417	1371.71	686.861	1371.71	686.861	2
15.03	16.78	26.6	P62196|PRS8_MOUSE	26S protease regulatory subunit 8 OS=Mus musculus GN=Psmc5 PE=1 SV=1	Psmc5	8	22	2	99	LEGGSGGDSEVQR			-0.00199648	1289.58	645.799	1289.58	645.8	2
15.03	16.78	26.6	P62196|PRS8_MOUSE	26S protease regulatory subunit 8 OS=Mus musculus GN=Psmc5 PE=1 SV=1	Psmc5	8	22	2	99	VPDSTYEMIGGLDK			-0.00582306	1523.71	762.863	1523.72	762.866	2
15.03	16.78	26.6	P62196|PRS8_MOUSE	26S protease regulatory subunit 8 OS=Mus musculus GN=Psmc5 PE=1 SV=1	Psmc5	8	22	1.69897	99	ELFVMAR			-0.0010035	864.452	433.233	864.453	433.234	2
14.84	14.84	18.36	Q9WTM5|RUVB2_MOUSE	RuvB-like 2 OS=Mus musculus GN=Ruvbl2 PE=2 SV=3	Ruvbl2	7	21	2	99	ALESDMAPVLIMATNR			-0.00318585	1730.87	866.44	1730.87	866.442	2
14.84	14.84	18.36	Q9WTM5|RUVB2_MOUSE	RuvB-like 2 OS=Mus musculus GN=Ruvbl2 PE=2 SV=3	Ruvbl2	7	21	2	99	AVLIAGQPGTGK			0.00135842	1110.64	556.328	1110.64	556.327	2
14.84	14.84	18.36	Q9WTM5|RUVB2_MOUSE	RuvB-like 2 OS=Mus musculus GN=Ruvbl2 PE=2 SV=3	Ruvbl2	7	21	2	99	GLGLDDALEPR			0.00131537	1154.59	578.304	1154.59	578.304	2
14.84	14.84	18.36	Q9WTM5|RUVB2_MOUSE	RuvB-like 2 OS=Mus musculus GN=Ruvbl2 PE=2 SV=3	Ruvbl2	7	21	2	99	LLIVSTSPYSEK			1.03063e-05	1335.73	668.872	1335.73	668.872	2
14.84	14.84	18.36	Q9WTM5|RUVB2_MOUSE	RuvB-like 2 OS=Mus musculus GN=Ruvbl2 PE=2 SV=3	Ruvbl2	7	21	2	99	TTEMETIYDLGTK			-0.00951043	1500.69	751.353	1500.7	751.358	2
14.84	14.84	18.36	Q9WTM5|RUVB2_MOUSE	RuvB-like 2 OS=Mus musculus GN=Ruvbl2 PE=2 SV=3	Ruvbl2	7	21	2	99	VYSLFLDESR			-0.00978987	1227.6	614.809	1227.61	614.814	2
14.84	14.84	18.36	Q9WTM5|RUVB2_MOUSE	RuvB-like 2 OS=Mus musculus GN=Ruvbl2 PE=2 SV=3	Ruvbl2	7	21	1.92082	99	IGLETSLR			-0.000551348	887.507	444.761	887.508	444.761	2
14.7	14.7	7.941	Q6PIE5|AT1A2_MOUSE	Sodium/potassium-transporting ATPase subunit alpha-2 OS=Mus musculus GN=Atp1a2 PE=1 SV=1	Atp1a2	6	13	2	99	DTAGDASESALLK			-0.00254857	1276.61	639.313	1276.61	639.315	2
14.7	14.7	7.941	Q6PIE5|AT1A2_MOUSE	Sodium/potassium-transporting ATPase subunit alpha-2 OS=Mus musculus GN=Atp1a2 PE=1 SV=1	Atp1a2	6	13	2	99	GIVIATGDR			-0.00375461	900.499	451.257	900.503	451.259	2
14.7	14.7	7.941	Q6PIE5|AT1A2_MOUSE	Sodium/potassium-transporting ATPase subunit alpha-2 OS=Mus musculus GN=Atp1a2 PE=1 SV=1	Atp1a2	6	13	2	99	LNIPVSQVNPR			0.00244778	1235.7	618.858	1235.7	618.857	2
14.7	14.7	7.941	Q6PIE5|AT1A2_MOUSE	Sodium/potassium-transporting ATPase subunit alpha-2 OS=Mus musculus GN=Atp1a2 PE=1 SV=1	Atp1a2	6	13	1.76955	99	SPTWTALSR			0.000625103	1017.53	509.77	1017.52	509.769	2
14.7	14.7	7.941	Q6PIE5|AT1A2_MOUSE	Sodium/potassium-transporting ATPase subunit alpha-2 OS=Mus musculus GN=Atp1a2 PE=1 SV=1	Atp1a2	6	13	1.76955	99	VAEIPFNSTNK			-0.00037466	1218.62	610.319	1218.62	610.32	2
14.7	14.7	7.941	Q6PIE5|AT1A2_MOUSE	Sodium/potassium-transporting ATPase subunit alpha-2 OS=Mus musculus GN=Atp1a2 PE=1 SV=1	Atp1a2	6	13	1.50864	98.92	AAVPDAVGK			0.00134939	826.456	414.235	826.455	414.235	2
14.67	14.67	14.51	Q9JHS4|CLPX_MOUSE	ATP-dependent Clp protease ATP-binding subunit clpX-like, mitochondrial OS=Mus musculus GN=Clpx PE=1 SV=2	Clpx	7	14	2	99	DVGGEGVQQGLLK			0.00566044	1298.69	650.352	1298.68	650.349	2
14.67	14.67	14.51	Q9JHS4|CLPX_MOUSE	ATP-dependent Clp protease ATP-binding subunit clpX-like, mitochondrial OS=Mus musculus GN=Clpx PE=1 SV=2	Clpx	7	14	2	99	IYNNIPANLR			-0.00783579	1186.64	594.326	1186.65	594.33	2
14.67	14.67	14.51	Q9JHS4|CLPX_MOUSE	ATP-dependent Clp protease ATP-binding subunit clpX-like, mitochondrial OS=Mus musculus GN=Clpx PE=1 SV=2	Clpx	7	14	2	99	LLEGTIVNVPEK			0.000903717	1310.75	656.38	1310.74	656.38	2
14.67	14.67	14.51	Q9JHS4|CLPX_MOUSE	ATP-dependent Clp protease ATP-binding subunit clpX-like, mitochondrial OS=Mus musculus GN=Clpx PE=1 SV=2	Clpx	7	14	2	99	SNILLLGPTGSGK			-0.00396565	1255.71	628.862	1255.71	628.864	2
14.67	14.67	14.51	Q9JHS4|CLPX_MOUSE	ATP-dependent Clp protease ATP-binding subunit clpX-like, mitochondrial OS=Mus musculus GN=Clpx PE=1 SV=2	Clpx	7	14	2	99	TLLAQTLAK			-0.00629034	957.58	479.797	957.586	479.8	2
14.67	14.67	14.51	Q9JHS4|CLPX_MOUSE	ATP-dependent Clp protease ATP-binding subunit clpX-like, mitochondrial OS=Mus musculus GN=Clpx PE=1 SV=2	Clpx	7	14	2	99	TLVQILTEPR			-0.00325057	1168.68	585.346	1168.68	585.348	2
14.67	14.67	14.51	Q9JHS4|CLPX_MOUSE	ATP-dependent Clp protease ATP-binding subunit clpX-like, mitochondrial OS=Mus musculus GN=Clpx PE=1 SV=2	Clpx	7	14	1.65758	99	YLGFGTPSNLGK			0.00461172	1252.65	627.332	1252.65	627.33	2
14.52	14.52	9.581	Q8VDM4|PSMD2_MOUSE	26S proteasome non-ATPase regulatory subunit 2 OS=Mus musculus GN=Psmd2 PE=1 SV=1	Psmd2	5	12	2	99	AVPLALALISVSNPR			0.00111255	1519.91	760.962	1519.91	760.962	2
14.52	14.52	9.581	Q8VDM4|PSMD2_MOUSE	26S proteasome non-ATPase regulatory subunit 2 OS=Mus musculus GN=Psmd2 PE=1 SV=1	Psmd2	5	12	2	99	FGGSGSQVDSAR			0.00474002	1166.54	584.275	1166.53	584.273	2
14.52	14.52	9.581	Q8VDM4|PSMD2_MOUSE	26S proteasome non-ATPase regulatory subunit 2 OS=Mus musculus GN=Psmd2 PE=1 SV=1	Psmd2	5	12	2	99	VGQAVDVVGQAGKPK			0.00569283	1451.82	484.946	1451.81	484.944	3
14.52	14.52	9.581	Q8VDM4|PSMD2_MOUSE	26S proteasome non-ATPase regulatory subunit 2 OS=Mus musculus GN=Psmd2 PE=1 SV=1	Psmd2	5	12	2	99	YLYSSEDYIK			0.00321835	1279.6	640.808	1279.6	640.806	2
14.52	14.52	9.581	Q8VDM4|PSMD2_MOUSE	26S proteasome non-ATPase regulatory subunit 2 OS=Mus musculus GN=Psmd2 PE=1 SV=1	Psmd2	5	12	1.82391	99	LNILDTLSK			-0.00674988	1015.58	508.8	1015.59	508.803	2
14.39	14.39	18.5	P63038|CH60_MOUSE	60 kDa heat shock protein, mitochondrial OS=Mus musculus GN=Hspd1 PE=1 SV=1	Hspd1	6	17	2	99	GYISPYFINTSK			0.0094483	1388.71	695.361	1388.7	695.356	2
14.39	14.39	18.5	P63038|CH60_MOUSE	60 kDa heat shock protein, mitochondrial OS=Mus musculus GN=Hspd1 PE=1 SV=1	Hspd1	6	17	2	99	LVQDVANNTNEEAGDGTTTATVLAR			0.00677018	2559.25	854.09	2559.24	854.088	3
14.39	14.39	18.5	P63038|CH60_MOUSE	60 kDa heat shock protein, mitochondrial OS=Mus musculus GN=Hspd1 PE=1 SV=1	Hspd1	6	17	2	99	NAGVEGSLIVEK			0.000994643	1214.65	608.333	1214.65	608.333	2
14.39	14.39	18.5	P63038|CH60_MOUSE	60 kDa heat shock protein, mitochondrial OS=Mus musculus GN=Hspd1 PE=1 SV=1	Hspd1	6	17	2	99	TLNDELEIIEGMK			-0.00652846	1503.74	752.879	1503.75	752.882	2
14.39	14.39	18.5	P63038|CH60_MOUSE	60 kDa heat shock protein, mitochondrial OS=Mus musculus GN=Hspd1 PE=1 SV=1	Hspd1	6	17	2	99	TVIIEQSWGSPK			0.00660752	1343.72	672.865	1343.71	672.862	2
14.39	14.39	18.5	P63038|CH60_MOUSE	60 kDa heat shock protein, mitochondrial OS=Mus musculus GN=Hspd1 PE=1 SV=1	Hspd1	6	17	2	99	VTDALNATR			0.000764531	959.504	480.76	959.504	480.759	2
14.38	14.38	29.19	Q91VR2|ATPG_MOUSE	ATP synthase subunit gamma, mitochondrial OS=Mus musculus GN=Atp5c1 PE=1 SV=1	Atp5c1	8	19	2	99	GLCGAIHSSVAK	Carbamidomethyl(C)@3		0.00108766	1198.61	400.545	1198.61	400.545	3
14.38	14.38	29.19	Q91VR2|ATPG_MOUSE	ATP synthase subunit gamma, mitochondrial OS=Mus musculus GN=Atp5c1 PE=1 SV=1	Atp5c1	8	19	2	99	ELIEIISGAAAL		cleaved L-D@C-term	0.00609945	1198.69	600.351	1198.68	600.348	2
14.38	14.38	29.19	Q91VR2|ATPG_MOUSE	ATP synthase subunit gamma, mitochondrial OS=Mus musculus GN=Atp5c1 PE=1 SV=1	Atp5c1	8	19	2	99	EVMIVGVGEK			-0.00031506	1059.56	530.789	1059.56	530.789	2
14.38	14.38	29.19	Q91VR2|ATPG_MOUSE	ATP synthase subunit gamma, mitochondrial OS=Mus musculus GN=Atp5c1 PE=1 SV=1	Atp5c1	8	19	2	99	NEVAALTAAGK			0.00225224	1043.56	522.789	1043.56	522.788	2
14.38	14.38	29.19	Q91VR2|ATPG_MOUSE	ATP synthase subunit gamma, mitochondrial OS=Mus musculus GN=Atp5c1 PE=1 SV=1	Atp5c1	8	19	2	99	THSDQFLVSFK			0.000999779	1307.65	436.891	1307.65	436.891	3
14.38	14.38	29.19	Q91VR2|ATPG_MOUSE	ATP synthase subunit gamma, mitochondrial OS=Mus musculus GN=Atp5c1 PE=1 SV=1	Atp5c1	8	19	2	99	VYGTGSLALYEK			-0.00325041	1299.67	650.841	1299.67	650.843	2
14.38	14.38	29.19	Q91VR2|ATPG_MOUSE	ATP synthase subunit gamma, mitochondrial OS=Mus musculus GN=Atp5c1 PE=1 SV=1	Atp5c1	8	19	1.61979	99	MTAMDNASK			0.00327025	967.414	484.714	967.41	484.712	2
14.21	14.21	34.78	P14106|C1QB_MOUSE	Complement C1q subcomponent subunit B OS=Mus musculus GN=C1qb PE=1 SV=2	C1qb	6	30	2	99	GNLCVNLVR	Carbamidomethyl(C)@4		-0.000653362	1043.55	522.784	1043.55	522.785	2
14.21	14.21	34.78	P14106|C1QB_MOUSE	Complement C1q subcomponent subunit B OS=Mus musculus GN=C1qb PE=1 SV=2	C1qb	6	30	2	99	LEQEEVVHLQATDK			-0.00380303	1637.82	546.948	1637.83	546.949	3
14.21	14.21	34.78	P14106|C1QB_MOUSE	Complement C1q subcomponent subunit B OS=Mus musculus GN=C1qb PE=1 SV=2	C1qb	6	30	2	99	TINSPLRPNQVIR			-0.00105363	1506.86	503.295	1506.86	503.295	3
14.21	14.21	34.78	P14106|C1QB_MOUSE	Complement C1q subcomponent subunit B OS=Mus musculus GN=C1qb PE=1 SV=2	C1qb	6	30	2	99	VITNANENYEPR			0.00131122	1418.68	710.347	1418.68	710.347	2
14.21	14.21	34.78	P14106|C1QB_MOUSE	Complement C1q subcomponent subunit B OS=Mus musculus GN=C1qb PE=1 SV=2	C1qb	6	30	2	99	VPGLYYFTYH		cleaved H-A@C-term	-0.00311666	1258.6	630.307	1258.6	630.308	2
14.21	14.21	34.78	P14106|C1QB_MOUSE	Complement C1q subcomponent subunit B OS=Mus musculus GN=C1qb PE=1 SV=2	C1qb	6	30	2	99	VPGLYYFTYHASSR			-0.00520273	1659.8	554.274	1659.8	554.275	3
14	37.76	57.33	P63260|ACTG_MOUSE	Actin, cytoplasmic 2 OS=Mus musculus GN=Actg1 PE=1 SV=1	Actg1	17	150	2	99	QEYDESGPSIVHR	Gln->pyro-Glu@N-term		-0.0183245	1498.65	750.332	1498.67	750.342	2
14	37.76	57.33	P63260|ACTG_MOUSE	Actin, cytoplasmic 2 OS=Mus musculus GN=Actg1 PE=1 SV=1	Actg1	17	150	2	99	EEEIAALVIDNGSGMCK	Protein Terminal Acetyl@N-term; Carbamidomethyl(C)@16	cleaved M-E@N-term	-0.000929778	1876.85	939.434	1876.85	939.435	2
14	37.76	57.33	P63260|ACTG_MOUSE	Actin, cytoplasmic 2 OS=Mus musculus GN=Actg1 PE=1 SV=1	Actg1	17	150	2	99	DLYANTVLSGGTTMYPGIADR			-0.000522973	2214.06	739.028	2214.06	739.028	3
14	37.76	57.33	P63260|ACTG_MOUSE	Actin, cytoplasmic 2 OS=Mus musculus GN=Actg1 PE=1 SV=1	Actg1	17	150	2	99	GYSFTTTAER			-0.00177878	1131.52	566.766	1131.52	566.767	2
14	37.76	57.33	P63260|ACTG_MOUSE	Actin, cytoplasmic 2 OS=Mus musculus GN=Actg1 PE=1 SV=1	Actg1	17	150	2	99	KDLYANTVLSGGTTMYPGIADR		missed K-D@1	-0.995889	2341.16	781.394	2342.16	781.727	3
14	37.76	57.33	P63260|ACTG_MOUSE	Actin, cytoplasmic 2 OS=Mus musculus GN=Actg1 PE=1 SV=1	Actg1	17	150	2	99	TTGIVMDSGDGVTHTVPIYEGYALPH		cleaved H-A@C-term	-0.00911115	2729.29	910.771	2729.3	910.774	3
14	37.76	57.33	P63260|ACTG_MOUSE	Actin, cytoplasmic 2 OS=Mus musculus GN=Actg1 PE=1 SV=1	Actg1	17	150	2	99	VAPEEHPVLLTEAPLNPK			-0.00537486	1953.05	652.024	1953.06	652.026	3
13.79	13.79	37.96	P98086|C1QA_MOUSE	Complement C1q subcomponent subunit A OS=Mus musculus GN=C1qa PE=1 SV=2	C1qa	6	48	2	99	QNPMTLGNVVIFDK	Gln->pyro-Glu@N-term		0.00274297	1557.79	779.902	1557.79	779.9	2
13.79	13.79	37.96	P98086|C1QA_MOUSE	Complement C1q subcomponent subunit A OS=Mus musculus GN=C1qa PE=1 SV=2	C1qa	6	48	2	99	DQPRPAFSAIR			0.00163526	1256.66	419.895	1256.66	419.895	3
13.79	13.79	37.96	P98086|C1QA_MOUSE	Complement C1q subcomponent subunit A OS=Mus musculus GN=C1qa PE=1 SV=2	C1qa	6	48	2	99	DSLSFSNTNNK			0.000517249	1225.56	613.786	1225.56	613.786	2
13.79	13.79	37.96	P98086|C1QA_MOUSE	Complement C1q subcomponent subunit A OS=Mus musculus GN=C1qa PE=1 SV=2	C1qa	6	48	2	99	GLFQVLAGGTVLQLR			-0.00218816	1570.92	786.466	1570.92	786.467	2
13.79	13.79	37.96	P98086|C1QA_MOUSE	Complement C1q subcomponent subunit A OS=Mus musculus GN=C1qa PE=1 SV=2	C1qa	6	48	2	99	IYQGTEADSIFSGFLIFPSA			-0.00888605	2162.05	1082.03	2162.06	1082.04	2
13.79	13.79	37.96	P98086|C1QA_MOUSE	Complement C1q subcomponent subunit A OS=Mus musculus GN=C1qa PE=1 SV=2	C1qa	6	48	2	99	RGDEVWIEKDPAK		missed R-G@1; missed K-D@9	0.00462874	1541.79	514.937	1541.78	514.935	3
13.55	13.55	20.55	Q9Z2I8|SUCB2_MOUSE	Succinyl-CoA ligase [GDP-forming] subunit beta, mitochondrial OS=Mus musculus GN=Suclg2 PE=2 SV=3	Suclg2	7	13	2	99	INFDDNAEFR			0.000140362	1239.55	620.783	1239.55	620.783	2
13.55	13.55	20.55	Q9Z2I8|SUCB2_MOUSE	Succinyl-CoA ligase [GDP-forming] subunit beta, mitochondrial OS=Mus musculus GN=Suclg2 PE=2 SV=3	Suclg2	7	13	2	99	LEGTNVQEAQNILK			-0.00217584	1555.82	778.917	1555.82	778.918	2
13.55	13.55	20.55	Q9Z2I8|SUCB2_MOUSE	Succinyl-CoA ligase [GDP-forming] subunit beta, mitochondrial OS=Mus musculus GN=Suclg2 PE=2 SV=3	Suclg2	7	13	2	99	MAENLGFLGSLK			0.00263489	1278.67	640.341	1278.66	640.339	2
13.55	13.55	20.55	Q9Z2I8|SUCB2_MOUSE	Succinyl-CoA ligase [GDP-forming] subunit beta, mitochondrial OS=Mus musculus GN=Suclg2 PE=2 SV=3	Suclg2	7	13	2	99	SSGLPITSAVDLEDAAK			0.00867359	1672.86	837.438	1672.85	837.433	2
13.55	13.55	20.55	Q9Z2I8|SUCB2_MOUSE	Succinyl-CoA ligase [GDP-forming] subunit beta, mitochondrial OS=Mus musculus GN=Suclg2 PE=2 SV=3	Suclg2	7	13	2	99	VVGELAQQMIGYNLATK			0.00287358	1833.97	612.33	1833.97	612.329	3
13.55	13.55	20.55	Q9Z2I8|SUCB2_MOUSE	Succinyl-CoA ligase [GDP-forming] subunit beta, mitochondrial OS=Mus musculus GN=Suclg2 PE=2 SV=3	Suclg2	7	13	1.82391	99	EAQVYEAFK			-0.002941	1083.52	542.768	1083.52	542.769	2
13.55	13.55	20.55	Q9Z2I8|SUCB2_MOUSE	Succinyl-CoA ligase [GDP-forming] subunit beta, mitochondrial OS=Mus musculus GN=Suclg2 PE=2 SV=3	Suclg2	7	13	1.5376	99	EQIDIFEGIK			0.00044807	1190.62	596.317	1190.62	596.316	2
13.48	13.48	20.39	Q9QYJ0|DNJA2_MOUSE	DnaJ homolog subfamily A member 2 OS=Mus musculus GN=Dnaja2 PE=1 SV=1	Dnaja2	6	12	2	99	NVLCSACSGQGGK	Carbamidomethyl(C)@4; Carbamidomethyl(C)@7		0.00429291	1336.59	669.303	1336.59	669.3	2
13.48	13.48	20.39	Q9QYJ0|DNJA2_MOUSE	DnaJ homolog subfamily A member 2 OS=Mus musculus GN=Dnaja2 PE=1 SV=1	Dnaja2	6	12	1.56864	99	VIEPGCVR	Carbamidomethyl(C)@6		0.00120776	928.481	465.248	928.48	465.247	2
13.48	13.48	20.39	Q9QYJ0|DNJA2_MOUSE	DnaJ homolog subfamily A member 2 OS=Mus musculus GN=Dnaja2 PE=1 SV=1	Dnaja2	6	12	2	99	VSLEDLYNGK	Deamidated(N)@8		-0.00271264	1137.55	569.784	1137.56	569.785	2
13.48	13.48	20.39	Q9QYJ0|DNJA2_MOUSE	DnaJ homolog subfamily A member 2 OS=Mus musculus GN=Dnaja2 PE=1 SV=1	Dnaja2	6	12	2	99	DGNDLHMTYK			-0.00614851	1192.51	597.263	1192.52	597.266	2
13.48	13.48	20.39	Q9QYJ0|DNJA2_MOUSE	DnaJ homolog subfamily A member 2 OS=Mus musculus GN=Dnaja2 PE=1 SV=1	Dnaja2	6	12	2	99	LYDILGVPPGASENELKK		missed K-K@17	0.00028296	1942.04	648.354	1942.04	648.354	3
13.48	13.48	20.39	Q9QYJ0|DNJA2_MOUSE	DnaJ homolog subfamily A member 2 OS=Mus musculus GN=Dnaja2 PE=1 SV=1	Dnaja2	6	12	2	99	RGEDMMHPLK		missed R-G@1	-0.00276102	1212.57	405.198	1212.57	405.199	3
13.28	13.28	7.598	Q8CIE6|COPA_MOUSE	Coatomer subunit alpha OS=Mus musculus GN=Copa PE=1 SV=2	Copa	6	8	2	99	DADSITLFDVQQK			0.00607373	1478.73	740.373	1478.73	740.37	2
13.28	13.28	7.598	Q8CIE6|COPA_MOUSE	Coatomer subunit alpha OS=Mus musculus GN=Copa PE=1 SV=2	Copa	6	8	2	99	GITGVDLFGTTDAVVK			-0.00539626	1591.84	796.927	1591.85	796.93	2
13.28	13.28	7.598	Q8CIE6|COPA_MOUSE	Coatomer subunit alpha OS=Mus musculus GN=Copa PE=1 SV=2	Copa	6	8	2	99	LLELGPKPEVAQQTR			0.000888188	1677.94	560.321	1677.94	560.321	3
13.28	13.28	7.598	Q8CIE6|COPA_MOUSE	Coatomer subunit alpha OS=Mus musculus GN=Copa PE=1 SV=2	Copa	6	8	2	99	TLDLPIYVTR			-0.00139449	1189.67	595.842	1189.67	595.843	2
13.28	13.28	7.598	Q8CIE6|COPA_MOUSE	Coatomer subunit alpha OS=Mus musculus GN=Copa PE=1 SV=2	Copa	6	8	2	99	YAVTTGDHGIIR			0.00323772	1301.68	434.899	1301.67	434.898	3
13.28	13.28	7.598	Q8CIE6|COPA_MOUSE	Coatomer subunit alpha OS=Mus musculus GN=Copa PE=1 SV=2	Copa	6	8	1.88606	99	DVAVMQLR			-0.000468571	930.495	466.255	930.496	466.255	2
13.11	13.11	14.23	P42932|TCPQ_MOUSE	T-complex protein 1 subunit theta OS=Mus musculus GN=Cct8 PE=1 SV=3	Cct8	6	12	2	99	DVDEVSSLLR			-0.00341358	1131.57	566.794	1131.58	566.796	2
13.11	13.11	14.23	P42932|TCPQ_MOUSE	T-complex protein 1 subunit theta OS=Mus musculus GN=Cct8 PE=1 SV=3	Cct8	6	12	2	99	FAEAFEAIPR			0.0177804	1149.6	575.807	1149.58	575.798	2
13.11	13.11	14.23	P42932|TCPQ_MOUSE	T-complex protein 1 subunit theta OS=Mus musculus GN=Cct8 PE=1 SV=3	Cct8	6	12	2	99	GSTDNLMDDIER			0.0172769	1364.61	683.31	1364.59	683.301	2
13.11	13.11	14.23	P42932|TCPQ_MOUSE	T-complex protein 1 subunit theta OS=Mus musculus GN=Cct8 PE=1 SV=3	Cct8	6	12	2	99	LATNAAVTVLR			-0.00116216	1127.67	564.84	1127.67	564.84	2
13.11	13.11	14.23	P42932|TCPQ_MOUSE	T-complex protein 1 subunit theta OS=Mus musculus GN=Cct8 PE=1 SV=3	Cct8	6	12	2	99	LFVTNDAATILR			0.00191759	1332.74	667.378	1332.74	667.377	2
13.11	13.11	14.23	P42932|TCPQ_MOUSE	T-complex protein 1 subunit theta OS=Mus musculus GN=Cct8 PE=1 SV=3	Cct8	6	12	2	99	LVPGGGATEIELAK			0.00235457	1353.75	677.884	1353.75	677.882	2
13.03	13.03	12.48	Q3V1D3|AMPD1_MOUSE	AMP deaminase 1 OS=Mus musculus GN=Ampd1 PE=2 SV=1	Ampd1	5	9	2	99	AGVIYIYPDEAAANR			-0.00356908	1621.81	811.91	1621.81	811.912	2
13.03	13.03	12.48	Q3V1D3|AMPD1_MOUSE	AMP deaminase 1 OS=Mus musculus GN=Ampd1 PE=2 SV=1	Ampd1	5	9	2	99	HITGFDSVDDESK			0.00741824	1448.65	483.89	1448.64	483.888	3
13.03	13.03	12.48	Q3V1D3|AMPD1_MOUSE	AMP deaminase 1 OS=Mus musculus GN=Ampd1 PE=2 SV=1	Ampd1	5	9	2	99	NIDGEALVGNESFYPVFTPPPK			-0.00937811	2390.17	797.731	2390.18	797.734	3
13.03	13.03	12.48	Q3V1D3|AMPD1_MOUSE	AMP deaminase 1 OS=Mus musculus GN=Ampd1 PE=2 SV=1	Ampd1	5	9	2	99	NPFLDFLQK			0.00308496	1120.59	561.305	1120.59	561.303	2
13.03	13.03	12.48	Q3V1D3|AMPD1_MOUSE	AMP deaminase 1 OS=Mus musculus GN=Ampd1 PE=2 SV=1	Ampd1	5	9	2	99	TVNLSIPQSETSSTK			-0.00221825	1590.81	796.411	1590.81	796.412	2
12.97	12.97	7.368	Q3U1J4|DDB1_MOUSE	DNA damage-binding protein 1 OS=Mus musculus GN=Ddb1 PE=1 SV=2	Ddb1	3	4	2	99	LLASINSTVR			-0.00320384	1072.62	537.318	1072.62	537.319	2
12.97	12.97	7.368	Q3U1J4|DDB1_MOUSE	DNA damage-binding protein 1 OS=Mus musculus GN=Ddb1 PE=1 SV=2	Ddb1	3	4	2	99	QSGESIDIITR			0.00206794	1217.63	609.821	1217.63	609.82	2
12.97	12.97	7.368	Q3U1J4|DDB1_MOUSE	DNA damage-binding protein 1 OS=Mus musculus GN=Ddb1 PE=1 SV=2	Ddb1	3	4	1.74473	99	LGDSQLVK			-0.000937626	858.48	430.247	858.481	430.248	2
12.55	12.55	57.32	Q62425|NDUA4_MOUSE	NADH dehydrogenase [ubiquinone] 1 alpha subcomplex subunit 4 OS=Mus musculus GN=Ndufa4 PE=1 SV=2	Ndufa4	6	29	2	99	LALFNPDVSWDR	Dioxidation(W)@10		-0.00084932	1463.7	732.859	1463.7	732.859	2
12.55	12.55	57.32	Q62425|NDUA4_MOUSE	NADH dehydrogenase [ubiquinone] 1 alpha subcomplex subunit 4 OS=Mus musculus GN=Ndufa4 PE=1 SV=2	Ndufa4	6	29	2	99	FYSVNVDYSK			-5.94982e-06	1220.57	611.293	1220.57	611.293	2
12.55	12.55	57.32	Q62425|NDUA4_MOUSE	NADH dehydrogenase [ubiquinone] 1 alpha subcomplex subunit 4 OS=Mus musculus GN=Ndufa4 PE=1 SV=2	Ndufa4	6	29	2	99	KNNPEPWNK		missed K-N@1	0.00228988	1125.56	563.787	1125.56	563.786	2
12.55	12.55	57.32	Q62425|NDUA4_MOUSE	NADH dehydrogenase [ubiquinone] 1 alpha subcomplex subunit 4 OS=Mus musculus GN=Ndufa4 PE=1 SV=2	Ndufa4	6	29	2	99	LGPNEQYK			0.00156499	947.473	474.744	947.471	474.743	2
12.55	12.55	57.32	Q62425|NDUA4_MOUSE	NADH dehydrogenase [ubiquinone] 1 alpha subcomplex subunit 4 OS=Mus musculus GN=Ndufa4 PE=1 SV=2	Ndufa4	6	29	2	99	RQILGQAK		cleaved L-R@N-term; missed R-Q@1	0.00117921	912.552	457.283	912.55	457.283	2
12.55	12.55	57.32	Q62425|NDUA4_MOUSE	NADH dehydrogenase [ubiquinone] 1 alpha subcomplex subunit 4 OS=Mus musculus GN=Ndufa4 PE=1 SV=2	Ndufa4	6	29	1.72125	99	NNPEPWNK			0.000544681	997.462	499.738	997.462	499.738	2
12.52	12.52	12.21	Q99JY0|ECHB_MOUSE	Trifunctional enzyme subunit beta, mitochondrial OS=Mus musculus GN=Hadhb PE=1 SV=1	Hadhb	6	13	2	99	DFIYVSQDPK			0.000715302	1210.59	606.301	1210.59	606.301	2
12.52	12.52	12.21	Q99JY0|ECHB_MOUSE	Trifunctional enzyme subunit beta, mitochondrial OS=Mus musculus GN=Hadhb PE=1 SV=1	Hadhb	6	13	2	99	DQLLLGPTYATPK			-0.00701264	1415.76	708.887	1415.77	708.89	2
12.52	12.52	12.21	Q99JY0|ECHB_MOUSE	Trifunctional enzyme subunit beta, mitochondrial OS=Mus musculus GN=Hadhb PE=1 SV=1	Hadhb	6	13	2	99	LAAAFAVSR			-0.00231552	904.511	453.263	904.513	453.264	2
12.52	12.52	12.21	Q99JY0|ECHB_MOUSE	Trifunctional enzyme subunit beta, mitochondrial OS=Mus musculus GN=Hadhb PE=1 SV=1	Hadhb	6	13	2	99	MEQDEYALR			0.00199402	1153.51	577.762	1153.51	577.761	2
12.52	12.52	12.21	Q99JY0|ECHB_MOUSE	Trifunctional enzyme subunit beta, mitochondrial OS=Mus musculus GN=Hadhb PE=1 SV=1	Hadhb	6	13	2	99	NIVVVEGVR			0.000631338	983.577	492.796	983.576	492.795	2
12.52	12.52	12.21	Q99JY0|ECHB_MOUSE	Trifunctional enzyme subunit beta, mitochondrial OS=Mus musculus GN=Hadhb PE=1 SV=1	Hadhb	6	13	1.92082	99	LVMAAANR			-0.001472	844.457	423.236	844.459	423.237	2
12.24	12.24	17.74	P62334|PRS10_MOUSE	26S protease regulatory subunit 10B OS=Mus musculus GN=Psmc6 PE=1 SV=1	Psmc6	6	13	2	99	GCLLYGPPGTGK	Carbamidomethyl(C)@2		-0.0111502	1218.6	610.305	1218.61	610.311	2
12.24	12.24	17.74	P62334|PRS10_MOUSE	26S protease regulatory subunit 10B OS=Mus musculus GN=Psmc6 PE=1 SV=1	Psmc6	6	13	2	99	LSDGFNGADLR	Deamidated(N)@6		0.0105079	1164.55	583.283	1164.54	583.278	2
12.24	12.24	17.74	P62334|PRS10_MOUSE	26S protease regulatory subunit 10B OS=Mus musculus GN=Psmc6 PE=1 SV=1	Psmc6	6	13	2	99	ALQSVGQIVGEVLK			0.00191345	1439.84	720.926	1439.83	720.925	2
12.24	12.24	17.74	P62334|PRS10_MOUSE	26S protease regulatory subunit 10B OS=Mus musculus GN=Psmc6 PE=1 SV=1	Psmc6	6	13	2	99	HGEIDYEAIVK			-0.00255419	1272.63	425.218	1272.64	425.219	3
12.24	12.24	17.74	P62334|PRS10_MOUSE	26S protease regulatory subunit 10B OS=Mus musculus GN=Psmc6 PE=1 SV=1	Psmc6	6	13	2	99	VALDMTTLTIMR			0.00337505	1363.72	682.869	1363.72	682.867	2
12.24	12.24	17.74	P62334|PRS10_MOUSE	26S protease regulatory subunit 10B OS=Mus musculus GN=Psmc6 PE=1 SV=1	Psmc6	6	13	2	99	VVSSSIVDK			-0.00262304	932.515	467.265	932.518	467.266	2
12.14	12.14	14.75	P11983|TCPA_MOUSE	T-complex protein 1 subunit alpha OS=Mus musculus GN=Tcp1 PE=1 SV=3	Tcp1	6	15	2	99	AFHNEAQVNPER			0.00219223	1410.67	471.229	1410.66	471.229	3
12.14	12.14	14.75	P11983|TCPA_MOUSE	T-complex protein 1 subunit alpha OS=Mus musculus GN=Tcp1 PE=1 SV=3	Tcp1	6	15	2	99	SLLVIPNTLAVNAAQDSTDLVAK			0.0154804	2352.31	785.109	2352.29	785.104	3
12.14	12.14	14.75	P11983|TCPA_MOUSE	T-complex protein 1 subunit alpha OS=Mus musculus GN=Tcp1 PE=1 SV=3	Tcp1	6	15	2	99	SQNVMAAASIANIVK			-0.00973174	1515.8	758.906	1515.81	758.911	2
12.14	12.14	14.75	P11983|TCPA_MOUSE	T-complex protein 1 subunit alpha OS=Mus musculus GN=Tcp1 PE=1 SV=3	Tcp1	6	15	2	99	SSFGPVGLDK			-0.0037187	1005.51	503.762	1005.51	503.764	2
12.14	12.14	14.75	P11983|TCPA_MOUSE	T-complex protein 1 subunit alpha OS=Mus musculus GN=Tcp1 PE=1 SV=3	Tcp1	6	15	2	99	YFVEAGAMAVR			0.00233386	1212.6	607.307	1212.6	607.305	2
12.13	12.14	29.97	P14869|RLA0_MOUSE	60S acidic ribosomal protein P0 OS=Mus musculus GN=Rplp0 PE=1 SV=3	Rplp0	6	13	2	99	AGAIAPCEVTVPAQNTGLGPEK	Carbamidomethyl(C)@7		0.00403458	2179.1	727.373	2179.09	727.372	3
12.13	12.14	29.97	P14869|RLA0_MOUSE	60S acidic ribosomal protein P0 OS=Mus musculus GN=Rplp0 PE=1 SV=3	Rplp0	6	13	2	99	AFLADPSAFAAAAPAAAATTAAPAAAAAPAK			0.00458883	2695.4	899.475	2695.4	899.473	3
12.13	12.14	29.97	P14869|RLA0_MOUSE	60S acidic ribosomal protein P0 OS=Mus musculus GN=Rplp0 PE=1 SV=3	Rplp0	6	13	2	99	GHLENNPALEK			0.000612502	1220.62	407.879	1220.61	407.879	3
12.13	12.14	29.97	P14869|RLA0_MOUSE	60S acidic ribosomal protein P0 OS=Mus musculus GN=Rplp0 PE=1 SV=3	Rplp0	6	13	2	99	GNVGFVFTK			-0.00594371	967.507	484.761	967.513	484.764	2
12.13	12.14	29.97	P14869|RLA0_MOUSE	60S acidic ribosomal protein P0 OS=Mus musculus GN=Rplp0 PE=1 SV=3	Rplp0	6	13	2	99	IIQLLDDYPK			1.27682e-05	1216.67	609.342	1216.67	609.342	2
12.13	12.14	29.97	P14869|RLA0_MOUSE	60S acidic ribosomal protein P0 OS=Mus musculus GN=Rplp0 PE=1 SV=3	Rplp0	6	13	2	99	TSFFQALGITTK			-0.00384481	1312.7	657.357	1312.7	657.359	2
12.13	12.13	19.61	Q8VEM8|MPCP_MOUSE	Phosphate carrier protein, mitochondrial OS=Mus musculus GN=Slc25a3 PE=1 SV=1	Slc25a3	6	11	2	99	GSTASQVLQR			-0.00109008	1045.55	523.783	1045.55	523.783	2
12.13	12.13	19.61	Q8VEM8|MPCP_MOUSE	Phosphate carrier protein, mitochondrial OS=Mus musculus GN=Slc25a3 PE=1 SV=1	Slc25a3	6	11	2	99	IQTQPGYANTLR			-0.00135735	1360.71	681.362	1360.71	681.362	2
12.13	12.13	19.61	Q8VEM8|MPCP_MOUSE	Phosphate carrier protein, mitochondrial OS=Mus musculus GN=Slc25a3 PE=1 SV=1	Slc25a3	6	11	2	99	MYKEEGLNAFYK		missed K-E@3	-0.00651273	1491.7	498.241	1491.71	498.243	3
12.13	12.13	19.61	Q8VEM8|MPCP_MOUSE	Phosphate carrier protein, mitochondrial OS=Mus musculus GN=Slc25a3 PE=1 SV=1	Slc25a3	6	11	1.92082	99	LPRPPPPEMPESLK			-0.00577551	1586.84	529.955	1586.85	529.957	3
12.13	12.13	19.61	Q8VEM8|MPCP_MOUSE	Phosphate carrier protein, mitochondrial OS=Mus musculus GN=Slc25a3 PE=1 SV=1	Slc25a3	6	11	1.49485	99	GVAPLWMR			-0.000975583	928.494	465.254	928.495	465.255	2
12.13	12.13	19.61	Q8VEM8|MPCP_MOUSE	Phosphate carrier protein, mitochondrial OS=Mus musculus GN=Slc25a3 PE=1 SV=1	Slc25a3	6	11	1.49485	99	TVEALYK			0.00234478	822.451	412.233	822.449	412.232	2
12.08	12.08	9.568	Q99N57|RAF1_MOUSE	RAF proto-oncogene serine/threonine-protein kinase OS=Mus musculus GN=Raf1 PE=1 SV=2	Raf1	5	20	2	99	QTAQGMDYLHAK	Gln->pyro-Glu@N-term		0.00711441	1344.62	673.317	1344.61	673.314	2
12.08	12.08	9.568	Q99N57|RAF1_MOUSE	RAF proto-oncogene serine/threonine-protein kinase OS=Mus musculus GN=Raf1 PE=1 SV=2	Raf1	5	20	2	99	GYASPDLSR			0.00501196	964.466	483.24	964.461	483.238	2
12.08	12.08	9.568	Q99N57|RAF1_MOUSE	RAF proto-oncogene serine/threonine-protein kinase OS=Mus musculus GN=Raf1 PE=1 SV=2	Raf1	5	20	2	99	IGDFGLATVK			0.000768209	1019.57	510.79	1019.57	510.79	2
12.08	12.08	9.568	Q99N57|RAF1_MOUSE	RAF proto-oncogene serine/threonine-protein kinase OS=Mus musculus GN=Raf1 PE=1 SV=2	Raf1	5	20	2	99	IGSGSFGTVYK			0.00250008	1114.57	558.291	1114.57	558.29	2
12.08	12.08	9.568	Q99N57|RAF1_MOUSE	RAF proto-oncogene serine/threonine-protein kinase OS=Mus musculus GN=Raf1 PE=1 SV=2	Raf1	5	20	2	99	VVDPTPEQLQAFR			0.00650126	1498.78	750.399	1498.78	750.396	2
12.03	12.03	20.06	Q9CR62|M2OM_MOUSE	Mitochondrial 2-oxoglutarate/malate carrier protein OS=Mus musculus GN=Slc25a11 PE=1 SV=3	Slc25a11	5	13	2	99	NGLDVLLK	Deamidated(N)@1		-0.000836115	871.501	436.758	871.501	436.758	2
12.03	12.03	20.06	Q9CR62|M2OM_MOUSE	Mitochondrial 2-oxoglutarate/malate carrier protein OS=Mus musculus GN=Slc25a11 PE=1 SV=3	Slc25a11	5	13	2	99	AVVVNAAQLASYSQSK			-0.00126403	1634.86	545.961	1634.86	545.962	3
12.03	12.03	20.06	Q9CR62|M2OM_MOUSE	Mitochondrial 2-oxoglutarate/malate carrier protein OS=Mus musculus GN=Slc25a11 PE=1 SV=3	Slc25a11	5	13	2	99	GIYTGLSAGLLR			0.000328356	1219.69	610.854	1219.69	610.854	2
12.03	12.03	20.06	Q9CR62|M2OM_MOUSE	Mitochondrial 2-oxoglutarate/malate carrier protein OS=Mus musculus GN=Slc25a11 PE=1 SV=3	Slc25a11	5	13	2	99	LTGADGTPPGFLLK			-0.00335646	1385.75	693.883	1385.76	693.885	2
12.03	12.03	20.06	Q9CR62|M2OM_MOUSE	Mitochondrial 2-oxoglutarate/malate carrier protein OS=Mus musculus GN=Slc25a11 PE=1 SV=3	Slc25a11	5	13	1.55284	99	NVFNALVR			0.0012158	931.525	466.77	931.524	466.769	2
11.91	11.91	16	Q9R112|SQRD_MOUSE	Sulfide:quinone oxidoreductase, mitochondrial OS=Mus musculus GN=Sqrdl PE=2 SV=3	Sqrdl	6	12	2	99	STLSVIPSGVQWIQDR			-0.00145615	1784.94	595.987	1784.94	595.988	3
11.91	11.91	16	Q9R112|SQRD_MOUSE	Sulfide:quinone oxidoreductase, mitochondrial OS=Mus musculus GN=Sqrdl PE=2 SV=3	Sqrdl	6	12	2	99	TAAAVAAQSGILDR			-0.0101588	1342.71	672.362	1342.72	672.367	2
11.91	11.91	16	Q9R112|SQRD_MOUSE	Sulfide:quinone oxidoreductase, mitochondrial OS=Mus musculus GN=Sqrdl PE=2 SV=3	Sqrdl	6	12	2	99	VGAENVAIVEPSER			0.000956305	1468.75	735.384	1468.75	735.383	2
11.91	11.91	16	Q9R112|SQRD_MOUSE	Sulfide:quinone oxidoreductase, mitochondrial OS=Mus musculus GN=Sqrdl PE=2 SV=3	Sqrdl	6	12	2	99	YADALQEIIR			0.00629766	1190.64	596.325	1190.63	596.322	2
11.91	11.91	16	Q9R112|SQRD_MOUSE	Sulfide:quinone oxidoreductase, mitochondrial OS=Mus musculus GN=Sqrdl PE=2 SV=3	Sqrdl	6	12	1.74473	99	IMYLSEAYFR			0.00370814	1291.63	646.823	1291.63	646.821	2
11.91	11.91	16	Q9R112|SQRD_MOUSE	Sulfide:quinone oxidoreductase, mitochondrial OS=Mus musculus GN=Sqrdl PE=2 SV=3	Sqrdl	6	12	1.61979	99	IGSNYSVK			0.00121776	866.451	434.233	866.45	434.232	2
11.88	13.91	41.63	P14602|HSPB1_MOUSE	Heat shock protein beta-1 OS=Mus musculus GN=Hspb1 PE=1 SV=3	Hspb1	6	20	2	99	EGVVEITGK			-0.000858252	930.501	466.258	930.502	466.258	2
11.88	13.91	41.63	P14602|HSPB1_MOUSE	Heat shock protein beta-1 OS=Mus musculus GN=Hspb1 PE=1 SV=3	Hspb1	6	20	2	99	KYTLPPGVDPTLVSSSLSPEGTLTVEAPLPK		missed K-Y@1	-0.00227399	3192.71	1065.24	3192.72	1065.25	3
11.88	13.91	41.63	P14602|HSPB1_MOUSE	Heat shock protein beta-1 OS=Mus musculus GN=Hspb1 PE=1 SV=3	Hspb1	6	20	2	99	LFDQAFGVPR			0.000267941	1148.6	575.306	1148.6	575.306	2
11.88	13.91	41.63	P14602|HSPB1_MOUSE	Heat shock protein beta-1 OS=Mus musculus GN=Hspb1 PE=1 SV=3	Hspb1	6	20	2	99	QLSSGVSEIR			-0.000417315	1074.57	538.29	1074.57	538.291	2
11.88	13.91	41.63	P14602|HSPB1_MOUSE	Heat shock protein beta-1 OS=Mus musculus GN=Hspb1 PE=1 SV=3	Hspb1	6	20	2	99	SPSWEPFR			0.00207704	1004.47	503.244	1004.47	503.243	2
11.85	40.18	53.35	P68368|TBA4A_MOUSE	Tubulin alpha-4A chain OS=Mus musculus GN=Tuba4a PE=1 SV=1	Tuba4a	20	128	2	99	SIQFVDWCPTGFK	Carbamidomethyl(C)@8		-0.00256286	1583.74	792.878	1583.74	792.879	2
11.85	40.18	53.35	P68368|TBA4A_MOUSE	Tubulin alpha-4A chain OS=Mus musculus GN=Tuba4a PE=1 SV=1	Tuba4a	20	128	2	99	AVFVDLEPTVIDEIR			0.0023247	1714.92	858.466	1714.91	858.464	2
11.85	40.18	53.35	P68368|TBA4A_MOUSE	Tubulin alpha-4A chain OS=Mus musculus GN=Tuba4a PE=1 SV=1	Tuba4a	20	128	2	99	DVNAAIAAIK			-0.00099969	984.559	493.287	984.56	493.287	2
11.85	40.18	53.35	P68368|TBA4A_MOUSE	Tubulin alpha-4A chain OS=Mus musculus GN=Tuba4a PE=1 SV=1	Tuba4a	20	128	2	99	LISQIVSSITASLR			-0.000113306	1486.87	744.443	1486.87	744.443	2
11.85	40.18	53.35	P68368|TBA4A_MOUSE	Tubulin alpha-4A chain OS=Mus musculus GN=Tuba4a PE=1 SV=1	Tuba4a	20	128	1.85387	99	EIIDPVLDR			-0.00144897	1068.58	535.297	1068.58	535.298	2
11.08	11.08	9.927	Q9CZJ2|HS12B_MOUSE	Heat shock 70 kDa protein 12B OS=Mus musculus GN=Hspa12b PE=1 SV=1	Hspa12b	5	13	2	99	EAAYLAGLVSR			0.00371395	1148.62	575.319	1148.62	575.317	2
11.08	11.08	9.927	Q9CZJ2|HS12B_MOUSE	Heat shock 70 kDa protein 12B OS=Mus musculus GN=Hspa12b PE=1 SV=1	Hspa12b	5	13	2	99	GAVLFGQAPGVVR			-0.00812212	1269.71	635.863	1269.72	635.867	2
11.08	11.08	9.927	Q9CZJ2|HS12B_MOUSE	Heat shock 70 kDa protein 12B OS=Mus musculus GN=Hspa12b PE=1 SV=1	Hspa12b	5	13	2	99	IFGEDFIAK			-0.00774703	1038.53	520.273	1038.54	520.277	2
11.08	11.08	9.927	Q9CZJ2|HS12B_MOUSE	Heat shock 70 kDa protein 12B OS=Mus musculus GN=Hspa12b PE=1 SV=1	Hspa12b	5	13	2	99	SPLTYGVGVLNR			-0.000964068	1274.7	638.356	1274.7	638.356	2
11.08	11.08	9.927	Q9CZJ2|HS12B_MOUSE	Heat shock 70 kDa protein 12B OS=Mus musculus GN=Hspa12b PE=1 SV=1	Hspa12b	5	13	2	99	VTAVDVSTNR			-0.00413074	1060.55	531.281	1060.55	531.283	2
10.95	23.04	40.94	P51881|ADT2_MOUSE	ADP/ATP translocase 2 OS=Mus musculus GN=Slc25a5 PE=1 SV=3	Slc25a5	11	42	2	99	GLGDCLVK	Carbamidomethyl(C)@5		-0.0022576	860.44	431.227	860.443	431.229	2
10.95	23.04	40.94	P51881|ADT2_MOUSE	ADP/ATP translocase 2 OS=Mus musculus GN=Slc25a5 PE=1 SV=3	Slc25a5	11	42	2	99	QIFLGGVDKR	Gln->pyro-Glu@N-term	missed K-R@9	-0.00141757	1114.61	558.313	1114.61	558.314	2
10.95	23.04	40.94	P51881|ADT2_MOUSE	ADP/ATP translocase 2 OS=Mus musculus GN=Slc25a5 PE=1 SV=3	Slc25a5	11	42	1.58503	99	TDAAVSFAK	Protein Terminal Acetyl@N-term	cleaved M-T@N-term	-0.0012252	950.47	476.242	950.471	476.243	2
10.95	23.04	40.94	P51881|ADT2_MOUSE	ADP/ATP translocase 2 OS=Mus musculus GN=Slc25a5 PE=1 SV=3	Slc25a5	11	42	2	99	AAYFGIYDTAK			-0.0015509	1218.59	610.303	1218.59	610.303	2
10.95	23.04	40.94	P51881|ADT2_MOUSE	ADP/ATP translocase 2 OS=Mus musculus GN=Slc25a5 PE=1 SV=3	Slc25a5	11	42	2	99	DFLAGGVAAAISK			-0.00477765	1218.66	610.335	1218.66	610.338	2
10.66	10.66	20.99	Q80XN0|BDH_MOUSE	D-beta-hydroxybutyrate dehydrogenase, mitochondrial OS=Mus musculus GN=Bdh1 PE=1 SV=2	Bdh1	5	13	1.92082	99	SPYCITK	Carbamidomethyl(C)@4		-0.000286072	867.416	434.715	867.416	434.715	2
10.66	10.66	20.99	Q80XN0|BDH_MOUSE	D-beta-hydroxybutyrate dehydrogenase, mitochondrial OS=Mus musculus GN=Bdh1 PE=1 SV=2	Bdh1	5	13	2	99	FGIEAFSDCLR	Carbamidomethyl(C)@9		-0.00377118	1313.6	657.809	1313.61	657.811	2
10.66	10.66	20.99	Q80XN0|BDH_MOUSE	D-beta-hydroxybutyrate dehydrogenase, mitochondrial OS=Mus musculus GN=Bdh1 PE=1 SV=2	Bdh1	5	13	2	99	VSVVEPGNFIAATSLYSPER			-0.00365505	2135.09	712.703	2135.09	712.704	3
10.66	10.66	20.99	Q80XN0|BDH_MOUSE	D-beta-hydroxybutyrate dehydrogenase, mitochondrial OS=Mus musculus GN=Bdh1 PE=1 SV=2	Bdh1	5	13	1.79588	99	VVNISSMLGR			0.00345296	1074.59	538.302	1074.59	538.3	2
10.66	10.66	20.99	Q80XN0|BDH_MOUSE	D-beta-hydroxybutyrate dehydrogenase, mitochondrial OS=Mus musculus GN=Bdh1 PE=1 SV=2	Bdh1	5	13	1.4318	98.97	MQIMTHFPGAISDK			-0.00404071	1574.75	525.925	1574.76	525.927	3
10.63	10.63	23.88	P42125|ECI1_MOUSE	Enoyl-CoA delta isomerase 1, mitochondrial OS=Mus musculus GN=Eci1 PE=2 SV=2	Eci1	5	14	2	99	ALQLGTLFSPAEALK			0.00283592	1557.88	779.947	1557.88	779.946	2
10.63	10.63	23.88	P42125|ECI1_MOUSE	Enoyl-CoA delta isomerase 1, mitochondrial OS=Mus musculus GN=Eci1 PE=2 SV=2	Eci1	5	14	2	99	EADIQNFTSFISK			0.00588807	1498.74	750.375	1498.73	750.372	2
10.63	10.63	23.88	P42125|ECI1_MOUSE	Enoyl-CoA delta isomerase 1, mitochondrial OS=Mus musculus GN=Eci1 PE=2 SV=2	Eci1	5	14	2	99	VGVVDEVVPEDQVHSK			-0.00106063	1734.88	579.3	1734.88	579.3	3
10.63	10.63	23.88	P42125|ECI1_MOUSE	Enoyl-CoA delta isomerase 1, mitochondrial OS=Mus musculus GN=Eci1 PE=2 SV=2	Eci1	5	14	2	99	VLVETEGPAGVAVMK			-0.00403633	1498.8	750.409	1498.81	750.411	2
10.63	10.63	23.88	P42125|ECI1_MOUSE	Enoyl-CoA delta isomerase 1, mitochondrial OS=Mus musculus GN=Eci1 PE=2 SV=2	Eci1	5	14	1.85387	99	DMYVNTIGHR			-0.00296502	1204.56	603.289	1204.57	603.29	2
10.35	10.35	3.179	Q62234|MYOM1_MOUSE	Myomesin-1 OS=Mus musculus GN=Myom1 PE=1 SV=2	Myom1	5	5	2	99	DYVPTEDSPR			0.00392525	1177.53	589.772	1177.53	589.77	2
10.35	10.35	3.179	Q62234|MYOM1_MOUSE	Myomesin-1 OS=Mus musculus GN=Myom1 PE=1 SV=2	Myom1	5	5	2	99	VLGGLPDVVTIQEGK			-0.00431041	1523.85	762.933	1523.86	762.935	2
10.35	10.35	3.179	Q62234|MYOM1_MOUSE	Myomesin-1 OS=Mus musculus GN=Myom1 PE=1 SV=2	Myom1	5	5	2	99	VNTELPVK			0.000191407	898.512	450.264	898.512	450.263	2
10.35	10.35	3.179	Q62234|MYOM1_MOUSE	Myomesin-1 OS=Mus musculus GN=Myom1 PE=1 SV=2	Myom1	5	5	1.65758	99	TPVTGYFVDLK			-0.00247689	1238.65	620.333	1238.65	620.335	2
10.35	10.35	3.179	Q62234|MYOM1_MOUSE	Myomesin-1 OS=Mus musculus GN=Myom1 PE=1 SV=2	Myom1	5	5	1.52288	99	EVVGEVPGK			-0.0043928	912.487	457.251	912.492	457.253	2
10.21	10.21	18.43	Q9DCW4|ETFB_MOUSE	Electron transfer flavoprotein subunit beta OS=Mus musculus GN=Etfb PE=1 SV=3	Etfb	5	19	2	99	AGDLGVDLTSK			-0.000471926	1074.56	538.285	1074.56	538.285	2
10.21	10.21	18.43	Q9DCW4|ETFB_MOUSE	Electron transfer flavoprotein subunit beta OS=Mus musculus GN=Etfb PE=1 SV=3	Etfb	5	19	2	99	SGVVTDGVK			-0.000606904	860.46	431.237	860.46	431.237	2
10.21	10.21	18.43	Q9DCW4|ETFB_MOUSE	Electron transfer flavoprotein subunit beta OS=Mus musculus GN=Etfb PE=1 SV=3	Etfb	5	19	2	99	TALAMGADR			0.00241536	904.446	453.23	904.444	453.229	2
10.21	10.21	18.43	Q9DCW4|ETFB_MOUSE	Electron transfer flavoprotein subunit beta OS=Mus musculus GN=Etfb PE=1 SV=3	Etfb	5	19	2	99	VDLLFLGK			-0.000233461	903.543	452.779	903.543	452.779	2
10.21	10.21	18.43	Q9DCW4|ETFB_MOUSE	Electron transfer flavoprotein subunit beta OS=Mus musculus GN=Etfb PE=1 SV=3	Etfb	5	19	2	99	VETTEDLVAK			0.00040611	1103.57	552.793	1103.57	552.793	2
10.13	10.13	15.38	Q3ULJ0|GPD1L_MOUSE	Glycerol-3-phosphate dehydrogenase 1-like protein OS=Mus musculus GN=Gpd1l PE=1 SV=2	Gpd1l	5	7	1.5376	99	ICDEITGR	Carbamidomethyl(C)@2		0.00511675	962.454	482.234	962.449	482.232	2
10.13	10.13	15.38	Q3ULJ0|GPD1L_MOUSE	Glycerol-3-phosphate dehydrogenase 1-like protein OS=Mus musculus GN=Gpd1l PE=1 SV=2	Gpd1l	5	7	1.49485	99	FCETTIGSK	Carbamidomethyl(C)@2		-0.000168787	1041.48	521.747	1041.48	521.747	2
10.13	10.13	15.38	Q3ULJ0|GPD1L_MOUSE	Glycerol-3-phosphate dehydrogenase 1-like protein OS=Mus musculus GN=Gpd1l PE=1 SV=2	Gpd1l	5	7	2	99	GIDEGPDGLK			0.000317254	999.488	500.751	999.487	500.751	2
10.13	10.13	15.38	Q3ULJ0|GPD1L_MOUSE	Glycerol-3-phosphate dehydrogenase 1-like protein OS=Mus musculus GN=Gpd1l PE=1 SV=2	Gpd1l	5	7	1.95861	99	ALGITLIK			-0.00176098	827.546	414.78	827.548	414.781	2
10.13	10.13	15.38	Q3ULJ0|GPD1L_MOUSE	Glycerol-3-phosphate dehydrogenase 1-like protein OS=Mus musculus GN=Gpd1l PE=1 SV=2	Gpd1l	5	7	1.67778	99	LQGPQTSAEVYR			0.000622128	1347.68	674.847	1347.68	674.846	2
10.11	10.11	20.88	P05064|ALDOA_MOUSE	Fructose-bisphosphate aldolase A OS=Mus musculus GN=Aldoa PE=1 SV=2	Aldoa	4	13	2	99	ALANSLACQGK	Carbamidomethyl(C)@8		0.00225706	1131.57	566.794	1131.57	566.793	2
10.11	10.11	20.88	P05064|ALDOA_MOUSE	Fructose-bisphosphate aldolase A OS=Mus musculus GN=Aldoa PE=1 SV=2	Aldoa	4	13	2	99	ALQASALK			0.000242324	800.476	401.245	800.476	401.245	2
10.11	10.11	20.88	P05064|ALDOA_MOUSE	Fructose-bisphosphate aldolase A OS=Mus musculus GN=Aldoa PE=1 SV=2	Aldoa	4	13	2	99	GILAADESTGSIAK			-0.00745169	1331.69	666.85	1331.69	666.854	2
10.11	10.11	20.88	P05064|ALDOA_MOUSE	Fructose-bisphosphate aldolase A OS=Mus musculus GN=Aldoa PE=1 SV=2	Aldoa	4	13	2	99	IGEHTPSALAIMENANVLAR			-0.00987845	2106.08	703.034	2106.09	703.037	3
10.08	53.87	56.53	P99024|TBB5_MOUSE	Tubulin beta-5 chain OS=Mus musculus GN=Tubb5 PE=1 SV=1	Tubb5	27	343	2	99	MAVTFIGNSTAIQELFK	Oxidation(M)@1		-0.00693152	1884.96	943.487	1884.97	943.49	2
10.08	53.87	56.53	P99024|TBB5_MOUSE	Tubulin beta-5 chain OS=Mus musculus GN=Tubb5 PE=1 SV=1	Tubb5	27	343	2	99	ALTVPELTQQVFDAK			-0.00262217	1658.89	553.969	1658.89	553.97	3
10.08	53.87	56.53	P99024|TBB5_MOUSE	Tubulin beta-5 chain OS=Mus musculus GN=Tubb5 PE=1 SV=1	Tubb5	27	343	2	99	IMNTFSVVPSPK			0.000882447	1318.7	660.356	1318.7	660.355	2
10.08	53.87	56.53	P99024|TBB5_MOUSE	Tubulin beta-5 chain OS=Mus musculus GN=Tubb5 PE=1 SV=1	Tubb5	27	343	2	99	ISVYYNEATGGK			-0.00036502	1300.63	651.322	1300.63	651.322	2
10.08	53.87	56.53	P99024|TBB5_MOUSE	Tubulin beta-5 chain OS=Mus musculus GN=Tubb5 PE=1 SV=1	Tubb5	27	343	2	99	YLTVAAVFR			0.00103102	1038.59	520.301	1038.59	520.3	2
9.91	9.91	8.473	Q62009|POSTN_MOUSE	Periostin OS=Mus musculus GN=Postn PE=1 SV=2	Postn	4	8	2	99	AAAITSDLLESLGR			-0.00418369	1415.76	708.886	1415.76	708.888	2
9.91	9.91	8.473	Q62009|POSTN_MOUSE	Periostin OS=Mus musculus GN=Postn PE=1 SV=2	Postn	4	8	2	99	DGHFTLFAPTNEAFEK			0.0012451	1822.85	608.625	1822.85	608.625	3
9.91	9.91	8.473	Q62009|POSTN_MOUSE	Periostin OS=Mus musculus GN=Postn PE=1 SV=2	Postn	4	8	2	99	GFEPGVTNILK			-0.00141994	1173.64	587.826	1173.64	587.827	2
9.91	9.91	8.473	Q62009|POSTN_MOUSE	Periostin OS=Mus musculus GN=Postn PE=1 SV=2	Postn	4	8	1.42022	99	IIDGVPVEITEK			-0.00347808	1311.73	656.87	1311.73	656.872	2
9.73	9.73	10.85	Q9JK53|PRELP_MOUSE	Prolargin OS=Mus musculus GN=Prelp PE=2 SV=2	Prelp	4	12	2	99	ISNVPAISNK			0.00104984	1041.58	521.799	1041.58	521.798	2
9.73	9.73	10.85	Q9JK53|PRELP_MOUSE	Prolargin OS=Mus musculus GN=Prelp PE=2 SV=2	Prelp	4	12	2	99	LPSLAFLYMEK			-0.000187375	1310.69	656.354	1310.69	656.354	2
9.73	9.73	10.85	Q9JK53|PRELP_MOUSE	Prolargin OS=Mus musculus GN=Prelp PE=2 SV=2	Prelp	4	12	2	99	LSQNLISR			0.00105272	929.53	465.772	929.529	465.772	2
9.73	9.73	10.85	Q9JK53|PRELP_MOUSE	Prolargin OS=Mus musculus GN=Prelp PE=2 SV=2	Prelp	4	12	2	99	NQLEEVPSALPR			-0.00149633	1351.71	676.861	1351.71	676.862	2
9.64	9.75	15.16	O88685|PRS6A_MOUSE	26S protease regulatory subunit 6A OS=Mus musculus GN=Psmc3 PE=1 SV=2	Psmc3	5	7	2	99	MSTEEIVQR			-0.00201173	1091.53	546.77	1091.53	546.771	2
9.64	9.75	15.16	O88685|PRS6A_MOUSE	26S protease regulatory subunit 6A OS=Mus musculus GN=Psmc3 PE=1 SV=2	Psmc3	5	7	2	99	VDILDPALLR			-0.000483419	1123.66	562.837	1123.66	562.837	2
9.64	9.75	15.16	O88685|PRS6A_MOUSE	26S protease regulatory subunit 6A OS=Mus musculus GN=Psmc3 PE=1 SV=2	Psmc3	5	7	1.85387	99	GVLMYGPPGTGK			-0.00414214	1175.6	588.806	1175.6	588.808	2
9.64	9.75	15.16	O88685|PRS6A_MOUSE	26S protease regulatory subunit 6A OS=Mus musculus GN=Psmc3 PE=1 SV=2	Psmc3	5	7	1.74473	99	DSYLILETLPTEYDSR			-0.0122403	1913.91	957.964	1913.93	957.97	2
9.64	9.75	15.16	O88685|PRS6A_MOUSE	26S protease regulatory subunit 6A OS=Mus musculus GN=Psmc3 PE=1 SV=2	Psmc3	5	7	1.67778	99	AMEVDERPTEQYSDIGGLDK			-0.00309577	2252.02	751.682	2252.03	751.683	3
9.53	10.79	14.59	P54775|PRS6B_MOUSE	26S protease regulatory subunit 6B OS=Mus musculus GN=Psmc4 PE=1 SV=2	Psmc4	4	7	2	99	MEEIGILVEK	Protein Terminal Acetyl@N-term		0.00144325	1201.63	601.821	1201.63	601.82	2
9.53	10.79	14.59	P54775|PRS6B_MOUSE	26S protease regulatory subunit 6B OS=Mus musculus GN=Psmc4 PE=1 SV=2	Psmc4	4	7	2	99	AVAHHTTAAFIR			0.00202113	1293.7	432.239	1293.69	432.239	3
9.53	10.79	14.59	P54775|PRS6B_MOUSE	26S protease regulatory subunit 6B OS=Mus musculus GN=Psmc4 PE=1 SV=2	Psmc4	4	7	2	99	EAVELPLTHFELYK			-0.00350392	1687.88	563.634	1687.88	563.635	3
9.53	10.79	14.59	P54775|PRS6B_MOUSE	26S protease regulatory subunit 6B OS=Mus musculus GN=Psmc4 PE=1 SV=2	Psmc4	4	7	1.63827	99	VVGSEFVQK			-0.000770679	991.533	496.774	991.534	496.774	2
9.46	9.46	18.07	P01869|IGH1M_MOUSE; P01868|IGHG1_MOUSE	Ig gamma-1 chain C region, membrane-bound form OS=Mus musculus GN=Ighg1 PE=1 SV=2; Ig gamma-1 chain C region secreted form OS=Mus musculus GN=Ighg1 PE=1 SV=1	Ighg1	6	28	1.20761	99	APQVYTIPPPKEQMAK	Oxidation(M)@14	missed K-E@11	0.00105938	1812.95	605.322	1812.94	605.322	3
9.46	9.46	18.07	P01869|IGH1M_MOUSE; P01868|IGHG1_MOUSE	Ig gamma-1 chain C region, membrane-bound form OS=Mus musculus GN=Ighg1 PE=1 SV=2; Ig gamma-1 chain C region secreted form OS=Mus musculus GN=Ighg1 PE=1 SV=1	Ighg1	6	28	2	99	SVSELPIMHQDWLNGK	Oxidation(M)@8		0.000238758	1868.91	623.977	1868.91	623.977	3
9.46	9.46	18.07	P01869|IGH1M_MOUSE; P01868|IGHG1_MOUSE	Ig gamma-1 chain C region, membrane-bound form OS=Mus musculus GN=Ighg1 PE=1 SV=2; Ig gamma-1 chain C region secreted form OS=Mus musculus GN=Ighg1 PE=1 SV=1	Ighg1	6	28	2	99	APQVYTIPPPK			-0.000316855	1209.68	605.845	1209.68	605.845	2
9.46	9.46	18.07	P01869|IGH1M_MOUSE; P01868|IGHG1_MOUSE	Ig gamma-1 chain C region, membrane-bound form OS=Mus musculus GN=Ighg1 PE=1 SV=2; Ig gamma-1 chain C region secreted form OS=Mus musculus GN=Ighg1 PE=1 SV=1	Ighg1	6	28	2	99	DVLTITLTPK			0.00187799	1099.65	550.833	1099.65	550.832	2
9.46	9.46	18.07	P01869|IGH1M_MOUSE; P01868|IGHG1_MOUSE	Ig gamma-1 chain C region, membrane-bound form OS=Mus musculus GN=Ighg1 PE=1 SV=2; Ig gamma-1 chain C region secreted form OS=Mus musculus GN=Ighg1 PE=1 SV=1	Ighg1	6	28	2	99	VNSAAFPAPIEK			-0.002876	1242.66	622.336	1242.66	622.338	2
9.41	25.55	19.51	P07901|HS90A_MOUSE	Heat shock protein HSP 90-alpha OS=Mus musculus GN=Hsp90aa1 PE=1 SV=4	Hsp90aa1	9	50	2	99	ALLFVPR			-0.00441897	814.502	408.258	814.507	408.261	2
9.41	25.55	19.51	P07901|HS90A_MOUSE	Heat shock protein HSP 90-alpha OS=Mus musculus GN=Hsp90aa1 PE=1 SV=4	Hsp90aa1	9	50	2	99	NPDDITNEEYGEFYK			0.00117126	1832.78	917.395	1832.77	917.394	2
9.41	25.55	19.51	P07901|HS90A_MOUSE	Heat shock protein HSP 90-alpha OS=Mus musculus GN=Hsp90aa1 PE=1 SV=4	Hsp90aa1	9	50	1.92082	99	ELISNSSDALDKIR		missed K-I@12	-0.0102876	1559.81	520.942	1559.82	520.946	3
9.41	25.55	19.51	P07901|HS90A_MOUSE	Heat shock protein HSP 90-alpha OS=Mus musculus GN=Hsp90aa1 PE=1 SV=4	Hsp90aa1	9	50	1.67778	99	DNSTMGYMAAK			0.00157141	1187.5	594.756	1187.5	594.755	2
9.08	9.08	25.13	P35700|PRDX1_MOUSE	Peroxiredoxin-1 OS=Mus musculus GN=Prdx1 PE=1 SV=1	Prdx1	4	5	2	99	ATAVMPDGQFK			0.00287514	1163.57	582.791	1163.56	582.79	2
9.08	9.08	25.13	P35700|PRDX1_MOUSE	Peroxiredoxin-1 OS=Mus musculus GN=Prdx1 PE=1 SV=1	Prdx1	4	5	2	99	LVQAFQFTDK			-0.00282971	1195.62	598.818	1195.62	598.819	2
9.08	9.08	25.13	P35700|PRDX1_MOUSE	Peroxiredoxin-1 OS=Mus musculus GN=Prdx1 PE=1 SV=1	Prdx1	4	5	2	99	QITINDLPVGR			-0.011055	1224.67	613.343	1224.68	613.349	2
9.08	9.08	25.13	P35700|PRDX1_MOUSE	Peroxiredoxin-1 OS=Mus musculus GN=Prdx1 PE=1 SV=1	Prdx1	4	5	2	99	TIAQDYGVLK			-0.00244869	1106.59	554.305	1106.6	554.306	2
9	9	8.535	Q9D783|KLH40_MOUSE	Kelch-like protein 40 OS=Mus musculus GN=Klhl40 PE=2 SV=1	Klhl40	4	15	1.4437	99	MCVYDPK	Carbamidomethyl(C)@2		-0.00471923	911.383	456.699	911.388	456.701	2
9	9	8.535	Q9D783|KLH40_MOUSE	Kelch-like protein 40 OS=Mus musculus GN=Klhl40 PE=2 SV=1	Klhl40	4	15	2	99	TLGLEQAEEQR	Protein Terminal Acetyl@N-term	cleaved M-T@N-term	0.00433779	1314.65	658.33	1314.64	658.328	2
9	9	8.535	Q9D783|KLH40_MOUSE	Kelch-like protein 40 OS=Mus musculus GN=Klhl40 PE=2 SV=1	Klhl40	4	15	2	99	EIAYAAGATFLPVR			0.00358384	1477.8	739.905	1477.79	739.904	2
9	9	8.535	Q9D783|KLH40_MOUSE	Kelch-like protein 40 OS=Mus musculus GN=Klhl40 PE=2 SV=1	Klhl40	4	15	2	99	FLAEPDSAGEVR			-0.00297565	1289.62	645.818	1289.63	645.82	2
8.89	31.26	40.31	Q9JJZ2|TBA8_MOUSE	Tubulin alpha-8 chain OS=Mus musculus GN=Tuba8 PE=1 SV=1	Tuba8	15	86	2	99	INDDDSFTTFFSETGNGK	Deamidated(N)@16		0.00170228	1994.84	998.427	1994.84	998.426	2
8.89	31.26	40.31	Q9JJZ2|TBA8_MOUSE	Tubulin alpha-8 chain OS=Mus musculus GN=Tuba8 PE=1 SV=1	Tuba8	15	86	2	99	AVMVDLEPTVVDEVR	Oxidation(M)@3		0.00272235	1686.85	844.433	1686.85	844.432	2
8.89	31.26	40.31	Q9JJZ2|TBA8_MOUSE	Tubulin alpha-8 chain OS=Mus musculus GN=Tuba8 PE=1 SV=1	Tuba8	15	86	2	99	DVNVAIAAIK			-0.00224317	1012.59	507.302	1012.59	507.303	2
8.89	31.26	40.31	Q9JJZ2|TBA8_MOUSE	Tubulin alpha-8 chain OS=Mus musculus GN=Tuba8 PE=1 SV=1	Tuba8	15	86	2	99	ESIDLVLDR			0.000390377	1058.56	530.288	1058.56	530.288	2
8.81	8.81	24.58	Q91VT4|CBR4_MOUSE	Carbonyl reductase family member 4 OS=Mus musculus GN=Cbr4 PE=2 SV=2	Cbr4	4	9	2	99	AVAQLMAQK			0.00563197	958.533	480.274	958.527	480.271	2
8.81	8.81	24.58	Q91VT4|CBR4_MOUSE	Carbonyl reductase family member 4 OS=Mus musculus GN=Cbr4 PE=2 SV=2	Cbr4	4	9	2	99	GNVGQSAYSATK			0.00495598	1181.57	591.794	1181.57	591.791	2
8.81	8.81	24.58	Q91VT4|CBR4_MOUSE	Carbonyl reductase family member 4 OS=Mus musculus GN=Cbr4 PE=2 SV=2	Cbr4	4	9	2	99	VNVVAPGFIR			-0.00117984	1070.62	536.318	1070.62	536.319	2
8.81	8.81	24.58	Q91VT4|CBR4_MOUSE	Carbonyl reductase family member 4 OS=Mus musculus GN=Cbr4 PE=2 SV=2	Cbr4	4	9	2	99	VTAGELGGNHLAFR			-0.0120643	1440.74	481.252	1440.75	481.256	3
8.68	8.68	9.419	Q8CCF0|PRP31_MOUSE	U4/U6 small nuclear ribonucleoprotein Prp31 OS=Mus musculus GN=Prpf31 PE=2 SV=3	Prpf31	3	11	2	99	IEEYISK			-0.00130981	880.453	441.234	880.454	441.234	2
8.68	8.68	9.419	Q8CCF0|PRP31_MOUSE	U4/U6 small nuclear ribonucleoprotein Prp31 OS=Mus musculus GN=Prpf31 PE=2 SV=3	Prpf31	3	11	2	99	IMGVAGGLTNLSK			-0.00176232	1259.69	630.852	1259.69	630.853	2
8.68	8.68	9.419	Q8CCF0|PRP31_MOUSE	U4/U6 small nuclear ribonucleoprotein Prp31 OS=Mus musculus GN=Prpf31 PE=2 SV=3	Prpf31	3	11	1.49485	99	IYEYVESR			0.000783819	1057.51	529.762	1057.51	529.761	2
8.12	8.12	9.908	P80318|TCPG_MOUSE	T-complex protein 1 subunit gamma OS=Mus musculus GN=Cct3 PE=1 SV=1	Cct3	3	10	2	99	AVAQALEVIPR			-0.00123329	1165.68	583.848	1165.68	583.848	2
8.12	8.12	9.908	P80318|TCPG_MOUSE	T-complex protein 1 subunit gamma OS=Mus musculus GN=Cct3 PE=1 SV=1	Cct3	3	10	2	99	IVLLDSSLEYK			-0.00924741	1278.7	640.356	1278.71	640.361	2
8.12	8.12	9.908	P80318|TCPG_MOUSE	T-complex protein 1 subunit gamma OS=Mus musculus GN=Cct3 PE=1 SV=1	Cct3	3	10	2	99	TAVETAVLLLR			-0.00291859	1184.71	593.362	1184.71	593.364	2
8.07	8.07	19.13	Q3TMP8|TM38A_MOUSE	Trimeric intracellular cation channel type A OS=Mus musculus GN=Tmem38a PE=1 SV=2	Tmem38a	4	7	2	99	AKEELGEGSR		missed K-E@2	0.00130632	1074.53	538.273	1074.53	538.273	2
8.07	8.07	19.13	Q3TMP8|TM38A_MOUSE	Trimeric intracellular cation channel type A OS=Mus musculus GN=Tmem38a PE=1 SV=2	Tmem38a	4	7	2	99	GSGVALLSNVEQLLR			-0.0109372	1554.86	778.438	1554.87	778.444	2
8.07	8.07	19.13	Q3TMP8|TM38A_MOUSE	Trimeric intracellular cation channel type A OS=Mus musculus GN=Tmem38a PE=1 SV=2	Tmem38a	4	7	2	99	YEPGAVELSR			-0.00213974	1119.55	560.784	1119.56	560.785	2
8	8	34.69	P02088|HBB1_MOUSE	Hemoglobin subunit beta-1 OS=Mus musculus GN=Hbb-b1 PE=1 SV=2	Hbb-b1	3	6	2	99	DFTPAAQAAFQK			0.00963004	1293.65	647.83	1293.64	647.825	2
8	8	34.69	P02088|HBB1_MOUSE	Hemoglobin subunit beta-1 OS=Mus musculus GN=Hbb-b1 PE=1 SV=2	Hbb-b1	3	6	2	99	LLVVYPWTQR			-0.000406348	1273.72	637.866	1273.72	637.866	2
8	8	34.69	P02088|HBB1_MOUSE	Hemoglobin subunit beta-1 OS=Mus musculus GN=Hbb-b1 PE=1 SV=2	Hbb-b1	3	6	2	99	VITAFNDGLNHLDSLK			-0.00167785	1755.91	586.312	1755.92	586.312	3
7.89	7.89	1.902	Q9JMH9|MY18A_MOUSE	Unconventional myosin-XVIIIa OS=Mus musculus GN=Myo18a PE=1 SV=2	Myo18a	4	6	2	99	LSTLSDQVNQR			0.00596792	1259.65	630.834	1259.65	630.831	2
7.89	7.89	1.902	Q9JMH9|MY18A_MOUSE	Unconventional myosin-XVIIIa OS=Mus musculus GN=Myo18a PE=1 SV=2	Myo18a	4	6	2	99	LTAELQDTK			0.00329511	1017.54	509.776	1017.53	509.774	2
7.89	7.89	1.902	Q9JMH9|MY18A_MOUSE	Unconventional myosin-XVIIIa OS=Mus musculus GN=Myo18a PE=1 SV=2	Myo18a	4	6	1.82391	99	TALEEQLSR			0.00320796	1045.54	523.779	1045.54	523.777	2
7.89	7.89	1.902	Q9JMH9|MY18A_MOUSE	Unconventional myosin-XVIIIa OS=Mus musculus GN=Myo18a PE=1 SV=2	Myo18a	4	6	1.72125	99	DGFSLASQLK			-0.00803423	1064.54	533.278	1064.55	533.282	2
7.87	7.87	16.29	P60335|PCBP1_MOUSE	Poly(rC)-binding protein 1 OS=Mus musculus GN=Pcbp1 PE=1 SV=1	Pcbp1	3	4	2	99	LVVPATQCGSLIGK	Carbamidomethyl(C)@8		-0.00339475	1441.79	721.904	1441.8	721.905	2
7.87	7.87	16.29	P60335|PCBP1_MOUSE	Poly(rC)-binding protein 1 OS=Mus musculus GN=Pcbp1 PE=1 SV=1	Pcbp1	3	4	1.95861	99	INISEGNCPER	Carbamidomethyl(C)@8		0.000826336	1287.59	644.802	1287.59	644.801	2
7.87	7.87	16.29	P60335|PCBP1_MOUSE	Poly(rC)-binding protein 1 OS=Mus musculus GN=Pcbp1 PE=1 SV=1	Pcbp1	3	4	1.4437	99	QGANINEIR			0.00264706	1013.53	507.771	1013.53	507.77	2
7.79	7.79	11.69	Q9CY27|TECR_MOUSE	Very-long-chain enoyl-CoA reductase OS=Mus musculus GN=Tecr PE=1 SV=1	Tecr	4	9	2	99	LPVGTTATLYFR			-0.00337969	1337.73	669.873	1337.73	669.874	2
7.79	7.79	11.69	Q9CY27|TECR_MOUSE	Very-long-chain enoyl-CoA reductase OS=Mus musculus GN=Tecr PE=1 SV=1	Tecr	4	9	2	99	THPQWYPAR			0.00241857	1154.56	578.29	1154.56	578.288	2
7.79	7.79	11.69	Q9CY27|TECR_MOUSE	Very-long-chain enoyl-CoA reductase OS=Mus musculus GN=Tecr PE=1 SV=1	Tecr	4	9	1.92082	99	HYEVEIR			0.00184273	944.473	473.244	944.472	473.243	2
7.79	7.79	11.69	Q9CY27|TECR_MOUSE	Very-long-chain enoyl-CoA reductase OS=Mus musculus GN=Tecr PE=1 SV=1	Tecr	4	9	1.36653	99	MPIIPFLL			0.00120719	942.562	472.288	942.561	472.288	2
7.61	7.61	15.3	Q61081|CDC37_MOUSE	Hsp90 co-chaperone Cdc37 OS=Mus musculus GN=Cdc37 PE=2 SV=1	Cdc37	3	11	2	99	DVQMLQDAISK			-0.000321921	1246.62	624.318	1246.62	624.319	2
7.61	7.61	15.3	Q61081|CDC37_MOUSE	Hsp90 co-chaperone Cdc37 OS=Mus musculus GN=Cdc37 PE=2 SV=1	Cdc37	3	11	2	99	ELEVAESDGQVELER			0.00274411	1701.81	851.912	1701.81	851.91	2
7.61	7.61	15.3	Q61081|CDC37_MOUSE	Hsp90 co-chaperone Cdc37 OS=Mus musculus GN=Cdc37 PE=2 SV=1	Cdc37	3	11	2	99	LGPGGLDPVEVYESLPEELQK			-0.00708003	2268.15	757.056	2268.15	757.058	3
7.49	7.49	9.976	P45952|ACADM_MOUSE	Medium-chain specific acyl-CoA dehydrogenase, mitochondrial OS=Mus musculus GN=Acadm PE=1 SV=1	Acadm	3	8	2	99	EEIIPVAPEYDK			0.000818733	1401.7	701.859	1401.7	701.859	2
7.49	7.49	9.976	P45952|ACADM_MOUSE	Medium-chain specific acyl-CoA dehydrogenase, mitochondrial OS=Mus musculus GN=Acadm PE=1 SV=1	Acadm	3	8	2	99	ENVLIGEGAGFK			-0.00492857	1232.64	617.325	1232.64	617.327	2
7.49	7.49	9.976	P45952|ACADM_MOUSE	Medium-chain specific acyl-CoA dehydrogenase, mitochondrial OS=Mus musculus GN=Acadm PE=1 SV=1	Acadm	3	8	1.88606	99	GIAFEDVR			-0.00301554	905.458	453.736	905.461	453.738	2
7.39	7.39	16.52	Q99LC5|ETFA_MOUSE	Electron transfer flavoprotein subunit alpha, mitochondrial OS=Mus musculus GN=Etfa PE=1 SV=2	Etfa	3	5	2	99	AAVDAGFVPNDMQVGQTGK			-0.00160086	1903.91	635.643	1903.91	635.644	3
7.39	7.39	16.52	Q99LC5|ETFA_MOUSE	Electron transfer flavoprotein subunit alpha, mitochondrial OS=Mus musculus GN=Etfa PE=1 SV=2	Etfa	3	5	2	99	LNVAPVSDIIEIK			-0.00255421	1409.81	705.913	1409.81	705.914	2
7.39	7.39	16.52	Q99LC5|ETFA_MOUSE	Electron transfer flavoprotein subunit alpha, mitochondrial OS=Mus musculus GN=Etfa PE=1 SV=2	Etfa	3	5	1.72125	99	SPDTFVR			0.00335219	820.411	411.213	820.408	411.211	2
7.34	7.34	11.6	P01899|HA11_MOUSE	H-2 class I histocompatibility antigen, D-B alpha chain OS=Mus musculus GN=H2-D1 PE=1 SV=2	H2-D1	4	6	2	99	DYIALNEDLK			0.00134747	1192.6	597.307	1192.6	597.306	2
7.34	7.34	11.6	P01899|HA11_MOUSE	H-2 class I histocompatibility antigen, D-B alpha chain OS=Mus musculus GN=H2-D1 PE=1 SV=2	H2-D1	4	6	2	99	FDSDAENPR			0.00574398	1049.45	525.731	1049.44	525.728	2
7.34	7.34	11.6	P01899|HA11_MOUSE	H-2 class I histocompatibility antigen, D-B alpha chain OS=Mus musculus GN=H2-D1 PE=1 SV=2	H2-D1	4	6	2	99	TWTAADMAAQITR			0.0480254	1434.74	718.378	1434.69	718.354	2
7.34	7.34	11.6	P01899|HA11_MOUSE	H-2 class I histocompatibility antigen, D-B alpha chain OS=Mus musculus GN=H2-D1 PE=1 SV=2	H2-D1	4	6	1.30103	98.92	WASVVVPLGK			-0.00444491	1054.61	528.314	1054.62	528.316	2
7.29	7.29	1.526	E9Q557|DESP_MOUSE	Desmoplakin OS=Mus musculus GN=Dsp PE=2 SV=1	Dsp	3	5	2	99	IEVLEEELR			0.00201527	1128.6	565.31	1128.6	565.309	2
7.29	7.29	1.526	E9Q557|DESP_MOUSE	Desmoplakin OS=Mus musculus GN=Dsp PE=2 SV=1	Dsp	3	5	2	99	LLEAQIATGGIIDPK			-0.00896074	1537.86	769.939	1537.87	769.943	2
7.29	7.29	1.526	E9Q557|DESP_MOUSE	Desmoplakin OS=Mus musculus GN=Dsp PE=2 SV=1	Dsp	3	5	2	99	QLQNIIQATSR			-0.00337759	1270.7	636.355	1270.7	636.357	2
7.17	7.17	9.325	Q8BJY1|PSMD5_MOUSE	26S proteasome non-ATPase regulatory subunit 5 OS=Mus musculus GN=Psmd5 PE=1 SV=4	Psmd5	4	7	2	99	AAQAVSLLR	Protein Terminal Acetyl@N-term	cleaved M-A@N-term	-0.000892188	969.56	485.787	969.561	485.788	2
7.17	7.17	9.325	Q8BJY1|PSMD5_MOUSE	26S proteasome non-ATPase regulatory subunit 5 OS=Mus musculus GN=Psmd5 PE=1 SV=4	Psmd5	4	7	2	99	LEAPLEELR			-0.00138006	1068.58	535.297	1068.58	535.298	2
7.17	7.17	9.325	Q8BJY1|PSMD5_MOUSE	26S proteasome non-ATPase regulatory subunit 5 OS=Mus musculus GN=Psmd5 PE=1 SV=4	Psmd5	4	7	1.55284	99	IVENSEAVTEILNNAELLK			-0.00318311	2098.11	700.378	2098.12	700.379	3
7.17	7.17	9.325	Q8BJY1|PSMD5_MOUSE	26S proteasome non-ATPase regulatory subunit 5 OS=Mus musculus GN=Psmd5 PE=1 SV=4	Psmd5	4	7	1.35655	99	ELTGEDVLVR			-0.00239013	1129.6	565.805	1129.6	565.806	2
7.1	7.1	6.21	Q9Z2B9|KS6A4_MOUSE	Ribosomal protein S6 kinase alpha-4 OS=Mus musculus GN=Rps6ka4 PE=1 SV=2	Rps6ka4	3	6	2	99	DLKPENILYADDTPGAPVK			-0.0171712	2055.04	686.019	2055.05	686.025	3
7.1	7.1	6.21	Q9Z2B9|KS6A4_MOUSE	Ribosomal protein S6 kinase alpha-4 OS=Mus musculus GN=Rps6ka4 PE=1 SV=2	Rps6ka4	3	6	2	99	IGPVAQDLLQR			-0.000397901	1208.69	605.351	1208.69	605.351	2
7.1	7.1	6.21	Q9Z2B9|KS6A4_MOUSE	Ribosomal protein S6 kinase alpha-4 OS=Mus musculus GN=Rps6ka4 PE=1 SV=2	Rps6ka4	3	6	2	99	VLGTGAYGK			-0.000971416	864.469	433.242	864.471	433.243	2
6.96	6.96	4.613	Q8JZQ2|AFG32_MOUSE	AFG3-like protein 2 OS=Mus musculus GN=Afg3l2 PE=1 SV=1	Afg3l2	3	7	2	99	GAILTGPPGTGK			0.000354742	1067.6	534.806	1067.6	534.806	2
6.96	6.96	4.613	Q8JZQ2|AFG32_MOUSE	AFG3-like protein 2 OS=Mus musculus GN=Afg3l2 PE=1 SV=1	Afg3l2	3	7	2	99	VGQISFDLPR			0.00564004	1130.61	566.314	1130.61	566.311	2
6.96	6.96	4.613	Q8JZQ2|AFG32_MOUSE	AFG3-like protein 2 OS=Mus musculus GN=Afg3l2 PE=1 SV=1	Afg3l2	3	7	1.38722	99	VALLLLEK			-0.00820771	897.582	449.798	897.59	449.802	2
6.84	11.44	12.25	P04627|ARAF_MOUSE	Serine/threonine-protein kinase A-Raf OS=Mus musculus GN=Araf PE=2 SV=2	Araf	4	13	2	99	IGTGSFGTVFR			-0.000249553	1140.59	571.303	1140.59	571.304	2
6.84	11.44	12.25	P04627|ARAF_MOUSE	Serine/threonine-protein kinase A-Raf OS=Mus musculus GN=Araf PE=2 SV=2	Araf	4	13	2	99	VAQPTAEQAQAFK			0.0065822	1387.72	694.865	1387.71	694.862	2
6.65	6.65	3.043	Q3TXS7|PSMD1_MOUSE	26S proteasome non-ATPase regulatory subunit 1 OS=Mus musculus GN=Psmd1 PE=1 SV=1	Psmd1	3	7	2	99	VLSMTETCR	Carbamidomethyl(C)@8		0.00303236	1095.51	548.761	1095.51	548.76	2
6.65	6.65	3.043	Q3TXS7|PSMD1_MOUSE	26S proteasome non-ATPase regulatory subunit 1 OS=Mus musculus GN=Psmd1 PE=1 SV=1	Psmd1	3	7	2	99	NNNTDLMILK			0.00203642	1174.6	588.309	1174.6	588.308	2
6.65	6.65	3.043	Q3TXS7|PSMD1_MOUSE	26S proteasome non-ATPase regulatory subunit 1 OS=Mus musculus GN=Psmd1 PE=1 SV=1	Psmd1	3	7	2	99	QAIGIALETR			-0.00550729	1070.6	536.309	1070.61	536.311	2
6.59	6.6	13.11	Q9D7H3|RTCA_MOUSE	RNA 3'-terminal phosphate cyclase OS=Mus musculus GN=RtcA PE=2 SV=2	RtcA	3	10	2	99	DLYVSIQPVQEAR			-0.00587474	1516.78	759.399	1516.79	759.402	2
6.59	6.6	13.11	Q9D7H3|RTCA_MOUSE	RNA 3'-terminal phosphate cyclase OS=Mus musculus GN=RtcA PE=2 SV=2	RtcA	3	10	2	99	VEVDGGIMEGGGQILR			0.018062	1628.84	815.426	1628.82	815.417	2
6.59	6.6	13.11	Q9D7H3|RTCA_MOUSE	RNA 3'-terminal phosphate cyclase OS=Mus musculus GN=RtcA PE=2 SV=2	RtcA	3	10	1.4318	99	LDPINLTDR			-0.0046549	1055.56	528.785	1055.56	528.788	2
6.58	6.59	18.85	O70152|DPM1_MOUSE	Dolichol-phosphate mannosyltransferase OS=Mus musculus GN=Dpm1 PE=2 SV=1	Dpm1	3	5	2	99	EVAEQLAEIYGPDR			-0.000471381	1588.77	795.394	1588.77	795.394	2
6.58	6.59	18.85	O70152|DPM1_MOUSE	Dolichol-phosphate mannosyltransferase OS=Mus musculus GN=Dpm1 PE=2 SV=1	Dpm1	3	5	2	99	LGLGTAYIHGIK			0.00241444	1241.72	414.913	1241.71	414.912	3
6.58	6.59	18.85	O70152|DPM1_MOUSE	Dolichol-phosphate mannosyltransferase OS=Mus musculus GN=Dpm1 PE=2 SV=1	Dpm1	3	5	1.42022	99	EGNFDIVSGTR			0.00506693	1193.57	597.794	1193.57	597.791	2
6.55	6.55	8.224	P80314|TCPB_MOUSE	T-complex protein 1 subunit beta OS=Mus musculus GN=Cct2 PE=1 SV=4	Cct2	4	5	1.45593	99	ASLSLAPVNIFK	Protein Terminal Acetyl@N-term	cleaved M-A@N-term	-0.00517846	1300.73	651.374	1300.74	651.377	2
6.55	6.55	8.224	P80314|TCPB_MOUSE	T-complex protein 1 subunit beta OS=Mus musculus GN=Cct2 PE=1 SV=4	Cct2	4	5	2	99	GATQQILDEAER			2.34992e-05	1329.65	665.833	1329.65	665.833	2
6.55	6.55	8.224	P80314|TCPB_MOUSE	T-complex protein 1 subunit beta OS=Mus musculus GN=Cct2 PE=1 SV=4	Cct2	4	5	1.63827	99	EAVAMESFAK			0.0134907	1081.52	541.77	1081.51	541.763	2
6.55	6.55	8.224	P80314|TCPB_MOUSE	T-complex protein 1 subunit beta OS=Mus musculus GN=Cct2 PE=1 SV=4	Cct2	4	5	1.39794	99	NIGVDNPAAK			-0.00114622	997.518	499.766	997.519	499.767	2
6.34	6.34	11.62	Q9CXI0|COQ5_MOUSE	2-methoxy-6-polyprenyl-1,4-benzoquinol methylase, mitochondrial OS=Mus musculus GN=Coq5 PE=2 SV=2	Coq5	3	8	2	99	AAETHFGFETVSEGEK			-0.0100217	1737.77	580.265	1737.78	580.269	3
6.34	6.34	11.62	Q9CXI0|COQ5_MOUSE	2-methoxy-6-polyprenyl-1,4-benzoquinol methylase, mitochondrial OS=Mus musculus GN=Coq5 PE=2 SV=2	Coq5	3	8	2	99	SYQYLVESIR			0.0063876	1256.65	629.331	1256.64	629.327	2
6.34	6.34	11.62	Q9CXI0|COQ5_MOUSE	2-methoxy-6-polyprenyl-1,4-benzoquinol methylase, mitochondrial OS=Mus musculus GN=Coq5 PE=2 SV=2	Coq5	3	8	2	99	TQQNLSWEEIAK			0.00325496	1445.72	723.866	1445.72	723.865	2
6.3	9.55	11.59	P62192|PRS4_MOUSE	26S protease regulatory subunit 4 OS=Mus musculus GN=Psmc1 PE=1 SV=1	Psmc1	4	10	1.61979	99	LPLVTPHTQCR	Carbamidomethyl(C)@10		0.00353139	1320.7	441.241	1320.7	441.24	3
6.3	9.55	11.59	P62192|PRS4_MOUSE	26S protease regulatory subunit 4 OS=Mus musculus GN=Psmc1 PE=1 SV=1	Psmc1	4	10	2	99	AVANQTSATFLR			-0.00513781	1277.67	639.841	1277.67	639.844	2
6.3	9.55	11.59	P62192|PRS4_MOUSE	26S protease regulatory subunit 4 OS=Mus musculus GN=Psmc1 PE=1 SV=1	Psmc1	4	10	2	99	VVGSELIQK			-0.00185131	971.563	486.789	971.565	486.79	2
6.23	6.23	4.935	Q9JIK5|DDX21_MOUSE	Nucleolar RNA helicase 2 OS=Mus musculus GN=Ddx21 PE=1 SV=3	Ddx21	3	3	2	99	AAVIGDVIR			-0.00592098	912.533	457.274	912.539	457.277	2
6.23	6.23	4.935	Q9JIK5|DDX21_MOUSE	Nucleolar RNA helicase 2 OS=Mus musculus GN=Ddx21 PE=1 SV=3	Ddx21	3	3	2	99	SGIDILVGTPGR			0.00796283	1183.66	592.839	1183.66	592.835	2
6.17	6.17	10.95	P80315|TCPD_MOUSE	T-complex protein 1 subunit delta OS=Mus musculus GN=Cct4 PE=1 SV=3	Cct4	2	3	2	99	VIDPATATSVDLR			-0.00574749	1356.72	679.367	1356.72	679.37	2
6.17	6.17	10.95	P80315|TCPD_MOUSE	T-complex protein 1 subunit delta OS=Mus musculus GN=Cct4 PE=1 SV=3	Cct4	2	3	1.85387	99	MIQDGKGDVTITNDGATILK		missed K-G@6	-0.00101494	2089.07	697.364	2089.07	697.365	3
6.17	6.17	22.29	P18760|COF1_MOUSE	Cofilin-1 OS=Mus musculus GN=Cfl1 PE=1 SV=3	Cfl1	3	8	2	99	ASGVAVSDGVIK	Protein Terminal Acetyl@N-term	cleaved M-A@N-term	0.00127655	1143.61	572.815	1143.61	572.814	2
6.17	6.17	22.29	P18760|COF1_MOUSE	Cofilin-1 OS=Mus musculus GN=Cfl1 PE=1 SV=3	Cfl1	3	8	2	99	LGGSAVISLEGKPL			-0.0020552	1339.77	670.892	1339.77	670.893	2
6.17	6.17	22.29	P18760|COF1_MOUSE	Cofilin-1 OS=Mus musculus GN=Cfl1 PE=1 SV=3	Cfl1	3	8	2	99	YALYDATYETK			0.00113883	1336.62	669.317	1336.62	669.317	2
6.11	6.11	6.865	Q8VEJ9|VPS4A_MOUSE	Vacuolar protein sorting-associated protein 4A OS=Mus musculus GN=Vps4a PE=1 SV=1	Vps4a	2	4	2	99	GILLFGPPGTGK			-0.000167618	1155.67	578.84	1155.67	578.84	2
6.11	6.11	6.865	Q8VEJ9|VPS4A_MOUSE	Vacuolar protein sorting-associated protein 4A OS=Mus musculus GN=Vps4a PE=1 SV=1	Vps4a	2	4	2	99	IYIPLPEEAAR			-0.00306682	1270.69	636.352	1270.69	636.353	2
6.03	6.03	5.165	P47856|GFPT1_MOUSE	Glutamine--fructose-6-phosphate aminotransferase [isomerizing] 1 OS=Mus musculus GN=Gfpt1 PE=1 SV=3	Gfpt1	3	3	2	99	VIFLEDDDVAAVVDGR			-0.00592545	1731.86	866.938	1731.87	866.941	2
6.03	6.03	5.165	P47856|GFPT1_MOUSE	Glutamine--fructose-6-phosphate aminotransferase [isomerizing] 1 OS=Mus musculus GN=Gfpt1 PE=1 SV=3	Gfpt1	3	3	1.88606	99	GSPLLIGVR			-0.00196623	910.558	456.286	910.56	456.287	2
6.03	6.03	5.165	P47856|GFPT1_MOUSE	Glutamine--fructose-6-phosphate aminotransferase [isomerizing] 1 OS=Mus musculus GN=Gfpt1 PE=1 SV=3	Gfpt1	3	3	1.38722	99	EVLSMDDEIQK			0.00513	1305.62	653.816	1305.61	653.813	2
6.03	6.03	7.407	O09165|CASQ1_MOUSE	Calsequestrin-1 OS=Mus musculus GN=Casq1 PE=2 SV=3	Casq1	3	10	2	99	ELQAFENIEDEIK			-8.73803e-05	1576.76	789.388	1576.76	789.388	2
6.03	6.03	7.407	O09165|CASQ1_MOUSE	Calsequestrin-1 OS=Mus musculus GN=Casq1 PE=2 SV=3	Casq1	3	10	2	99	GVGFGLVDSEK			-0.0060603	1106.55	554.285	1106.56	554.288	2
6.03	6.03	7.407	O09165|CASQ1_MOUSE	Calsequestrin-1 OS=Mus musculus GN=Casq1 PE=2 SV=3	Casq1	3	10	2	99	GVGFGLVDSEKDAAVAK		missed K-D@11	-0.00292486	1661.86	831.937	1661.86	831.938	2
6.01	6.01	5.303	P16381|DDX3L_MOUSE	Putative ATP-dependent RNA helicase Pl10 OS=Mus musculus GN=D1Pas1 PE=1 SV=1	D1Pas1	3	4	2	99	QYPISLVLAPTR			-0.00929981	1356.77	679.391	1356.78	679.396	2
6.01	6.01	5.303	P16381|DDX3L_MOUSE	Putative ATP-dependent RNA helicase Pl10 OS=Mus musculus GN=D1Pas1 PE=1 SV=1	D1Pas1	3	4	2	99	SPILVATAVAAR			-0.00127411	1167.7	584.855	1167.7	584.856	2
6.01	6.01	5.303	P16381|DDX3L_MOUSE	Putative ATP-dependent RNA helicase Pl10 OS=Mus musculus GN=D1Pas1 PE=1 SV=1	D1Pas1	3	4	2	99	VGSTSENITQK			-0.00137694	1162.58	582.298	1162.58	582.299	2
6	6	4.43	Q02257|PLAK_MOUSE	Junction plakoglobin OS=Mus musculus GN=Jup PE=1 SV=3	Jup	3	6	2	99	LLNDEDPVVVTK			-0.00231348	1340.72	671.365	1340.72	671.367	2
6	6	4.43	Q02257|PLAK_MOUSE	Junction plakoglobin OS=Mus musculus GN=Jup PE=1 SV=3	Jup	3	6	2	99	LVQLLVK			-0.00435576	811.549	406.782	811.553	406.784	2
6	6	4.43	Q02257|PLAK_MOUSE	Junction plakoglobin OS=Mus musculus GN=Jup PE=1 SV=3	Jup	3	6	2	99	NEGTATYAAAVLFR			-0.0125257	1482.73	742.374	1482.75	742.381	2
6	6	10.76	Q9D880|TIM50_MOUSE	Mitochondrial import inner membrane translocase subunit TIM50 OS=Mus musculus GN=Timm50 PE=1 SV=1	Timm50	3	7	2	99	IPDEFDSDPILVQQLR			-0.012149	1883.95	628.991	1883.96	628.995	3
6	6	10.76	Q9D880|TIM50_MOUSE	Mitochondrial import inner membrane translocase subunit TIM50 OS=Mus musculus GN=Timm50 PE=1 SV=1	Timm50	3	7	2	99	TIALNQVEDVR			-0.0040013	1256.67	629.341	1256.67	629.344	2
6	6	10.76	Q9D880|TIM50_MOUSE	Mitochondrial import inner membrane translocase subunit TIM50 OS=Mus musculus GN=Timm50 PE=1 SV=1	Timm50	3	7	2	99	TPEQVTEIANR			-0.000677998	1256.64	629.325	1256.64	629.325	2
6	6	8.978	Q9D6M3|GHC1_MOUSE	Mitochondrial glutamate carrier 1 OS=Mus musculus GN=Slc25a22 PE=1 SV=1	Slc25a22	3	4	2	99	GAAVNLTLVTPEK			-0.00204851	1311.74	656.876	1311.74	656.877	2
6	6	8.978	Q9D6M3|GHC1_MOUSE	Mitochondrial glutamate carrier 1 OS=Mus musculus GN=Slc25a22 PE=1 SV=1	Slc25a22	3	4	2	99	IQLQDAGR			0.00074423	899.483	450.749	899.482	450.749	2
6	6	8.978	Q9D6M3|GHC1_MOUSE	Mitochondrial glutamate carrier 1 OS=Mus musculus GN=Slc25a22 PE=1 SV=1	Slc25a22	3	4	2	99	LAANDFFR			-0.00154984	952.475	477.245	952.477	477.246	2
6	6	14.29	O88667|RAD_MOUSE	GTP-binding protein RAD OS=Mus musculus GN=Rrad PE=1 SV=1	Rrad	3	10	2	99	IFGGIEDGPEAEAAGHTYDR			-0.000369017	2103.95	702.324	2103.95	702.324	3
6	6	14.29	O88667|RAD_MOUSE	GTP-binding protein RAD OS=Mus musculus GN=Rrad PE=1 SV=1	Rrad	3	10	2	99	QTDDVPIILVGNK			-0.0031736	1410.77	706.392	1410.77	706.393	2
6	6	14.29	O88667|RAD_MOUSE	GTP-binding protein RAD OS=Mus musculus GN=Rrad PE=1 SV=1	Rrad	3	10	2	99	VLLLGAPGVGK			-6.73269e-05	1022.65	512.332	1022.65	512.332	2
6	6	41.69	P0CG50|UBC_MOUSE; P0CG49|UBB_MOUSE	Polyubiquitin-C OS=Mus musculus GN=Ubc PE=1 SV=2; Polyubiquitin-B OS=Mus musculus GN=Ubb PE=1 SV=1	Ubc	3	15	2	99	ESTLHLVLR			-0.00188178	1066.61	534.313	1066.61	534.314	2
6	6	41.69	P0CG50|UBC_MOUSE; P0CG49|UBB_MOUSE	Polyubiquitin-C OS=Mus musculus GN=Ubc PE=1 SV=2; Polyubiquitin-B OS=Mus musculus GN=Ubb PE=1 SV=1	Ubc	3	15	2	99	TITLEVEPSDTIENVK			-0.00100489	1786.92	894.467	1786.92	894.467	2
6	6	41.69	P0CG50|UBC_MOUSE; P0CG49|UBB_MOUSE	Polyubiquitin-C OS=Mus musculus GN=Ubc PE=1 SV=2; Polyubiquitin-B OS=Mus musculus GN=Ubb PE=1 SV=1	Ubc	3	15	2	99	TLSDYNIQK			-0.00187468	1080.54	541.279	1080.55	541.28	2
5.83	5.83	5.378	P29351|PTN6_MOUSE	Tyrosine-protein phosphatase non-receptor type 6 OS=Mus musculus GN=Ptpn6 PE=1 SV=2	Ptpn6	3	6	2	99	DLSGPDAETLLK			0.00327166	1257.65	629.832	1257.65	629.83	2
5.83	5.83	5.378	P29351|PTN6_MOUSE	Tyrosine-protein phosphatase non-receptor type 6 OS=Mus musculus GN=Ptpn6 PE=1 SV=2	Ptpn6	3	6	2	99	VNAADIENR			0.00508337	1000.5	501.257	1000.49	501.254	2
5.83	5.83	5.378	P29351|PTN6_MOUSE	Tyrosine-protein phosphatase non-receptor type 6 OS=Mus musculus GN=Ptpn6 PE=1 SV=2	Ptpn6	3	6	1.61979	99	VYGLYSVTNSR			-0.00519713	1257.63	629.822	1257.64	629.825	2
5.8	5.8	23.37	O08756|HCD2_MOUSE	3-hydroxyacyl-CoA dehydrogenase type-2 OS=Mus musculus GN=Hsd17b10 PE=1 SV=4	Hsd17b10	3	5	2	99	NFLASQVPFPSR			-0.00269624	1361.71	681.861	1361.71	681.862	2
5.8	5.8	23.37	O08756|HCD2_MOUSE	3-hydroxyacyl-CoA dehydrogenase type-2 OS=Mus musculus GN=Hsd17b10 PE=1 SV=4	Hsd17b10	3	5	2	99	VVTIAPGLFATPLLTTLPEK			-0.0233702	2080.2	1041.11	2080.22	1041.12	2
5.8	5.8	23.37	O08756|HCD2_MOUSE	3-hydroxyacyl-CoA dehydrogenase type-2 OS=Mus musculus GN=Hsd17b10 PE=1 SV=4	Hsd17b10	3	5	1.79588	99	LVAGEMGQNEPDQGGQR			0.0074339	1784.82	595.947	1784.81	595.944	3
5.77	5.77	10.4	Q9WUM5|SUCA_MOUSE	Succinyl-CoA ligase [ADP/GDP-forming] subunit alpha, mitochondrial OS=Mus musculus GN=Suclg1 PE=1 SV=4	Suclg1	3	4	1.61979	99	LIGPNCPGVINPGECK	Carbamidomethyl(C)@6; Carbamidomethyl(C)@15		0.0103824	1723.85	862.932	1723.84	862.927	2
5.77	5.77	10.4	Q9WUM5|SUCA_MOUSE	Succinyl-CoA ligase [ADP/GDP-forming] subunit alpha, mitochondrial OS=Mus musculus GN=Suclg1 PE=1 SV=4	Suclg1	3	4	2	99	HLGLPVFNTVK			-0.00263862	1223.7	408.907	1223.7	408.908	3
5.77	5.77	10.4	Q9WUM5|SUCA_MOUSE	Succinyl-CoA ligase [ADP/GDP-forming] subunit alpha, mitochondrial OS=Mus musculus GN=Suclg1 PE=1 SV=4	Suclg1	3	4	2	99	LVGGTTPGK			-0.000227806	828.47	415.242	828.471	415.243	2
5.75	5.75	5.531	O55222|ILK_MOUSE	Integrin-linked protein kinase OS=Mus musculus GN=Ilk PE=1 SV=2	Ilk	2	3	2	99	FDMIVPILEK			-0.00165754	1203.66	602.835	1203.66	602.836	2
5.75	5.75	5.531	O55222|ILK_MOUSE	Integrin-linked protein kinase OS=Mus musculus GN=Ilk PE=1 SV=2	Ilk	2	3	2	99	YGEMPVDK			0.00101258	937.422	469.719	937.422	469.718	2
5.72	5.72	3.295	Q9EQU3|TLR9_MOUSE	Toll-like receptor 9 OS=Mus musculus GN=Tlr9 PE=1 SV=3	Tlr9	2	5	2	99	TSFLLAQQR			-0.00650634	1062.58	532.295	1062.58	532.298	2
5.72	5.72	3.295	Q9EQU3|TLR9_MOUSE	Toll-like receptor 9 OS=Mus musculus GN=Tlr9 PE=1 SV=3	Tlr9	2	5	1.46852	99	FVDLSDNR			0.000936574	964.462	483.238	964.461	483.238	2
5.71	5.71	6.09	O08749|DLDH_MOUSE	Dihydrolipoyl dehydrogenase, mitochondrial OS=Mus musculus GN=Dld PE=1 SV=2	Dld	3	4	2	99	ADGSTQVIDTK			0.00562885	1133.56	567.788	1133.56	567.786	2
5.71	5.71	6.09	O08749|DLDH_MOUSE	Dihydrolipoyl dehydrogenase, mitochondrial OS=Mus musculus GN=Dld PE=1 SV=2	Dld	3	4	2	99	IDVSVEAASGGK			-0.0126628	1131.56	566.79	1131.58	566.796	2
5.71	5.71	6.09	O08749|DLDH_MOUSE	Dihydrolipoyl dehydrogenase, mitochondrial OS=Mus musculus GN=Dld PE=1 SV=2	Dld	3	4	1.26761	98.99	GIEIPEVR			-0.000755454	911.507	456.761	911.508	456.761	2
5.55	5.55	8.114	Q91VI7|RINI_MOUSE	Ribonuclease inhibitor OS=Mus musculus GN=Rnh1 PE=1 SV=1	Rnh1	3	5	2	99	ASLQELDLSSNK			-0.00361334	1303.66	652.836	1303.66	652.838	2
5.55	5.55	8.114	Q91VI7|RINI_MOUSE	Ribonuclease inhibitor OS=Mus musculus GN=Rnh1 PE=1 SV=1	Rnh1	3	5	1.88606	99	ALSQPDTVLR			0.00235671	1098.61	550.31	1098.6	550.309	2
5.55	5.55	8.114	Q91VI7|RINI_MOUSE	Ribonuclease inhibitor OS=Mus musculus GN=Rnh1 PE=1 SV=1	Rnh1	3	5	1.60206	99	ELVLSNNDLHEPGVR			-0.00828044	1690.86	564.626	1690.86	564.629	3
5.52	5.52	12.35	P62908|RS3_MOUSE	40S ribosomal protein S3 OS=Mus musculus GN=Rps3 PE=1 SV=1	Rps3	2	4	2	99	AELNEFLTR			-0.00377645	1091.56	546.786	1091.56	546.788	2
5.52	5.52	12.35	P62908|RS3_MOUSE	40S ribosomal protein S3 OS=Mus musculus GN=Rps3 PE=1 SV=1	Rps3	2	4	2	99	ELAEDGYSGVEVR			-0.0169163	1422.65	712.33	1422.66	712.339	2
5.28	5.28	7.947	Q9DB77|QCR2_MOUSE	Cytochrome b-c1 complex subunit 2, mitochondrial OS=Mus musculus GN=Uqcrc2 PE=1 SV=1	Uqcrc2	3	4	2	99	AVAQGNLSSADVQAAK			-0.00107792	1528.78	765.399	1528.78	765.4	2
5.28	5.28	7.947	Q9DB77|QCR2_MOUSE	Cytochrome b-c1 complex subunit 2, mitochondrial OS=Mus musculus GN=Uqcrc2 PE=1 SV=1	Uqcrc2	3	4	1.95861	99	AVAFQNSQTR			0.00614724	1120.57	561.292	1120.56	561.289	2
5.28	5.28	7.947	Q9DB77|QCR2_MOUSE	Cytochrome b-c1 complex subunit 2, mitochondrial OS=Mus musculus GN=Uqcrc2 PE=1 SV=1	Uqcrc2	3	4	1.284	99	QVAEQFLNMR			0.0172747	1234.63	618.322	1234.61	618.314	2
5.21	5.21	24.74	Q9CQA9|NTPCR_MOUSE	Cancer-related nucleoside-triphosphatase homolog OS=Mus musculus GN=Ntpcr PE=2 SV=1	Ntpcr	2	3	2	99	AIEVLQSSGLPVDGFYTQEVR			-0.0151328	2307.16	770.061	2307.17	770.065	3
5.21	5.21	24.74	Q9CQA9|NTPCR_MOUSE	Cancer-related nucleoside-triphosphatase homolog OS=Mus musculus GN=Ntpcr PE=2 SV=1	Ntpcr	2	3	2	99	IGFDVVTLSGAQGPLSR			0.00903787	1715.93	858.972	1715.92	858.968	2
5.18	7.55	6.727	P97742|CPT1A_MOUSE	Carnitine O-palmitoyltransferase 1, liver isoform OS=Mus musculus GN=Cpt1a PE=1 SV=4	Cpt1a	3	11	1.46852	99	YLAVDSPFLK			-0.00642856	1151.62	576.815	1151.62	576.819	2
5.18	7.55	6.727	P97742|CPT1A_MOUSE	Carnitine O-palmitoyltransferase 1, liver isoform OS=Mus musculus GN=Cpt1a PE=1 SV=4	Cpt1a	3	11	1.4437	99	IPGEETDTIQHVK			-0.000504889	1465.74	489.587	1465.74	489.588	3
5.15	5.15	5	Q8VEK3|HNRPU_MOUSE	Heterogeneous nuclear ribonucleoprotein U OS=Mus musculus GN=Hnrnpu PE=1 SV=1	Hnrnpu	2	3	2	99	NGQDLGVAFK	Deamidated(N)@1		0.0146617	1048.53	525.274	1048.52	525.267	2
5.15	5.15	5	Q8VEK3|HNRPU_MOUSE	Heterogeneous nuclear ribonucleoprotein U OS=Mus musculus GN=Hnrnpu PE=1 SV=1	Hnrnpu	2	3	2	99	YNILGTNTIMDK			0.009287	1381.7	691.857	1381.69	691.853	2
4.95	4.96	5	Q9D0I9|SYRC_MOUSE	Arginine--tRNA ligase, cytoplasmic OS=Mus musculus GN=Rars PE=2 SV=2	Rars	2	3	2	99	VIVDFSSPNIAK			-0.0033464	1288.7	645.357	1288.7	645.359	2
4.95	4.96	5	Q9D0I9|SYRC_MOUSE	Arginine--tRNA ligase, cytoplasmic OS=Mus musculus GN=Rars PE=2 SV=2	Rars	2	3	1.76955	99	LNDYIFSFDK			0.00236621	1260.61	631.31	1260.6	631.309	2
4.9	4.9	4.405	Q149B8|CA170_MOUSE	Uncharacterized protein C1orf170 homolog OS=Mus musculus PE=2 SV=1		2	5	2	99	GGSAAWDAVAVAPR			0.00208167	1326.67	664.342	1326.67	664.341	2
4.9	4.9	4.405	Q149B8|CA170_MOUSE	Uncharacterized protein C1orf170 homolog OS=Mus musculus PE=2 SV=1		2	5	2	99	LLQGPAPSSPSK			-0.00498772	1180.64	591.327	1180.65	591.33	2
4.68	4.68	9.068	P63037|DNJA1_MOUSE	DnaJ homolog subfamily A member 1 OS=Mus musculus GN=Dnaja1 PE=1 SV=1	Dnaja1	3	4	1.42022	99	CVLNEGMPIYR	Carbamidomethyl(C)@1		0.00195556	1350.64	676.33	1350.64	676.328	2
4.68	4.68	9.068	P63037|DNJA1_MOUSE	DnaJ homolog subfamily A member 1 OS=Mus musculus GN=Dnaja1 PE=1 SV=1	Dnaja1	3	4	2	99	QISQAYEVLADSK			-0.0032682	1450.73	726.371	1450.73	726.372	2
4.68	4.68	9.068	P63037|DNJA1_MOUSE	DnaJ homolog subfamily A member 1 OS=Mus musculus GN=Dnaja1 PE=1 SV=1	Dnaja1	3	4	1.25964	99	ELYDKGGEQAIK		missed K-G@5	-9.50666e-05	1349.68	450.901	1349.68	450.902	3
4.53	4.53	2.337	P18826|KPB1_MOUSE	Phosphorylase b kinase regulatory subunit alpha, skeletal muscle isoform OS=Mus musculus GN=Phka1 PE=1 SV=3	Phka1	1	1	1.88606	99	TLGADDTMLAK			0.00319575	1134.56	568.288	1134.56	568.287	2
4.47	4.47	5.769	Q99J62|RFC4_MOUSE	Replication factor C subunit 4 OS=Mus musculus GN=Rfc4 PE=1 SV=1	Rfc4	2	4	2	99	AITFLQSATR			-0.0115264	1106.6	554.306	1106.61	554.311	2
4.47	4.47	5.769	Q99J62|RFC4_MOUSE	Replication factor C subunit 4 OS=Mus musculus GN=Rfc4 PE=1 SV=1	Rfc4	2	4	1.92082	99	IGNEEIAYLVK			0.00645279	1247.68	624.849	1247.68	624.845	2
4.42	26.35	38.66	P62631|EF1A2_MOUSE	Elongation factor 1-alpha 2 OS=Mus musculus GN=Eef1a2 PE=1 SV=1	Eef1a2	13	71	2	99	MDSTEPAYSEK			0.0045301	1256.53	629.271	1256.52	629.269	2
4.42	26.35	38.66	P62631|EF1A2_MOUSE	Elongation factor 1-alpha 2 OS=Mus musculus GN=Eef1a2 PE=1 SV=1	Eef1a2	13	71	1.30103	99	YYITIIDAPGHR			0.0137596	1417.75	709.882	1417.74	709.875	2
4.32	4.32	2.938	Q9JIF7|COPB_MOUSE	Coatomer subunit beta OS=Mus musculus GN=Copb1 PE=1 SV=1	Copb1	2	3	2	99	QSLSQMLSAK			-0.00240693	1091.56	546.788	1091.56	546.79	2
4.32	4.32	2.938	Q9JIF7|COPB_MOUSE	Coatomer subunit beta OS=Mus musculus GN=Copb1 PE=1 SV=1	Copb1	2	3	1.72125	99	EAGELKPEEEITVGPVQK			-0.00731789	1952	651.675	1952.01	651.677	3
4.27	4.27	3.327	P80316|TCPE_MOUSE	T-complex protein 1 subunit epsilon OS=Mus musculus GN=Cct5 PE=1 SV=1	Cct5	2	4	2	99	IADGYEQAAR			0.00513055	1092.53	547.27	1092.52	547.267	2
4.27	4.27	3.327	P80316|TCPE_MOUSE	T-complex protein 1 subunit epsilon OS=Mus musculus GN=Cct5 PE=1 SV=1	Cct5	2	4	1.34679	99	FSELTSEK			0.00330095	939.458	470.736	939.455	470.735	2
4.21	4.21	4.906	P14685|PSMD3_MOUSE	26S proteasome non-ATPase regulatory subunit 3 OS=Mus musculus GN=Psmd3 PE=1 SV=3	Psmd3	2	3	2	99	FNQVLDQFGEK			-0.0100875	1323.64	662.825	1323.65	662.83	2
4.21	4.21	4.906	P14685|PSMD3_MOUSE	26S proteasome non-ATPase regulatory subunit 3 OS=Mus musculus GN=Psmd3 PE=1 SV=3	Psmd3	2	3	2	99	LQLDSPEDAEFIVAK			0.00355142	1673.85	837.935	1673.85	837.933	2
4.19	4.19	6.627	P06151|LDHA_MOUSE	L-lactate dehydrogenase A chain OS=Mus musculus GN=Ldha PE=1 SV=3	Ldha	2	4	2	99	VIGSGCNLDSAR	Carbamidomethyl(C)@6		-0.000163012	1247.59	624.804	1247.59	624.804	2
4.19	4.19	6.627	P06151|LDHA_MOUSE	L-lactate dehydrogenase A chain OS=Mus musculus GN=Ldha PE=1 SV=3	Ldha	2	4	1.92082	99	VTLTPEEEAR			0.00121197	1143.58	572.796	1143.58	572.796	2
4.15	4.15	6.366	Q9DC69|NDUA9_MOUSE	NADH dehydrogenase [ubiquinone] 1 alpha subcomplex subunit 9, mitochondrial OS=Mus musculus GN=Ndufa9 PE=1 SV=2	Ndufa9	2	4	2	99	GIVNATKDPDAVGK		missed K-D@7	-0.00427576	1383.73	462.251	1383.74	462.253	3
4.15	4.15	6.366	Q9DC69|NDUA9_MOUSE	NADH dehydrogenase [ubiquinone] 1 alpha subcomplex subunit 9, mitochondrial OS=Mus musculus GN=Ndufa9 PE=1 SV=2	Ndufa9	2	4	2	99	MGSQVIIPYR			0.00155779	1162.62	582.317	1162.62	582.316	2
4.09	4.09	1.751	Q7TSH2|KPBB_MOUSE	Phosphorylase b kinase regulatory subunit beta OS=Mus musculus GN=Phkb PE=1 SV=1	Phkb	2	5	2	99	LLADELISPK			-0.00128348	1097.63	549.823	1097.63	549.824	2
4.09	4.09	1.751	Q7TSH2|KPBB_MOUSE	Phosphorylase b kinase regulatory subunit beta OS=Mus musculus GN=Phkb PE=1 SV=1	Phkb	2	5	1.4437	99	SFEELEFPK			-0.00663972	1124.53	563.273	1124.54	563.277	2
4.09	4.09	7.713	P50608|FMOD_MOUSE	Fibromodulin OS=Mus musculus GN=Fmod PE=2 SV=1	Fmod	2	4	2	99	SAMPVDAPLCLR	Carbamidomethyl(C)@10		-0.00861682	1328.65	665.332	1328.66	665.336	2
4.09	4.09	7.713	P50608|FMOD_MOUSE	Fibromodulin OS=Mus musculus GN=Fmod PE=2 SV=1	Fmod	2	4	2	99	IPPVNTNLENLYLQGNR			-0.00226103	1954.02	652.349	1954.03	652.35	3
4.05	49.82	66.31	P68033|ACTC_MOUSE	Actin, alpha cardiac muscle 1 OS=Mus musculus GN=Actc1 PE=1 SV=1	Actc1	21	176	2	99	DLYANNVLSGGTTMYPGIADR			0.00420306	2227.06	743.361	2227.06	743.36	3
4.05	49.82	66.31	P68033|ACTC_MOUSE	Actin, alpha cardiac muscle 1 OS=Mus musculus GN=Actc1 PE=1 SV=1	Actc1	21	176	2	99	KDLYANNVLSGGTTMYPGIADR		missed K-D@1	0.00469569	2355.16	786.06	2355.15	786.058	3
4.01	4.01	2.926	Q61102|ABCB7_MOUSE	ATP-binding cassette sub-family B member 7, mitochondrial OS=Mus musculus GN=Abcb7 PE=1 SV=3	Abcb7	2	3	2	99	AGAAFFNEVR			-0.00137821	1080.53	541.274	1080.54	541.275	2
4.01	4.01	2.926	Q61102|ABCB7_MOUSE	ATP-binding cassette sub-family B member 7, mitochondrial OS=Mus musculus GN=Abcb7 PE=1 SV=3	Abcb7	2	3	2	99	VAISLGFLGGAK			-0.00757557	1131.66	566.836	1131.67	566.84	2
4.01	4.01	2.928	Q8JZR0|ACSL5_MOUSE	Long-chain-fatty-acid--CoA ligase 5 OS=Mus musculus GN=Acsl5 PE=2 SV=1	Acsl5	2	3	2	99	IGFFQGDIR			-0.00551485	1051.54	526.777	1051.55	526.78	2
4.01	4.01	2.928	Q8JZR0|ACSL5_MOUSE	Long-chain-fatty-acid--CoA ligase 5 OS=Mus musculus GN=Acsl5 PE=2 SV=1	Acsl5	2	3	2	99	LAQGEYIAPEK			0.000146923	1217.63	609.822	1217.63	609.822	2
4	4	10.81	P50171|DHB8_MOUSE	Estradiol 17-beta-dehydrogenase 8 OS=Mus musculus GN=Hsd17b8 PE=1 SV=2	Hsd17b8	2	5	2	99	LLGSPGSEDGAPR			0.0109279	1254.63	628.323	1254.62	628.318	2
4	4	10.81	P50171|DHB8_MOUSE	Estradiol 17-beta-dehydrogenase 8 OS=Mus musculus GN=Hsd17b8 PE=1 SV=2	Hsd17b8	2	5	2	99	SALALVTGAGSGIGR			-0.00353042	1328.74	665.376	1328.74	665.378	2
4	4	3.579	Q9D1G3|HHATL_MOUSE	Protein-cysteine N-palmitoyltransferase HHAT-like protein OS=Mus musculus GN=Hhatl PE=1 SV=2	Hhatl	2	3	2	99	GPLAQIEAR			-0.00364767	953.526	477.77	953.529	477.772	2
4	4	3.579	Q9D1G3|HHATL_MOUSE	Protein-cysteine N-palmitoyltransferase HHAT-like protein OS=Mus musculus GN=Hhatl PE=1 SV=2	Hhatl	2	3	1.58503	99	SLALEEEQR			0.00546137	1073.54	537.778	1073.54	537.775	2
4	4	8.919	Q8BMS4|COQ3_MOUSE	Hexaprenyldihydroxybenzoate methyltransferase, mitochondrial OS=Mus musculus GN=Coq3 PE=2 SV=1	Coq3	2	2	2	99	ILDVGCGGGLLTEPLGR	Carbamidomethyl(C)@6		0.00119104	1725.91	863.962	1725.91	863.961	2
4	4	8.919	Q8BMS4|COQ3_MOUSE	Hexaprenyldihydroxybenzoate methyltransferase, mitochondrial OS=Mus musculus GN=Coq3 PE=2 SV=1	Coq3	2	2	2	99	LGASVVGIDPVAENIK			0.00778185	1580.89	791.45	1580.88	791.446	2
4	4	12.23	P05977|MYL1_MOUSE	Myosin light chain 1/3, skeletal muscle isoform OS=Mus musculus GN=Myl1 PE=1 SV=2	Myl1	2	4	2	99	ALGTNPTNAEVK			-0.00348821	1213.63	607.821	1213.63	607.822	2
4	4	12.23	P05977|MYL1_MOUSE	Myosin light chain 1/3, skeletal muscle isoform OS=Mus musculus GN=Myl1 PE=1 SV=2	Myl1	2	4	2	99	ITLSQVGDVLR			0.000236056	1199.69	600.851	1199.69	600.851	2
4	4	6.117	O35226|PSMD4_MOUSE	26S proteasome non-ATPase regulatory subunit 4 OS=Mus musculus GN=Psmd4 PE=1 SV=1	Psmd4	2	4	2	99	LTAFVNTLNGK	Deamidated(N)@9		0.0072034	1177.64	589.828	1177.63	589.824	2
4	4	6.117	O35226|PSMD4_MOUSE	26S proteasome non-ATPase regulatory subunit 4 OS=Mus musculus GN=Psmd4 PE=1 SV=1	Psmd4	2	4	2	99	SVMGALASQATK			-0.00218148	1162.6	582.307	1162.6	582.308	2
3.78	3.78	7.104	Q9D6R2|IDH3A_MOUSE	Isocitrate dehydrogenase [NAD] subunit alpha, mitochondrial OS=Mus musculus GN=Idh3a PE=1 SV=1	Idh3a	2	3	2	99	NVTAIQGPGGK			0.000293105	1040.56	521.288	1040.56	521.288	2
3.78	3.78	7.104	Q9D6R2|IDH3A_MOUSE	Isocitrate dehydrogenase [NAD] subunit alpha, mitochondrial OS=Mus musculus GN=Idh3a PE=1 SV=1	Idh3a	2	3	1.4318	99	TPIAAGHPSMNLLLR			-0.0126843	1589.86	530.96	1589.87	530.964	3
3.76	3.76	6.092	P61620|S61A1_MOUSE	Protein transport protein Sec61 subunit alpha isoform 1 OS=Mus musculus GN=Sec61a1 PE=2 SV=2	Sec61a1	2	3	2	99	AFSPTTVNTGR			0.0043998	1149.58	575.798	1149.58	575.796	2
3.6	3.6	9.887	P28654|PGS2_MOUSE	Decorin OS=Mus musculus GN=Dcn PE=2 SV=1	Dcn	2	3	1.63827	99	ASYSAVSLYGNPVR			-0.0166102	1482.73	742.372	1482.75	742.381	2
3.6	3.6	9.887	P28654|PGS2_MOUSE	Decorin OS=Mus musculus GN=Dcn PE=2 SV=1	Dcn	2	3	1.4318	99	SAIQLGNY		cleaved Y-K@C-term	-0.000198841	864.434	433.224	864.434	433.224	2
3.58	3.58	6.829	P18242|CATD_MOUSE	Cathepsin D OS=Mus musculus GN=Ctsd PE=1 SV=1	Ctsd	2	2	1.36653	99	AIGAVPLIQGEYMIPCEK	Carbamidomethyl(C)@16		0.0241237	1988.04	995.025	1988.01	995.013	2
3.58	3.58	6.829	P18242|CATD_MOUSE	Cathepsin D OS=Mus musculus GN=Ctsd PE=1 SV=1	Ctsd	2	2	1.85387	99	VSSLPTVYLK			-0.00285428	1105.64	553.825	1105.64	553.826	2
3.57	3.57	6.441	P14206|RSSA_MOUSE	40S ribosomal protein SA OS=Mus musculus GN=Rpsa PE=1 SV=4	Rpsa	2	3	1.82391	99	YVDIAIPCNNK	Carbamidomethyl(C)@8		-0.00379453	1305.64	653.825	1305.64	653.827	2
3.57	3.57	6.441	P14206|RSSA_MOUSE	40S ribosomal protein SA OS=Mus musculus GN=Rpsa PE=1 SV=4	Rpsa	2	3	1.74473	99	LLVVTDPR			-0.00295003	911.541	456.778	911.544	456.779	2
3.54	25.66	20.06	P17156|HSP72_MOUSE	Heat shock-related 70 kDa protein 2 OS=Mus musculus GN=Hspa2 PE=1 SV=2	Hspa2	12	67	2	99	DAGTITGLNVLR			0.004626	1228.68	615.348	1228.68	615.346	2
3.54	25.66	20.06	P17156|HSP72_MOUSE	Heat shock-related 70 kDa protein 2 OS=Mus musculus GN=Hspa2 PE=1 SV=2	Hspa2	12	67	1.5376	99	NAVESYTYNIK			0.00529482	1300.64	651.325	1300.63	651.322	2
3.53	3.53	6.263	Q64282|IFIT1_MOUSE	Interferon-induced protein with tetratricopeptide repeats 1 OS=Mus musculus GN=Ifit1 PE=1 SV=2	Ifit1	2	2	2	99	ALKVEPENPEYNTGYAVVAYR		missed K-V@3	0.017192	2382.2	795.075	2382.19	795.069	3
3.53	3.53	6.263	Q64282|IFIT1_MOUSE	Interferon-induced protein with tetratricopeptide repeats 1 OS=Mus musculus GN=Ifit1 PE=1 SV=2	Ifit1	2	2	1.35655	99	NALFYYEK			0.00224303	1046.51	524.262	1046.51	524.261	2
3.41	3.41	1.618	Q8CFI7|RPB2_MOUSE	DNA-directed RNA polymerase II subunit RPB2 OS=Mus musculus GN=Polr2b PE=2 SV=2	Polr2b	2	5	1.82391	99	AGVSQVLNR			0.00447407	942.529	472.272	942.525	472.27	2
3.41	3.41	1.618	Q8CFI7|RPB2_MOUSE	DNA-directed RNA polymerase II subunit RPB2 OS=Mus musculus GN=Polr2b PE=2 SV=2	Polr2b	2	5	1.56864	99	VSGDDVIIGK			0.000348202	1001.54	501.777	1001.54	501.777	2
3.37	3.37	6.494	P56501|UCP3_MOUSE	Mitochondrial uncoupling protein 3 OS=Mus musculus GN=Ucp3 PE=2 SV=1	Ucp3	2	2	1.85387	99	MVAQEGPTAFYK			0.0108256	1340.65	671.334	1340.64	671.329	2
3.37	3.37	6.494	P56501|UCP3_MOUSE	Mitochondrial uncoupling protein 3 OS=Mus musculus GN=Ucp3 PE=2 SV=1	Ucp3	2	2	1.18046	98.94	IGLYDSVK			-0.00164931	893.484	447.749	893.486	447.75	2
3.35	3.35	12.66	Q9D358|PPAC_MOUSE	Low molecular weight phosphotyrosine protein phosphatase OS=Mus musculus GN=Acp1 PE=1 SV=3	Acp1	1	3	2	99	SPIAEAVFR			-0.00423267	988.53	495.272	988.534	495.274	2
3.3	3.3	5.093	P35821|PTN1_MOUSE	Tyrosine-protein phosphatase non-receptor type 1 OS=Mus musculus GN=Ptpn1 PE=1 SV=2	Ptpn1	1	1	2	99	MGLIQTADQLR			-0.00015946	1244.65	623.335	1244.65	623.335	2
3.28	3.28	4.126	P16460|ASSY_MOUSE	Argininosuccinate synthase OS=Mus musculus GN=Ass1 PE=1 SV=1	Ass1	2	2	1.61979	99	NDLMEYAK			-0.000321276	982.443	492.229	982.443	492.229	2
3.28	3.28	4.126	P16460|ASSY_MOUSE	Argininosuccinate synthase OS=Mus musculus GN=Ass1 PE=1 SV=1	Ass1	2	2	1.5376	99	YLLGTSLAR		cleaved R-P@C-term	0.000195729	992.566	497.29	992.565	497.29	2
3.23	3.23	9.677	O35593|PSDE_MOUSE	26S proteasome non-ATPase regulatory subunit 14 OS=Mus musculus GN=Psmd14 PE=1 SV=2	Psmd14	2	2	1.92082	99	AVEEEDKMTPEQLAIK		missed K-M@7	-0.0189121	1829.89	610.97	1829.91	610.977	3
3.23	3.23	9.677	O35593|PSDE_MOUSE	26S proteasome non-ATPase regulatory subunit 14 OS=Mus musculus GN=Psmd14 PE=1 SV=2	Psmd14	2	2	1.19382	98.99	LINANMMVLGHEPR			-0.00572011	1593.81	532.276	1593.81	532.278	3
3.07	3.07	1.852	Q80XB4|NRAP_MOUSE	Nebulin-related-anchoring protein OS=Mus musculus GN=Nrap PE=1 SV=3	Nrap	2	2	2	99	ANAAQLSETLYK			-0.0108181	1307.66	654.838	1307.67	654.843	2
2.7	5.37	5.572	Q9Z2Z9|GFPT2_MOUSE	Glutamine--fructose-6-phosphate aminotransferase [isomerizing] 2 OS=Mus musculus GN=Gfpt2 PE=2 SV=3	Gfpt2	2	5	2	99	VIFLEDDDIAAVADGK			0.0113183	1689.86	845.936	1689.85	845.93	2
2.52	53.87	56.4	P68372|TBB4B_MOUSE	Tubulin beta-4B chain OS=Mus musculus GN=Tubb4b PE=1 SV=1	Tubb4b	27	352	2	99	INVYYNEATGGK			0.00407954	1327.64	664.83	1327.64	664.828	2
2.47	2.47	0.6753	E9PZQ0|RYR1_MOUSE	Ryanodine receptor 1 OS=Mus musculus GN=Ryr1 PE=1 SV=1	Ryr1	2	2	1.40894	99	LAVFAQPIVSR			0.000235884	1199.7	600.859	1199.7	600.859	2
2.47	2.47	2.072	P52480|KPYM_MOUSE	Pyruvate kinase isozymes M1/M2 OS=Mus musculus GN=Pkm PE=1 SV=4	Pkm	1	2	2	99	GDLGIEIPAEK			0.0101798	1140.61	571.314	1140.6	571.309	2
2.15	2.15	4.381	P07934|PHKG1_MOUSE	Phosphorylase b kinase gamma catalytic chain, skeletal muscle/heart isoform OS=Mus musculus GN=Phkg1 PE=2 SV=3	Phkg1	1	1	1.22185	99	FLVVQPQDR			0.00224167	1100.6	551.307	1100.6	551.306	2
2.08	65.38	19.93	Q5SX40|MYH1_MOUSE	Myosin-1 OS=Mus musculus GN=Myh1 PE=1 SV=1	Myh1	28	95	2	99	AAYLQNLNSADLLK			0.00933705	1532.83	767.422	1532.82	767.417	2
2.08	2.08	2.138	P07724|ALBU_MOUSE	Serum albumin OS=Mus musculus GN=Alb PE=1 SV=3	Alb	1	1	2	99	LGEYGFQNAILVR			-0.00568154	1478.78	493.935	1478.79	493.937	3
2.05	4.07	2.202	Q8C050|KS6A5_MOUSE	Ribosomal protein S6 kinase alpha-5 OS=Mus musculus GN=Rps6ka5 PE=1 SV=2	Rps6ka5	2	4	2	99	VGIENFELLK			0.00138605	1160.65	581.33	1160.64	581.329	2
2.03	4.07	3.704	Q8K0U4|HS12A_MOUSE	Heat shock 70 kDa protein 12A OS=Mus musculus GN=Hspa12a PE=1 SV=1	Hspa12a	2	7	2	99	GAVLFGLDPAVIK			-0.00188328	1298.76	650.386	1298.76	650.387	2
2.01	2.01	1.927	Q9DBU3|RIOK3_MOUSE	Serine/threonine-protein kinase RIO3 OS=Mus musculus GN=Riok3 PE=2 SV=3	Riok3	1	1	2	99	GGVTEALNER			0.0151896	1044.54	523.275	1044.52	523.267	2
2	53.68	56.4	Q9CWF2|TBB2B_MOUSE	Tubulin beta-2B chain OS=Mus musculus GN=Tubb2b PE=1 SV=1	Tubb2b	27	334	2	99	INVYYNEATGNK			-0.00172543	1384.66	693.338	1384.66	693.338	2
2	42.11	52.12	P68373|TBA1C_MOUSE	Tubulin alpha-1C chain OS=Mus musculus GN=Tuba1c PE=1 SV=1	Tuba1c	21	134	2	99	EDMAALEKDYEEVGADSAEGDDEGEEY		missed K-D@8	0.0113331	2965.16	989.393	2965.15	989.389	3
2	37.76	57.33	P60710|ACTB_MOUSE	Actin, cytoplasmic 1 OS=Mus musculus GN=Actb PE=1 SV=1	Actb	17	164	2	99	DDDIAALVVDNGSGMCK	Protein Terminal Acetyl@N-term; Deamidated(N)@11; Carbamidomethyl(C)@16	cleaved M-D@N-term	-0.00812719	1821.77	911.891	1821.78	911.895	2
2	2	7.216	Q9R0Y5|KAD1_MOUSE	Adenylate kinase isoenzyme 1 OS=Mus musculus GN=Ak1 PE=1 SV=1	Ak1	1	2	2	99	VDSSNGFLIDGYPR			-0.0014857	1538.74	770.375	1538.74	770.376	2
2	2	3.325	Q9R0N0|GALK1_MOUSE	Galactokinase OS=Mus musculus GN=Galk1 PE=2 SV=1	Galk1	1	1	2	99	SLETSLVPLSDPK			-0.00348034	1384.74	693.378	1384.74	693.38	2
2	2	11.5	P01631|KV2A7_MOUSE	Ig kappa chain V-II region 26-10 OS=Mus musculus PE=1 SV=1	Igkv1-115	1	6	2	99	FSGSGSGTDFTLK			-0.0027392	1302.61	652.311	1302.61	652.312	2
1.82	1.82	1.495	Q8CE90|MP2K7_MOUSE	Dual specificity mitogen-activated protein kinase kinase 7 OS=Mus musculus GN=Map2k7 PE=1 SV=1	Map2k7	1	1	1.82391	99	TDFEVLTK			-0.000824536	951.49	476.752	951.491	476.753	2
1.6	1.6	1.379	Q8C3P7|MTA70_MOUSE	N6-adenosine-methyltransferase 70 kDa subunit OS=Mus musculus GN=Mettl3 PE=2 SV=2	Mettl3	1	2	1.60206	99	QLDSLRER		missed R-E@6	-0.0100664	1015.53	508.773	1015.54	508.778	2
1.58	1.58	2.625	P07310|KCRM_MOUSE	Creatine kinase M-type OS=Mus musculus GN=Ckm PE=1 SV=1	Ckm	1	1	1.12494	99	DLFDPIIQDR			0.0113009	1230.64	616.325	1230.62	616.32	2
1.53	1.53	1.852	Q9QZL0|RIPK3_MOUSE	Receptor-interacting serine/threonine-protein kinase 3 OS=Mus musculus GN=Ripk3 PE=1 SV=1	Ripk3	1	1	1.05552	98.96	TNEVYNLVK			-0.00692707	1078.56	540.287	1078.57	540.29	2
1.32	1.32	1.876	Q08189|TGM3_MOUSE	Protein-glutamine gamma-glutamyltransferase E OS=Mus musculus GN=Tgm3 PE=1 SV=2	Tgm3	1	1	1.31876	99	VITNFNSAHDTDR			-0.0171268	1488.68	497.233	1488.7	497.239	3
1.28	5.75	9.88	P70236|MP2K6_MOUSE	Dual specificity mitogen-activated protein kinase kinase 6 OS=Mus musculus GN=Map2k6 PE=1 SV=1	Map2k6	3	9	1.27572	99	AADVASFVK			0.000172374	906.481	454.248	906.481	454.248	2
1.08	1.08	4.059	Q91WB2|PPAC3_MOUSE	Probable lipid phosphate phosphatase PPAPDC3 OS=Mus musculus GN=Ppapdc3 PE=1 SV=1	Ppapdc3	1	1	1.08092	99	AEFLSLNQPPK			-0.00751467	1242.65	622.334	1242.66	622.338	2
1.04	6.6	11.35	P14430|HA18_MOUSE	H-2 class I histocompatibility antigen, Q8 alpha chain OS=Mus musculus GN=H2-Q8 PE=2 SV=1	H2-Q8	4	5	1.02228	98.93	SYGAVTLR			-0.000458367	865.465	433.74	865.466	433.74	2

## Sheet: Supplemental Table 8
Supplemental Table 8. Mass spectrometric identification details for control samples
(sorted by highest mass spectrometric identification score)
Score	Score	Seq coverage	SwissProt Accessions	Protein Names	gene name	# unique peptides	spectral count	Contribution	Confidence	Sequence	Modifications	Cleavages	dMass	Prec MW	Prec m/z	Theor MW	Theor m/z	Theor z
Unused	Total	%Cov(95)						peptide	peptide
59.43	59.43	44.89	P20029|GRP78_MOUSE	78 kDa glucose-regulated protein OS=Mus musculus GN=Hspa5 PE=1 SV=3	Hspa5	29	149	2	99	DAGTIAGLNVMR			0.000875388	1216.62	609.319	1216.62	609.319	2
59.43	59.43	44.89	P20029|GRP78_MOUSE	78 kDa glucose-regulated protein OS=Mus musculus GN=Hspa5 PE=1 SV=3	Hspa5	29	149	2	99	DNHLLGTFDLTGIPPAPR			-0.0137355	1932.99	645.338	1933.01	645.343	3
59.43	59.43	44.89	P20029|GRP78_MOUSE	78 kDa glucose-regulated protein OS=Mus musculus GN=Hspa5 PE=1 SV=3	Hspa5	29	149	2	99	ELEEIVQPIISK			-0.00238474	1396.78	699.397	1396.78	699.398	2
59.43	59.43	44.89	P20029|GRP78_MOUSE	78 kDa glucose-regulated protein OS=Mus musculus GN=Hspa5 PE=1 SV=3	Hspa5	29	149	2	99	IINEPTAAAIAYGLDK			0.00509644	1658.89	553.972	1658.89	553.97	3
59.43	59.43	44.89	P20029|GRP78_MOUSE	78 kDa glucose-regulated protein OS=Mus musculus GN=Hspa5 PE=1 SV=3	Hspa5	29	149	2	99	IINEPTAAAIAYGLDKR		missed K-R@16	0.000336109	1814.99	606.004	1814.99	606.004	3
59.43	59.43	44.89	P20029|GRP78_MOUSE	78 kDa glucose-regulated protein OS=Mus musculus GN=Hspa5 PE=1 SV=3	Hspa5	29	149	2	99	ITITNDQNR			0.00210044	1073.55	537.782	1073.55	537.781	2
59.43	59.43	44.89	P20029|GRP78_MOUSE	78 kDa glucose-regulated protein OS=Mus musculus GN=Hspa5 PE=1 SV=3	Hspa5	29	149	2	99	ITPSYVAFTPEGER			-0.00225259	1565.77	783.893	1565.77	783.894	2
59.43	59.43	44.89	P20029|GRP78_MOUSE	78 kDa glucose-regulated protein OS=Mus musculus GN=Hspa5 PE=1 SV=3	Hspa5	29	149	2	99	KKELEEIVQPIISK		missed K-K@1; missed K-E@2	-0.00192553	1652.97	551.997	1652.97	551.998	3
59.43	59.43	44.89	P20029|GRP78_MOUSE	78 kDa glucose-regulated protein OS=Mus musculus GN=Hspa5 PE=1 SV=3	Hspa5	29	149	2	99	KSDIDEIVLVGGSTR		missed K-S@1	0.00272798	1587.85	530.29	1587.85	530.29	3
59.43	59.43	44.89	P20029|GRP78_MOUSE	78 kDa glucose-regulated protein OS=Mus musculus GN=Hspa5 PE=1 SV=3	Hspa5	29	149	2	99	KSQIFSTASDNQPTVTIK		missed K-S@1	0.00291331	1964.02	655.682	1964.02	655.681	3
59.43	59.43	44.89	P20029|GRP78_MOUSE	78 kDa glucose-regulated protein OS=Mus musculus GN=Hspa5 PE=1 SV=3	Hspa5	29	149	2	99	LTPEEIER			-0.00030345	985.508	493.761	985.508	493.761	2
59.43	59.43	44.89	P20029|GRP78_MOUSE	78 kDa glucose-regulated protein OS=Mus musculus GN=Hspa5 PE=1 SV=3	Hspa5	29	149	2	99	LYGSGGPPPTGEEDTSEKDEL		missed K-D@18	0.00543916	2176.97	726.664	2176.96	726.662	3
59.43	59.43	44.89	P20029|GRP78_MOUSE	78 kDa glucose-regulated protein OS=Mus musculus GN=Hspa5 PE=1 SV=3	Hspa5	29	149	2	99	MKETAEAYLGK		missed K-E@2	0.00224172	1239.62	414.214	1239.62	414.213	3
59.43	59.43	44.89	P20029|GRP78_MOUSE	78 kDa glucose-regulated protein OS=Mus musculus GN=Hspa5 PE=1 SV=3	Hspa5	29	149	2	99	MKETAEAYLGKK		missed K-E@2; missed K-K@11	0.00561677	1367.72	456.913	1367.71	456.911	3
59.43	59.43	44.89	P20029|GRP78_MOUSE	78 kDa glucose-regulated protein OS=Mus musculus GN=Hspa5 PE=1 SV=3	Hspa5	29	149	2	99	NELESYAYSLK			0.000624876	1315.63	658.822	1315.63	658.822	2
59.43	59.43	44.89	P20029|GRP78_MOUSE	78 kDa glucose-regulated protein OS=Mus musculus GN=Hspa5 PE=1 SV=3	Hspa5	29	149	2	99	NQLTSNPENTVFDAK			0.000298621	1676.8	839.408	1676.8	839.408	2
59.43	59.43	44.89	P20029|GRP78_MOUSE	78 kDa glucose-regulated protein OS=Mus musculus GN=Hspa5 PE=1 SV=3	Hspa5	29	149	2	99	NQLTSNPENTVFDAKR		missed K-R@15	0.00349288	1832.9	611.976	1832.9	611.974	3
59.43	59.43	44.89	P20029|GRP78_MOUSE	78 kDa glucose-regulated protein OS=Mus musculus GN=Hspa5 PE=1 SV=3	Hspa5	29	149	2	99	SDIDEIVLVGGSTR			0.00239391	1459.75	730.884	1459.75	730.883	2
59.43	59.43	44.89	P20029|GRP78_MOUSE	78 kDa glucose-regulated protein OS=Mus musculus GN=Hspa5 PE=1 SV=3	Hspa5	29	149	2	99	SQIFSTASDNQPTVTIK			-0.0010812	1835.93	612.982	1835.93	612.983	3
59.43	59.43	44.89	P20029|GRP78_MOUSE	78 kDa glucose-regulated protein OS=Mus musculus GN=Hspa5 PE=1 SV=3	Hspa5	29	149	2	99	TFAPEEISAMVLTK			-0.00314888	1535.79	768.901	1535.79	768.903	2
59.43	59.43	44.89	P20029|GRP78_MOUSE	78 kDa glucose-regulated protein OS=Mus musculus GN=Hspa5 PE=1 SV=3	Hspa5	29	149	2	99	TKPYIQVDIGGGQTK			0.00225131	1603.86	535.627	1603.86	535.626	3
59.43	59.43	44.89	P20029|GRP78_MOUSE	78 kDa glucose-regulated protein OS=Mus musculus GN=Hspa5 PE=1 SV=3	Hspa5	29	149	2	99	TWNDPSVQQDIK			0.00195835	1429.69	715.85	1429.68	715.849	2
59.43	59.43	44.89	P20029|GRP78_MOUSE	78 kDa glucose-regulated protein OS=Mus musculus GN=Hspa5 PE=1 SV=3	Hspa5	29	149	2	99	VEIIANDQGNR			-0.00229045	1227.62	614.817	1227.62	614.818	2
59.43	59.43	44.89	P20029|GRP78_MOUSE	78 kDa glucose-regulated protein OS=Mus musculus GN=Hspa5 PE=1 SV=3	Hspa5	29	149	2	99	VLEDSDLK			-0.000272742	917.47	459.742	917.471	459.743	2
59.43	59.43	44.89	P20029|GRP78_MOUSE	78 kDa glucose-regulated protein OS=Mus musculus GN=Hspa5 PE=1 SV=3	Hspa5	29	149	2	99	VLEDSDLKK		missed K-K@8	-0.00262076	1045.56	523.789	1045.57	523.79	2
59.43	59.43	44.89	P20029|GRP78_MOUSE	78 kDa glucose-regulated protein OS=Mus musculus GN=Hspa5 PE=1 SV=3	Hspa5	29	149	2	99	VMEHFIK			0.00177842	902.47	452.242	902.468	452.241	2
59.43	59.43	44.89	P20029|GRP78_MOUSE	78 kDa glucose-regulated protein OS=Mus musculus GN=Hspa5 PE=1 SV=3	Hspa5	29	149	2	99	VTHAVVTVPAYFNDAQR			0.00325063	1886.97	629.996	1886.96	629.995	3
59.43	59.43	44.89	P20029|GRP78_MOUSE	78 kDa glucose-regulated protein OS=Mus musculus GN=Hspa5 PE=1 SV=3	Hspa5	29	149	2	99	VYEGERPLTK			-0.000948548	1190.63	596.322	1190.63	596.322	2
59.43	59.43	44.89	P20029|GRP78_MOUSE	78 kDa glucose-regulated protein OS=Mus musculus GN=Hspa5 PE=1 SV=3	Hspa5	29	149	1.30103	99	IINEPTAAAIAY		cleaved Y-G@C-term	0.00850981	1245.67	623.842	1245.66	623.838	2
29.77	34.97	31.11	P63017|HSP7C_MOUSE	Heat shock cognate 71 kDa protein OS=Mus musculus GN=Hspa8 PE=1 SV=1	Hspa8	17	77	2	99	LLQDFFNGK	Deamidated(N)@7		-0.00296361	1081.54	541.778	1081.54	541.779	2
29.77	34.97	31.11	P63017|HSP7C_MOUSE	Heat shock cognate 71 kDa protein OS=Mus musculus GN=Hspa8 PE=1 SV=1	Hspa8	17	77	2	99	NSLESYAFNMK	Oxidation(M)@10		0.000148874	1318.59	660.301	1318.59	660.3	2
29.77	34.97	31.11	P63017|HSP7C_MOUSE	Heat shock cognate 71 kDa protein OS=Mus musculus GN=Hspa8 PE=1 SV=1	Hspa8	17	77	2	99	DAGTIAGLNVLR			0.000229936	1198.67	600.341	1198.67	600.341	2
29.77	34.97	31.11	P63017|HSP7C_MOUSE	Heat shock cognate 71 kDa protein OS=Mus musculus GN=Hspa8 PE=1 SV=1	Hspa8	17	77	2	99	FDDAVVQSDMK			0.000639998	1253.56	627.788	1253.56	627.787	2
29.77	34.97	31.11	P63017|HSP7C_MOUSE	Heat shock cognate 71 kDa protein OS=Mus musculus GN=Hspa8 PE=1 SV=1	Hspa8	17	77	2	99	FEELNADLFR			-0.000285835	1252.61	627.312	1252.61	627.312	2
29.77	34.97	31.11	P63017|HSP7C_MOUSE	Heat shock cognate 71 kDa protein OS=Mus musculus GN=Hspa8 PE=1 SV=1	Hspa8	17	77	2	99	GTLDPVEK			0.00256407	857.452	429.733	857.449	429.732	2
29.77	34.97	31.11	P63017|HSP7C_MOUSE	Heat shock cognate 71 kDa protein OS=Mus musculus GN=Hspa8 PE=1 SV=1	Hspa8	17	77	2	99	IINEPTAAAIAYGLDKK		missed K-K@16	0.00440789	1786.99	596.67	1786.98	596.668	3
29.77	34.97	31.11	P63017|HSP7C_MOUSE	Heat shock cognate 71 kDa protein OS=Mus musculus GN=Hspa8 PE=1 SV=1	Hspa8	17	77	2	99	MKEIAEAYLGK		missed K-E@2	-0.00157187	1251.65	626.833	1251.65	626.834	2
29.77	34.97	31.11	P63017|HSP7C_MOUSE	Heat shock cognate 71 kDa protein OS=Mus musculus GN=Hspa8 PE=1 SV=1	Hspa8	17	77	2	99	NQVAMNPTNTVFDAK			0.00500076	1648.79	825.404	1648.79	825.401	2
29.77	34.97	31.11	P63017|HSP7C_MOUSE	Heat shock cognate 71 kDa protein OS=Mus musculus GN=Hspa8 PE=1 SV=1	Hspa8	17	77	2	99	SFYPEEVSSMVLTK			0.000956127	1615.78	808.898	1615.78	808.897	2
29.77	34.97	31.11	P63017|HSP7C_MOUSE	Heat shock cognate 71 kDa protein OS=Mus musculus GN=Hspa8 PE=1 SV=1	Hspa8	17	77	2	99	SQIHDIVLVGGSTR			0.00404128	1480.8	741.409	1480.8	741.407	2
29.77	34.97	31.11	P63017|HSP7C_MOUSE	Heat shock cognate 71 kDa protein OS=Mus musculus GN=Hspa8 PE=1 SV=1	Hspa8	17	77	2	99	STAGDTHLGGEDFDNR			0.00137523	1690.72	564.581	1690.72	564.58	3
29.77	34.97	31.11	P63017|HSP7C_MOUSE	Heat shock cognate 71 kDa protein OS=Mus musculus GN=Hspa8 PE=1 SV=1	Hspa8	17	77	2	99	TTPSYVAFTDTER			-0.00293529	1486.69	744.353	1486.69	744.354	2
29.77	34.97	31.11	P63017|HSP7C_MOUSE	Heat shock cognate 71 kDa protein OS=Mus musculus GN=Hspa8 PE=1 SV=1	Hspa8	17	77	2	99	TVTNAVVTVPAYFNDSQR			0.00531467	1981	661.339	1980.99	661.337	3
18.07	18.07	5.26	Q5SX39|MYH4_MOUSE	Myosin-4 OS=Mus musculus GN=Myh4 PE=1 SV=1	Myh4	9	15	2	99	DIDDLELTLAK			-0.00148424	1244.65	623.332	1244.65	623.332	2
18.07	18.07	5.26	Q5SX39|MYH4_MOUSE	Myosin-4 OS=Mus musculus GN=Myh4 PE=1 SV=1	Myh4	9	15	2	99	IEDEQALGMQLQK			0.00852452	1501.75	751.884	1501.74	751.88	2
18.07	18.07	5.26	Q5SX39|MYH4_MOUSE	Myosin-4 OS=Mus musculus GN=Myh4 PE=1 SV=1	Myh4	9	15	2	99	IEELEEEIEAER			0.00631687	1487.71	744.86	1487.7	744.857	2
18.07	18.07	5.26	Q5SX39|MYH4_MOUSE	Myosin-4 OS=Mus musculus GN=Myh4 PE=1 SV=1	Myh4	9	15	2	99	LDEAEQLALK			-0.00039864	1128.6	565.308	1128.6	565.309	2
18.07	18.07	5.26	Q5SX39|MYH4_MOUSE	Myosin-4 OS=Mus musculus GN=Myh4 PE=1 SV=1	Myh4	9	15	2	99	LINELSTQK			-0.00586093	1044.58	523.295	1044.58	523.298	2
18.07	18.07	5.26	Q5SX39|MYH4_MOUSE	Myosin-4 OS=Mus musculus GN=Myh4 PE=1 SV=1	Myh4	9	15	2	99	SSVFVVDAK			-0.00695761	950.5	476.257	950.507	476.261	2
18.07	18.07	5.26	Q5SX39|MYH4_MOUSE	Myosin-4 OS=Mus musculus GN=Myh4 PE=1 SV=1	Myh4	9	15	2	99	TLEDQLSEVK			-0.00300083	1160.59	581.302	1160.59	581.304	2
18.07	18.07	5.26	Q5SX39|MYH4_MOUSE	Myosin-4 OS=Mus musculus GN=Myh4 PE=1 SV=1	Myh4	9	15	2	99	VAEQELLDASER			0.00378356	1358.67	680.343	1358.67	680.341	2
18.07	18.07	5.26	Q5SX39|MYH4_MOUSE	Myosin-4 OS=Mus musculus GN=Myh4 PE=1 SV=1	Myh4	9	15	2	99	VLNASAIPEGQFIDSK			-0.000523699	1687.88	844.946	1687.88	844.946	2
16.23	16.23	34.55	Q02105|C1QC_MOUSE	Complement C1q subcomponent subunit C OS=Mus musculus GN=C1qc PE=2 SV=2	C1qc	7	39	2	99	VASFCDHMFNSK	Carbamidomethyl(C)@5		0.00359742	1441.62	481.546	1441.61	481.545	3
16.23	16.23	34.55	Q02105|C1QC_MOUSE	Complement C1q subcomponent subunit C OS=Mus musculus GN=C1qc PE=2 SV=2	C1qc	7	39	2	99	QVSSGGVLLR	Gln->pyro-Glu@N-term		3.1656e-05	997.556	499.785	997.556	499.785	2
16.23	16.23	34.55	Q02105|C1QC_MOUSE	Complement C1q subcomponent subunit C OS=Mus musculus GN=C1qc PE=2 SV=2	C1qc	7	39	2	99	FNSVVTNPQGH		cleaved H-Y@C-term	0.00149233	1198.57	600.295	1198.57	600.294	2
16.23	16.23	34.55	Q02105|C1QC_MOUSE	Complement C1q subcomponent subunit C OS=Mus musculus GN=C1qc PE=2 SV=2	C1qc	7	39	2	99	FNSVVTNPQGHYNPSTGK			0.0054864	1945.93	649.652	1945.93	649.65	3
16.23	16.23	34.55	Q02105|C1QC_MOUSE	Complement C1q subcomponent subunit C OS=Mus musculus GN=C1qc PE=2 SV=2	C1qc	7	39	2	99	HQSVFTVTR			0.000895723	1073.56	537.789	1073.56	537.788	2
16.23	16.23	34.55	Q02105|C1QC_MOUSE	Complement C1q subcomponent subunit C OS=Mus musculus GN=C1qc PE=2 SV=2	C1qc	7	39	2	99	QTTQYPEANALVR			-0.000127628	1489.75	745.884	1489.75	745.884	2
12.98	12.98	10.07	Q02257|PLAK_MOUSE	Junction plakoglobin OS=Mus musculus GN=Jup PE=1 SV=3	Jup	6	18	2	99	ALMGSPQLVAAVVR	Oxidation(M)@3		0.00569387	1426.8	714.408	1426.8	714.406	2
12.98	12.98	10.07	Q02257|PLAK_MOUSE	Junction plakoglobin OS=Mus musculus GN=Jup PE=1 SV=3	Jup	6	18	2	99	LAEPSQLLK			0.000270027	997.581	499.798	997.581	499.798	2
12.98	12.98	10.07	Q02257|PLAK_MOUSE	Junction plakoglobin OS=Mus musculus GN=Jup PE=1 SV=3	Jup	6	18	2	99	LLNDEDPVVVTK			0.00139439	1340.72	671.367	1340.72	671.367	2
12.98	12.98	10.07	Q02257|PLAK_MOUSE	Junction plakoglobin OS=Mus musculus GN=Jup PE=1 SV=3	Jup	6	18	2	99	LNYGIPAIVK			0.00258824	1086.65	544.33	1086.64	544.329	2
12.98	12.98	10.07	Q02257|PLAK_MOUSE	Junction plakoglobin OS=Mus musculus GN=Jup PE=1 SV=3	Jup	6	18	2	99	LVQLLVK			-0.00145435	811.552	406.783	811.553	406.784	2
12.98	12.98	10.07	Q02257|PLAK_MOUSE	Junction plakoglobin OS=Mus musculus GN=Jup PE=1 SV=3	Jup	6	18	2	99	VSVELTNSLFK			-0.000349521	1235.68	618.845	1235.68	618.845	2
12.94	12.94	19.36	P68134|ACTS_MOUSE; P68033|ACTC_MOUSE; P62737|ACTA_MOUSE	Actin, alpha skeletal muscle OS=Mus musculus GN=Acta1 PE=1 SV=1; Actin, alpha cardiac muscle 1 OS=Mus musculus GN=Actc1 PE=1 SV=1; Actin, aortic smooth muscle OS=Mus musculus GN=Acta2 PE=1 SV=1	Acta1	6	19	2	99	AGFAGDDAPR			-0.00282091	975.438	488.726	975.441	488.728	2
12.94	12.94	19.36	P68134|ACTS_MOUSE; P68033|ACTC_MOUSE; P62737|ACTA_MOUSE	Actin, alpha skeletal muscle OS=Mus musculus GN=Acta1 PE=1 SV=1; Actin, alpha cardiac muscle 1 OS=Mus musculus GN=Actc1 PE=1 SV=1; Actin, aortic smooth muscle OS=Mus musculus GN=Acta2 PE=1 SV=1	Acta1	6	19	2	99	DSYVGDEAQSK			-0.00593873	1197.51	599.762	1197.52	599.765	2
12.94	12.94	19.36	P68134|ACTS_MOUSE; P68033|ACTC_MOUSE; P62737|ACTA_MOUSE	Actin, alpha skeletal muscle OS=Mus musculus GN=Acta1 PE=1 SV=1; Actin, alpha cardiac muscle 1 OS=Mus musculus GN=Actc1 PE=1 SV=1; Actin, aortic smooth muscle OS=Mus musculus GN=Acta2 PE=1 SV=1	Acta1	6	19	2	99	EITALAPSTMK			-0.00527048	1160.61	581.31	1160.61	581.313	2
12.94	12.94	19.36	P68134|ACTS_MOUSE; P68033|ACTC_MOUSE; P62737|ACTA_MOUSE	Actin, alpha skeletal muscle OS=Mus musculus GN=Acta1 PE=1 SV=1; Actin, alpha cardiac muscle 1 OS=Mus musculus GN=Actc1 PE=1 SV=1; Actin, aortic smooth muscle OS=Mus musculus GN=Acta2 PE=1 SV=1	Acta1	6	19	2	99	GYSFVTTAER			-0.00398671	1129.54	565.775	1129.54	565.777	2
12.94	12.94	19.36	P68134|ACTS_MOUSE; P68033|ACTC_MOUSE; P62737|ACTA_MOUSE	Actin, alpha skeletal muscle OS=Mus musculus GN=Acta1 PE=1 SV=1; Actin, alpha cardiac muscle 1 OS=Mus musculus GN=Actc1 PE=1 SV=1; Actin, aortic smooth muscle OS=Mus musculus GN=Acta2 PE=1 SV=1	Acta1	6	19	2	99	QEYDEAGPSIVHR			-0.0109016	1499.69	500.904	1499.7	500.907	3
12.94	12.94	19.36	P68134|ACTS_MOUSE; P68033|ACTC_MOUSE; P62737|ACTA_MOUSE	Actin, alpha skeletal muscle OS=Mus musculus GN=Acta1 PE=1 SV=1; Actin, alpha cardiac muscle 1 OS=Mus musculus GN=Actc1 PE=1 SV=1; Actin, aortic smooth muscle OS=Mus musculus GN=Acta2 PE=1 SV=1	Acta1	6	19	2	99	VAPEEHPTLLTEAPLNPK			-0.00387138	1955.03	652.685	1955.04	652.686	3
12.46	12.46	1.908	E9Q557|DESP_MOUSE	Desmoplakin OS=Mus musculus GN=Dsp PE=2 SV=1	Dsp	5	15	2	99	FLDQNLQK			-0.00306149	1004.53	503.27	1004.53	503.272	2
12.46	12.46	1.908	E9Q557|DESP_MOUSE	Desmoplakin OS=Mus musculus GN=Dsp PE=2 SV=1	Dsp	5	15	2	99	LEDELNR			0.0012472	887.436	444.725	887.435	444.725	2
12.46	12.46	1.908	E9Q557|DESP_MOUSE	Desmoplakin OS=Mus musculus GN=Dsp PE=2 SV=1	Dsp	5	15	2	99	LNDSILQATEQR			-0.00756966	1386.7	694.359	1386.71	694.362	2
12.46	12.46	1.908	E9Q557|DESP_MOUSE	Desmoplakin OS=Mus musculus GN=Dsp PE=2 SV=1	Dsp	5	15	2	99	QLQNIIQATSR			0.00148483	1270.7	636.358	1270.7	636.357	2
12.46	12.46	1.908	E9Q557|DESP_MOUSE	Desmoplakin OS=Mus musculus GN=Dsp PE=2 SV=1	Dsp	5	15	2	99	QVQNLVNK			0.00355254	941.533	471.774	941.529	471.772	2
11.01	11.01	53.06	P02088|HBB1_MOUSE	Hemoglobin subunit beta-1 OS=Mus musculus GN=Hbb-b1 PE=1 SV=2	Hbb-b1	5	14	1.01323	99	YFDSFGDLSSASAIMGNAK	Oxidation(M)@15		-0.030389	1995.86	666.293	1995.89	666.303	3
11.01	11.01	53.06	P02088|HBB1_MOUSE	Hemoglobin subunit beta-1 OS=Mus musculus GN=Hbb-b1 PE=1 SV=2	Hbb-b1	5	14	2	99	DFTPAAQAAFQK			0.00405086	1293.64	647.827	1293.64	647.825	2
11.01	11.01	53.06	P02088|HBB1_MOUSE	Hemoglobin subunit beta-1 OS=Mus musculus GN=Hbb-b1 PE=1 SV=2	Hbb-b1	5	14	2	99	LLVVYPWTQR			0.000266109	1273.72	637.867	1273.72	637.866	2
11.01	11.01	53.06	P02088|HBB1_MOUSE	Hemoglobin subunit beta-1 OS=Mus musculus GN=Hbb-b1 PE=1 SV=2	Hbb-b1	5	14	2	99	VHLTDAEK		cleaved M-V@N-term	-0.00271467	911.468	456.741	911.471	456.743	2
11.01	11.01	53.06	P02088|HBB1_MOUSE	Hemoglobin subunit beta-1 OS=Mus musculus GN=Hbb-b1 PE=1 SV=2	Hbb-b1	5	14	2	99	VITAFNDGLNHLDSLK			-0.00456146	1755.91	586.311	1755.92	586.312	3
10.19	10.19	6.036	Q8R429|AT2A1_MOUSE	Sarcoplasmic/endoplasmic reticulum calcium ATPase 1 OS=Mus musculus GN=Atp2a1 PE=2 SV=1	Atp2a1	5	11	2	99	EFDDLPLAEQR			-1.5556e-05	1331.64	666.825	1331.64	666.825	2
10.19	10.19	6.036	Q8R429|AT2A1_MOUSE	Sarcoplasmic/endoplasmic reticulum calcium ATPase 1 OS=Mus musculus GN=Atp2a1 PE=2 SV=1	Atp2a1	5	11	2	99	GAPEGVIDR			-0.00199967	912.464	457.24	912.466	457.241	2
10.19	10.19	6.036	Q8R429|AT2A1_MOUSE	Sarcoplasmic/endoplasmic reticulum calcium ATPase 1 OS=Mus musculus GN=Atp2a1 PE=2 SV=1	Atp2a1	5	11	2	99	LDEFGEQLSK			-0.00698934	1164.56	583.287	1164.57	583.29	2
10.19	10.19	6.036	Q8R429|AT2A1_MOUSE	Sarcoplasmic/endoplasmic reticulum calcium ATPase 1 OS=Mus musculus GN=Atp2a1 PE=2 SV=1	Atp2a1	5	11	2	99	VDQSILTGESVSVIK			-0.00486403	1573.85	787.933	1573.86	787.935	2
10.19	10.19	6.036	Q8R429|AT2A1_MOUSE	Sarcoplasmic/endoplasmic reticulum calcium ATPase 1 OS=Mus musculus GN=Atp2a1 PE=2 SV=1	Atp2a1	5	11	2	99	VGEATETALTTLVEK			-0.00255411	1560.82	781.418	1560.82	781.42	2
10.19	10.19	23.67	P98086|C1QA_MOUSE	Complement C1q subcomponent subunit A OS=Mus musculus GN=C1qa PE=1 SV=2	C1qa	5	31	2	99	DQPRPAFSAIR			-0.00311736	1256.66	419.894	1256.66	419.895	3
10.19	10.19	23.67	P98086|C1QA_MOUSE	Complement C1q subcomponent subunit A OS=Mus musculus GN=C1qa PE=1 SV=2	C1qa	5	31	2	99	DSLSFSNTNNK			0.00547579	1225.56	613.789	1225.56	613.786	2
10.19	10.19	23.67	P98086|C1QA_MOUSE	Complement C1q subcomponent subunit A OS=Mus musculus GN=C1qa PE=1 SV=2	C1qa	5	31	2	99	QNPMTLGNVVIFDK			0.00422199	1574.82	788.416	1574.81	788.414	2
10.19	10.19	23.67	P98086|C1QA_MOUSE	Complement C1q subcomponent subunit A OS=Mus musculus GN=C1qa PE=1 SV=2	C1qa	5	31	2	99	RGDEVWIEKDPAK		missed R-G@1; missed K-D@9	0.0053705	1541.79	514.937	1541.78	514.935	3
10.19	10.19	23.67	P98086|C1QA_MOUSE	Complement C1q subcomponent subunit A OS=Mus musculus GN=C1qa PE=1 SV=2	C1qa	5	31	2	99	TLGNVVIFDK		cleaved M-T@N-term	-0.000916343	1104.62	553.316	1104.62	553.316	2
8.17	8.17	7.014	Q8CCF0|PRP31_MOUSE	U4/U6 small nuclear ribonucleoprotein Prp31 OS=Mus musculus GN=Prpf31 PE=2 SV=3	Prpf31	4	9	2	99	IMGVAGGLTNLSK			9.36178e-05	1259.69	630.853	1259.69	630.853	2
8.17	8.17	7.014	Q8CCF0|PRP31_MOUSE	U4/U6 small nuclear ribonucleoprotein Prp31 OS=Mus musculus GN=Prpf31 PE=2 SV=3	Prpf31	4	9	2	99	LGLTEIR			-0.00245589	800.473	401.244	800.476	401.245	2
8.17	8.17	7.014	Q8CCF0|PRP31_MOUSE	U4/U6 small nuclear ribonucleoprotein Prp31 OS=Mus musculus GN=Prpf31 PE=2 SV=3	Prpf31	4	9	2	99	MFAEIMMK			-0.00572398	999.453	500.734	999.459	500.737	2
8.17	8.17	7.014	Q8CCF0|PRP31_MOUSE	U4/U6 small nuclear ribonucleoprotein Prp31 OS=Mus musculus GN=Prpf31 PE=2 SV=3	Prpf31	4	9	1.79588	99	IEEYISK			-0.00153725	880.453	441.234	880.454	441.234	2
8.13	8.13	15.1	Q91VR2|ATPG_MOUSE	ATP synthase subunit gamma, mitochondrial OS=Mus musculus GN=Atp5c1 PE=1 SV=1	Atp5c1	4	9	2	99	ELIEIISGAAAL		cleaved L-D@C-term	0.00449955	1198.69	600.35	1198.68	600.348	2
8.13	8.13	15.1	Q91VR2|ATPG_MOUSE	ATP synthase subunit gamma, mitochondrial OS=Mus musculus GN=Atp5c1 PE=1 SV=1	Atp5c1	4	9	2	99	EVMIVGVGEK			-0.000871836	1059.56	530.789	1059.56	530.789	2
8.13	8.13	15.1	Q91VR2|ATPG_MOUSE	ATP synthase subunit gamma, mitochondrial OS=Mus musculus GN=Atp5c1 PE=1 SV=1	Atp5c1	4	9	2	99	NEVAALTAAGK			-0.000930134	1043.56	522.787	1043.56	522.788	2
8.13	8.13	15.1	Q91VR2|ATPG_MOUSE	ATP synthase subunit gamma, mitochondrial OS=Mus musculus GN=Atp5c1 PE=1 SV=1	Atp5c1	4	9	2	99	VYGTGSLALYEK			0.000995456	1299.67	650.843	1299.67	650.843	2
8.07	8.07	11.54	P05064|ALDOA_MOUSE	Fructose-bisphosphate aldolase A OS=Mus musculus GN=Aldoa PE=1 SV=2	Aldoa	4	10	2	99	ALANSLACQGK	Carbamidomethyl(C)@8		-0.0023382	1131.57	566.791	1131.57	566.793	2
8.07	8.07	11.54	P05064|ALDOA_MOUSE	Fructose-bisphosphate aldolase A OS=Mus musculus GN=Aldoa PE=1 SV=2	Aldoa	4	10	2	99	ALQASALK			0.00273206	800.478	401.246	800.476	401.245	2
8.07	8.07	11.54	P05064|ALDOA_MOUSE	Fructose-bisphosphate aldolase A OS=Mus musculus GN=Aldoa PE=1 SV=2	Aldoa	4	10	2	99	GILAADESTGSIAK			0.000488906	1331.69	666.854	1331.69	666.854	2
8.07	8.07	11.54	P05064|ALDOA_MOUSE	Fructose-bisphosphate aldolase A OS=Mus musculus GN=Aldoa PE=1 SV=2	Aldoa	4	10	2	99	QLLLTADDR			0.00217855	1043.56	522.789	1043.56	522.788	2
8.01	8.01	18.97	P14106|C1QB_MOUSE	Complement C1q subcomponent subunit B OS=Mus musculus GN=C1qb PE=1 SV=2	C1qb	4	19	2	99	GNLCVNLVR	Carbamidomethyl(C)@4		0.0023959	1043.56	522.786	1043.55	522.785	2
8.01	8.01	18.97	P14106|C1QB_MOUSE	Complement C1q subcomponent subunit B OS=Mus musculus GN=C1qb PE=1 SV=2	C1qb	4	19	2	99	LEQEEVVHLQATDK			-0.000877988	1637.83	546.949	1637.83	546.949	3
8.01	8.01	18.97	P14106|C1QB_MOUSE	Complement C1q subcomponent subunit B OS=Mus musculus GN=C1qb PE=1 SV=2	C1qb	4	19	2	99	TINSPLRPNQVIR			0.000208179	1506.86	503.295	1506.86	503.295	3
8.01	8.01	18.97	P14106|C1QB_MOUSE	Complement C1q subcomponent subunit B OS=Mus musculus GN=C1qb PE=1 SV=2	C1qb	4	19	2	99	VITNANENYEPR			-0.002735	1418.68	710.345	1418.68	710.347	2
6.02	6.02	6.329	Q03265|ATPA_MOUSE	ATP synthase subunit alpha, mitochondrial OS=Mus musculus GN=Atp5a1 PE=1 SV=1	Atp5a1	3	6	2	99	AVDSLVPIGR			0.00433686	1025.59	513.803	1025.59	513.801	2
6.02	6.02	6.329	Q03265|ATPA_MOUSE	ATP synthase subunit alpha, mitochondrial OS=Mus musculus GN=Atp5a1 PE=1 SV=1	Atp5a1	3	6	2	99	TGTAEMSSILEER			0.00354599	1422.67	712.342	1422.67	712.34	2
6.02	6.02	6.329	Q03265|ATPA_MOUSE	ATP synthase subunit alpha, mitochondrial OS=Mus musculus GN=Atp5a1 PE=1 SV=1	Atp5a1	3	6	2	99	VVDALGNAIDGK			0.0069949	1170.63	586.323	1170.62	586.32	2
4.02	4.02	14.79	P01942|HBA_MOUSE	Hemoglobin subunit alpha OS=Mus musculus GN=Hba PE=1 SV=2	Hba	2	4	2	99	FLASVSTVLTSK			-0.00810891	1251.7	626.857	1251.71	626.861	2
4.02	4.02	14.79	P01942|HBA_MOUSE	Hemoglobin subunit alpha OS=Mus musculus GN=Hba PE=1 SV=2	Hba	2	4	2	99	MFASFPTTK			-0.000298306	1028.5	515.257	1028.5	515.257	2
4	4	5.9	P07356|ANXA2_MOUSE	Annexin A2 OS=Mus musculus GN=Anxa2 PE=1 SV=2	Anxa2	2	3	2	99	QDIAFAYQR			0.0122981	1110.56	556.286	1110.55	556.28	2
4	4	5.9	P07356|ANXA2_MOUSE	Annexin A2 OS=Mus musculus GN=Anxa2 PE=1 SV=2	Anxa2	2	3	2	99	TPAQYDASELK			0.00152475	1221.59	611.802	1221.59	611.801	2
4	4	3.783	P07724|ALBU_MOUSE	Serum albumin OS=Mus musculus GN=Alb PE=1 SV=3	Alb	2	5	2	99	LGEYGFQNAILVR			-0.00457624	1478.78	740.399	1478.79	740.401	2
4	4	3.783	P07724|ALBU_MOUSE	Serum albumin OS=Mus musculus GN=Alb PE=1 SV=3	Alb	2	5	2	99	LVQEVTDFAK			0.00525567	1148.61	575.314	1148.61	575.311	2
4	4	15.15	P48316|GA45A_MOUSE	Growth arrest and DNA damage-inducible protein GADD45 alpha OS=Mus musculus GN=Gadd45a PE=1 SV=1	Gadd45a	2	9	2	99	MDTVGDALEEVLSK			0.00190997	1505.73	753.872	1505.73	753.871	2
4	4	15.15	P48316|GA45A_MOUSE	Growth arrest and DNA damage-inducible protein GADD45 alpha OS=Mus musculus GN=Gadd45a PE=1 SV=1	Gadd45a	2	9	2	99	TITVGVYEAAK			0.00460764	1150.63	576.321	1150.62	576.319	2
2.44	2.44	1.429	Q7TQ48|SRCA_MOUSE	Sarcalumenin OS=Mus musculus GN=Srl PE=1 SV=1	Srl	1	3	2	99	VTFVDTPGIIENR			-0.00469187	1459.76	730.889	1459.77	730.891	2
2.02	2.02	1.127	P52332|JAK1_MOUSE	Tyrosine-protein kinase JAK1 OS=Mus musculus GN=Jak1 PE=1 SV=1	Jak1	1	1	2	99	LSDPGIPVSVLTR			-0.000529833	1352.77	677.39	1352.77	677.39	2
2.01	2.01	4.362	P48962|ADT1_MOUSE	ADP/ATP translocase 1 OS=Mus musculus GN=Slc25a4 PE=1 SV=4	Slc25a4	1	1	2	99	DFLAGGIAAAVSK			0.00730252	1218.67	610.341	1218.66	610.338	2
2	4	3.648	P20152|VIME_MOUSE	Vimentin OS=Mus musculus GN=Vim PE=1 SV=3	Vim	2	3	2	99	QDVDNASLAR			0.0043002	1087.53	544.772	1087.53	544.77	2
2	2	3.053	P01869|IGH1M_MOUSE; P01868|IGHG1_MOUSE	Ig gamma-1 chain C region, membrane-bound form OS=Mus musculus GN=Ighg1 PE=1 SV=2; Ig gamma-1 chain C region secreted form OS=Mus musculus GN=Ighg1 PE=1 SV=1	Ighg1	1	1	2	99	VNSAAFPAPIEK			0.00252421	1242.66	622.339	1242.66	622.338	2
2	2	2.632	Q91VI7|RINI_MOUSE	Ribonuclease inhibitor OS=Mus musculus GN=Rnh1 PE=1 SV=1	Rnh1	1	1	2	99	ASLQELDLSSNK			-0.000674259	1303.66	652.838	1303.66	652.838	2
2	2	1.379	Q8C3P7|MTA70_MOUSE	N6-adenosine-methyltransferase 70 kDa subunit OS=Mus musculus GN=Mettl3 PE=2 SV=2	Mettl3	1	5	2	99	QLDSLRER		missed R-E@6	-0.011669	1015.53	508.772	1015.54	508.778	2
2	2	11.5	P01631|KV2A7_MOUSE	Ig kappa chain V-II region 26-10 OS=Mus musculus PE=1 SV=1	Igkv1-115	1	3	2	99	FSGSGSGTDFTLK			-0.00112365	1302.61	652.311	1302.61	652.312	2

## Sheet: Supplemental Table 9
Supplemental Table 9. Mass spectrometric identification details for phosphorylated peptides from Gadd45a samples
Score	Score	Seq coverage	SwissProt Accessions	Protein Names	gene name	# unique peptides	spectral count	Contribution	Confidence	Sequence	Modifications	Cleavages	dMass	Prec MW	Prec m/z	Theor MW	Theor m/z	Theor z
Unused	Total	%Cov(95)						peptide	peptide
130	130	40.83	O08648|M3K4_MOUSE	Mitogen-activated protein kinase kinase kinase 4 OS=Mus musculus GN=Map3k4 PE=1 SV=2	Map3k4	62	297	0	99	HSSPTEERDEPAYPR	Phospho(S)@3	missed R-D@8	0.00489615	1849.77	617.597	1849.76	617.595	3
130	130	40.83	O08648|M3K4_MOUSE	Mitogen-activated protein kinase kinase kinase 4 OS=Mus musculus GN=Map3k4 PE=1 SV=2	Map3k4	62	297	0	99	HSSPTEERDEPAYPR	Phospho(S)@3	missed R-D@8	0.00205302	1849.77	463.449	1849.76	463.448	4
130	130	40.83	O08648|M3K4_MOUSE	Mitogen-activated protein kinase kinase kinase 4 OS=Mus musculus GN=Map3k4 PE=1 SV=2	Map3k4	62	297	0	99	LESEEDSIGWGTADCGPEASR	Phospho(S)@3; Carbamidomethyl(C)@15		0.0265977	2344.94	782.655	2344.92	782.646	3
130	130	40.83	O08648|M3K4_MOUSE	Mitogen-activated protein kinase kinase kinase 4 OS=Mus musculus GN=Map3k4 PE=1 SV=2	Map3k4	62	297	2	99	MNTPSQSPHKDLGK	Phospho(S)@7	missed K-D@10	0.0083298	1618.73	540.582	1618.72	540.58	3
130	130	40.83	O08648|M3K4_MOUSE	Mitogen-activated protein kinase kinase kinase 4 OS=Mus musculus GN=Map3k4 PE=1 SV=2	Map3k4	62	297	0	99	NNAQTMPGEVNSTLGTAAYMAPEVITR	Phospho(T)@5		0.00253457	2915.32	972.781	2915.32	972.78	3
130	130	40.83	O08648|M3K4_MOUSE	Mitogen-activated protein kinase kinase kinase 4 OS=Mus musculus GN=Map3k4 PE=1 SV=2	Map3k4	62	297	2	99	LKNNAQTMPGEVNSTLGTAAYMAPEVITR	Phospho(T)@7	missed K-N@2	0.00101383	3156.5	1053.17	3156.5	1053.17	3
130	130	40.83	O08648|M3K4_MOUSE	Mitogen-activated protein kinase kinase kinase 4 OS=Mus musculus GN=Map3k4 PE=1 SV=2	Map3k4	62	297	0	99	LKNNAQTMPGEVNSTLGTAAYMAPEVITR	Phospho(T)@7	missed K-N@2	0.0129331	3156.51	790.135	3156.5	790.132	4
